# Supplementary material for: Crystal structures of 3,5-bis­[(E)-3-hy­droxy­benzyl­idene]-1-methyl­piperidin-4-one and 3,5-bis­[(E)-2-chloro­benzyl­idene]-1-methyl­piperidin-4-one
Source: Acta Crystallogr E Crystallogr Commun. 2015 Nov 11;71(Pt 12):1488–92. doi: 10.1107/S2056989015020976 (PMC4719820; doi:10.1107/S2056989015020976)
Supplement: Supplementary file 1 [file e-71-01488-sup1.cif]

##############################################################################
#                                                                            #
# This CIF contains the data in a paper accepted for publication in          #
# Acta Crystallographica Section E. It conforms to the requirements of       #
# Notes for Authors for Acta Crystallographica Section E, and has been       #
# peer reviewed under the auspices of the IUCr Commission on Journals.       #
#                                                                            #
# Full details of the Crystallographic Information File format               #
# are given in the paper "The Crystallographic Information File (CIF):       #
# a New Standard Archive File for Crystallography" by S. R. Hall, F. H.      #
# Allen and I. D. Brown [Acta Cryst. (1991), A47, 655-685].                  #
#                                                                            #
# The current version of the core CIF dictionary is obtainable from          #
# ftp://ftp.iucr.org/pub/cif_core.dic.                                       #
#                                                                            #
# Software is freely available for graphical display of the structure(s)     #
# in this CIF. For information consult the CIF software page                 #
# http://www.iucr.org/resources/cif/software.                                #
#                                                                            #
# This file may be used for bona fide research purposes within the           #
# scientific community so long as proper attribution is given to the journal # 
# article from which it was obtained.                                        #
#                                                                            #
##############################################################################
data_1
_database_code_depnum_ccdc_archive 'CCDC 1052718'
_audit_creation_method     'SHELXL-2014/7'
_chemical_name_systematic
;
3,5-Bis[(<i>E</i>)-3-hydroxybenzylidene]-1-methylpiperidin-4-one
;
_chemical_name_common     ?
_chemical_formula_moiety     'C20 H19 N O3'
_chemical_formula_sum     'C20 H19 N O3'
_chemical_formula_iupac     'C20 H19 N O3'
_chemical_formula_weight     321.36
_chemical_melting_point     ?
_shelx_space_group_comment
;
The symmetry employed for this shelxl refinement is uniquely defined
by the following loop, which should always be used as a source of
symmetry information in preference to the above space-group names.
They are only intended as comments.
;
_space_group_crystal_system     triclinic
_space_group_name_H-M_alt     'P -1'
_space_group_name_Hall     '-P 1'
loop_
    _space_group_symop_operation_xyz
    'x, y, z'
    '-x, -y, -z'
_cell_length_a     7.4852(6)
_cell_length_b     9.8588(9)
_cell_length_c     11.6115(10)
_cell_angle_alpha     111.7924(17)
_cell_angle_beta     96.7983(18)
_cell_angle_gamma     92.8848(17)
_cell_volume     785.90(12)
_cell_formula_units_Z     2
_cell_measurement_reflns_used     3138
_cell_measurement_theta_min     2.75
_cell_measurement_theta_max     32.10
_cell_measurement_temperature     100(2)
_exptl_crystal_description     block
_exptl_crystal_colour     orange
_exptl_crystal_size_max     0.292
_exptl_crystal_size_mid     0.240
_exptl_crystal_size_min     0.105
_exptl_crystal_density_diffrn     1.358
_exptl_crystal_density_meas     ?
_exptl_crystal_density_method     ?
_exptl_crystal_F_000     340
_exptl_absorpt_coefficient_mu     0.091
_exptl_absorpt_correction_type     multi-scan
_exptl_absorpt_process_details
;
(<i>SADABS</i>; Bruker, 2009)
;
_shelx_estimated_absorpt_T_min     0.974
_shelx_estimated_absorpt_T_max     0.990
_exptl_absorpt_correction_T_min     ?
_exptl_absorpt_correction_T_max     ?
_exptl_special_details
;
The crystal was placed in the cold stream of an Oxford Cryosystems Cobra
open-flow nitrogen cryostat (Cosier & Glazer, 1986) operating at 100.0 (1) K.
;
_diffrn_ambient_temperature     100.0(10)
_diffrn_radiation_type     MoK\a
_diffrn_radiation_wavelength     0.71073
_diffrn_measurement_device_type     'Bruker APEX DUO CCD area-detector'
_diffrn_measurement_method     '\f and \w scans'
_diffrn_detector_area_resol_mean     ?
_diffrn_reflns_number     10462
_diffrn_reflns_av_R_equivalents     0.0206
_diffrn_reflns_theta_min     1.910
_diffrn_reflns_theta_max     27.500
_diffrn_reflns_theta_full     25.242
_diffrn_measured_fraction_theta_max     0.987
_diffrn_measured_fraction_theta_full     0.989
_diffrn_reflns_limit_h_min     -9
_diffrn_reflns_limit_h_max     9
_diffrn_reflns_limit_k_min     -12
_diffrn_reflns_limit_k_max     12
_diffrn_reflns_limit_l_min     -15
_diffrn_reflns_limit_l_max     15
_refine_special_details     ?
_reflns_number_total     3562
_reflns_number_gt     3133
_reflns_threshold_expression     'I > 2\s(I)'
_refine_ls_structure_factor_coef     Fsqd
_refine_ls_matrix_type     full
_refine_ls_R_factor_all     0.0441
_refine_ls_R_factor_gt     0.0388
_refine_ls_wR_factor_gt     0.1110
_refine_ls_wR_factor_ref     0.1166
_refine_ls_goodness_of_fit_ref     1.041
_refine_ls_restrained_S_all     1.041
_refine_ls_number_reflns     3562
_refine_ls_number_parameters     226
_refine_ls_number_restraints     0
_refine_ls_hydrogen_treatment     mixed
_refine_ls_weighting_scheme     calc
_refine_ls_weighting_details
              'w=1/[\s^2^(Fo^2^)+(0.0694P)^2^+0.2741P] where P=(Fo^2^+2Fc^2^)/3'
_atom_sites_solution_hydrogens     mixed
_atom_sites_solution_primary     ?
_atom_sites_solution_secondary     ?
_refine_ls_shift/su_max     0.000
_refine_ls_shift/su_mean     0.000
_refine_diff_density_max     0.373
_refine_diff_density_min     -0.210
_refine_ls_extinction_method     none
_refine_ls_extinction_coef     .
loop_
    _atom_type_symbol
    _atom_type_description
    _atom_type_scat_dispersion_real
    _atom_type_scat_dispersion_imag
    _atom_type_scat_source
    'C' 'C' 0.0033 0.0016
                         'International Tables Vol C Tables 4.2.6.8 and 6.1.1.4'
    'H' 'H' 0.0000 0.0000
                         'International Tables Vol C Tables 4.2.6.8 and 6.1.1.4'
    'N' 'N' 0.0061 0.0033
                         'International Tables Vol C Tables 4.2.6.8 and 6.1.1.4'
    'O' 'O' 0.0106 0.0060
                         'International Tables Vol C Tables 4.2.6.8 and 6.1.1.4'
_computing_data_collection
;
APEX2 (Bruker, 2009)
;
_computing_cell_refinement
;
SAINT (Bruker, 2009)
;
_computing_data_reduction
;
SAINT (Bruker, 2009)
;
_computing_structure_solution
;
SHELXS (Sheldrick, 2008)
;
_computing_structure_refinement
;
SHELXL2014 (Sheldrick, 2015)
;
_computing_molecular_graphics
;
SHELXTL (Sheldrick, 2008)
;
_computing_publication_material
;
SHELXTL (Sheldrick, 2008), PLATON (Spek, 2009)
and publCIF (Westrip, 2010)
;
loop_
    _atom_site_type_symbol
    _atom_site_label
    _atom_site_fract_x
    _atom_site_fract_y
    _atom_site_fract_z
    _atom_site_U_iso_or_equiv
    _atom_site_adp_type
    _atom_site_calc_flag
    _atom_site_occupancy
    _atom_site_disorder_assembly
    _atom_site_disorder_group
    O O1 1.16705(13) -0.33469(10) -0.27862(8) 0.0217(2) Uani d 1 . .
    O O2 0.78550(12) -0.06971(10) 0.30379(9) 0.0219(2) Uani d 1 . .
    O O3 0.36575(12) 0.35383(10) 0.81746(9) 0.0197(2) Uani d 1 . .
    N N1 1.15110(13) 0.28041(10) 0.38630(9) 0.0139(2) Uani d 1 . .
    C C1 1.36371(16) -0.10777(13) 0.09923(11) 0.0159(2) Uani d 1 . .
    H H1A 1.4117 -0.0550 0.1849 0.019 Uiso calc 1 . .
    C C2 1.47889(17) -0.16263(13) 0.01131(12) 0.0182(3) Uani d 1 . .
    H H2A 1.6059 -0.1478 0.0376 0.022 Uiso calc 1 . .
    C C3 1.41151(17) -0.23866(13) -0.11397(12) 0.0184(3) Uani d 1 . .
    H H3A 1.4922 -0.2770 -0.1728 0.022 Uiso calc 1 . .
    C C4 1.22557(17) -0.25933(13) -0.15432(11) 0.0159(3) Uani d 1 . .
    C C5 1.10880(16) -0.20577(12) -0.06675(11) 0.0145(2) Uani d 1 . .
    H H5A 0.9819 -0.2202 -0.0936 0.017 Uiso calc 1 . .
    C C6 1.17643(16) -0.13047(12) 0.06113(11) 0.0137(2) Uani d 1 . .
    C C7 1.04624(16) -0.09053(12) 0.14976(11) 0.0141(2) Uani d 1 . .
    H H7A 0.9348 -0.1514 0.1238 0.017 Uiso calc 1 . .
    C C8 1.06141(16) 0.02010(12) 0.26281(11) 0.0136(2) Uani d 1 . .
    C C9 0.91333(16) 0.02744(13) 0.33844(11) 0.0152(2) Uani d 1 . .
    C C10 0.92406(16) 0.15518(12) 0.45975(11) 0.0139(2) Uani d 1 . .
    C C11 1.08023(16) 0.27250(12) 0.49664(11) 0.0144(2) Uani d 1 . .
    H H11A 1.0401 0.3687 0.5454 0.017 Uiso calc 1 . .
    H H11B 1.1779 0.2515 0.5511 0.017 Uiso calc 1 . .
    C C12 1.21650(16) 0.13979(12) 0.31593(11) 0.0148(2) Uani d 1 . .
    H H12A 1.3070 0.1144 0.3721 0.018 Uiso calc 1 . .
    H H12B 1.2760 0.1484 0.2468 0.018 Uiso calc 1 . .
    C C13 0.78975(16) 0.15721(12) 0.52792(11) 0.0145(2) Uani d 1 . .
    H H13A 0.7002 0.0755 0.4914 0.017 Uiso calc 1 . .
    C C14 0.75909(16) 0.26419(12) 0.64853(11) 0.0136(2) Uani d 1 . .
    C C15 0.58209(16) 0.25978(12) 0.67642(11) 0.0143(2) Uani d 1 . .
    H H15A 0.4913 0.1888 0.6179 0.017 Uiso calc 1 . .
    C C16 0.53717(16) 0.35752(12) 0.78829(11) 0.0150(2) Uani d 1 . .
    C C17 0.66948(17) 0.46108(13) 0.87504(11) 0.0173(3) Uani d 1 . .
    H H17A 0.6396 0.5296 0.9509 0.021 Uiso calc 1 . .
    C C18 0.84563(17) 0.46288(13) 0.84920(11) 0.0165(3) Uani d 1 . .
    H H18A 0.9366 0.5320 0.9093 0.020 Uiso calc 1 . .
    C C19 0.89262(16) 0.36657(13) 0.73795(11) 0.0154(2) Uani d 1 . .
    H H19A 1.0142 0.3699 0.7224 0.018 Uiso calc 1 . .
    C C20 1.29894(17) 0.39929(13) 0.42690(12) 0.0183(3) Uani d 1 . .
    H H20A 1.2574 0.4907 0.4814 0.027 Uiso calc 1 . .
    H H20B 1.3364 0.4123 0.3533 0.027 Uiso calc 1 . .
    H H20C 1.4017 0.3742 0.4731 0.027 Uiso calc 1 . .
    H H1O1 1.044(3) -0.321(2) -0.302(2) 0.049(6) Uiso d 1 . .
    H H1O3 0.311(3) 0.266(2) 0.7732(18) 0.038(5) Uiso d 1 . .
loop_
    _atom_site_aniso_label
    _atom_site_aniso_U_11
    _atom_site_aniso_U_22
    _atom_site_aniso_U_33
    _atom_site_aniso_U_12
    _atom_site_aniso_U_13
    _atom_site_aniso_U_23
    O1 0.0232(5) 0.0259(5) 0.0132(4) 0.0063(4) 0.0045(4) 0.0032(4)
    O2 0.0192(5) 0.0202(4) 0.0187(5) -0.0078(3) 0.0065(4) -0.0011(4)
    O3 0.0171(4) 0.0197(4) 0.0178(5) -0.0004(3) 0.0076(3) 0.0008(4)
    N1 0.0144(5) 0.0132(4) 0.0126(5) -0.0025(4) 0.0037(4) 0.0030(4)
    C1 0.0172(6) 0.0146(5) 0.0154(6) 0.0012(4) 0.0019(4) 0.0055(4)
    C2 0.0142(6) 0.0200(6) 0.0225(6) 0.0028(4) 0.0044(5) 0.0100(5)
    C3 0.0185(6) 0.0192(6) 0.0198(6) 0.0053(5) 0.0085(5) 0.0079(5)
    C4 0.0210(6) 0.0139(5) 0.0132(6) 0.0029(4) 0.0044(5) 0.0047(4)
    C5 0.0142(5) 0.0140(5) 0.0157(6) 0.0014(4) 0.0035(4) 0.0058(4)
    C6 0.0158(6) 0.0109(5) 0.0151(6) 0.0014(4) 0.0044(4) 0.0053(4)
    C7 0.0136(5) 0.0147(5) 0.0141(6) -0.0003(4) 0.0021(4) 0.0058(4)
    C8 0.0129(5) 0.0137(5) 0.0142(6) 0.0008(4) 0.0025(4) 0.0053(4)
    C9 0.0147(6) 0.0152(5) 0.0151(6) 0.0001(4) 0.0029(4) 0.0049(4)
    C10 0.0138(5) 0.0141(5) 0.0126(5) -0.0005(4) 0.0015(4) 0.0042(4)
    C11 0.0148(6) 0.0151(5) 0.0116(5) -0.0017(4) 0.0029(4) 0.0031(4)
    C12 0.0137(5) 0.0148(5) 0.0147(6) -0.0007(4) 0.0043(4) 0.0037(4)
    C13 0.0142(5) 0.0140(5) 0.0137(6) -0.0012(4) 0.0014(4) 0.0039(4)
    C14 0.0155(6) 0.0136(5) 0.0124(5) 0.0009(4) 0.0029(4) 0.0056(4)
    C15 0.0153(6) 0.0142(5) 0.0118(5) -0.0013(4) 0.0019(4) 0.0036(4)
    C16 0.0153(6) 0.0151(5) 0.0152(6) 0.0017(4) 0.0045(4) 0.0058(4)
    C17 0.0230(6) 0.0145(5) 0.0130(6) 0.0006(5) 0.0044(5) 0.0035(4)
    C18 0.0191(6) 0.0149(5) 0.0138(6) -0.0036(4) -0.0004(4) 0.0052(4)
    C19 0.0146(6) 0.0175(5) 0.0146(6) -0.0008(4) 0.0022(4) 0.0070(5)
    C20 0.0183(6) 0.0153(5) 0.0188(6) -0.0044(4) 0.0047(5) 0.0039(5)
_geom_special_details
;
All e.s.d.'s (except the e.s.d. in the dihedral angle between two l.s. planes)
are estimated using the full covariance matrix. The cell e.s.d.'s are taken
into account individually in the estimation of e.s.d.'s in distances, angles
and torsion angles; correlations between e.s.d.'s in cell parameters are only
used when they are defined by crystal symmetry. An approximate (isotropic)
treatment of cell e.s.d.'s is used for estimating e.s.d.'s involving l.s.
planes.
;
loop_
    _geom_bond_atom_site_label_1
    _geom_bond_atom_site_label_2
    _geom_bond_site_symmetry_2
    _geom_bond_distance
    _geom_bond_publ_flag
    O1 C4 . 1.3596(15) ?
    O1 H1O1 . 0.96(2) ?
    O2 C9 . 1.2351(14) ?
    O3 C16 . 1.3674(14) ?
    O3 H1O3 . 0.87(2) ?
    N1 C12 . 1.4668(15) ?
    N1 C20 . 1.4684(14) ?
    N1 C11 . 1.4697(15) ?
    C1 C2 . 1.3868(17) ?
    C1 C6 . 1.3996(17) ?
    C1 H1A . 0.9500 ?
    C2 C3 . 1.3824(18) ?
    C2 H2A . 0.9500 ?
    C3 C4 . 1.3944(18) ?
    C3 H3A . 0.9500 ?
    C4 C5 . 1.3910(16) ?
    C5 C6 . 1.4064(16) ?
    C5 H5A . 0.9500 ?
    C6 C7 . 1.4625(16) ?
    C7 C8 . 1.3472(16) ?
    C7 H7A . 0.9500 ?
    C8 C9 . 1.4819(16) ?
    C8 C12 . 1.5076(15) ?
    C9 C10 . 1.4908(16) ?
    C10 C13 . 1.3476(16) ?
    C10 C11 . 1.5051(15) ?
    C11 H11A . 0.9900 ?
    C11 H11B . 0.9900 ?
    C12 H12A . 0.9900 ?
    C12 H12B . 0.9900 ?
    C13 C14 . 1.4595(16) ?
    C13 H13A . 0.9500 ?
    C14 C15 . 1.4030(16) ?
    C14 C19 . 1.4038(16) ?
    C15 C16 . 1.3912(16) ?
    C15 H15A . 0.9500 ?
    C16 C17 . 1.3915(17) ?
    C17 C18 . 1.3871(17) ?
    C17 H17A . 0.9500 ?
    C18 C19 . 1.3872(17) ?
    C18 H18A . 0.9500 ?
    C19 H19A . 0.9500 ?
    C20 H20A . 0.9800 ?
    C20 H20B . 0.9800 ?
    C20 H20C . 0.9800 ?
loop_
    _geom_angle_atom_site_label_1
    _geom_angle_atom_site_label_2
    _geom_angle_atom_site_label_3
    _geom_angle_site_symmetry_1
    _geom_angle_site_symmetry_3
    _geom_angle
    _geom_angle_publ_flag
    C4 O1 H1O1 . . 112.0(13) ?
    C16 O3 H1O3 . . 108.1(12) ?
    C12 N1 C20 . . 110.15(9) ?
    C12 N1 C11 . . 109.61(9) ?
    C20 N1 C11 . . 109.52(9) ?
    C2 C1 C6 . . 119.72(11) ?
    C2 C1 H1A . . 120.1 ?
    C6 C1 H1A . . 120.1 ?
    C3 C2 C1 . . 120.94(11) ?
    C3 C2 H2A . . 119.5 ?
    C1 C2 H2A . . 119.5 ?
    C2 C3 C4 . . 120.23(11) ?
    C2 C3 H3A . . 119.9 ?
    C4 C3 H3A . . 119.9 ?
    O1 C4 C5 . . 123.05(11) ?
    O1 C4 C3 . . 117.67(11) ?
    C5 C4 C3 . . 119.27(11) ?
    C4 C5 C6 . . 120.74(11) ?
    C4 C5 H5A . . 119.6 ?
    C6 C5 H5A . . 119.6 ?
    C1 C6 C5 . . 119.07(11) ?
    C1 C6 C7 . . 122.82(11) ?
    C5 C6 C7 . . 117.90(10) ?
    C8 C7 C6 . . 129.38(11) ?
    C8 C7 H7A . . 115.3 ?
    C6 C7 H7A . . 115.3 ?
    C7 C8 C9 . . 117.96(10) ?
    C7 C8 C12 . . 124.30(10) ?
    C9 C8 C12 . . 117.72(10) ?
    O2 C9 C8 . . 121.55(11) ?
    O2 C9 C10 . . 120.44(11) ?
    C8 C9 C10 . . 118.00(10) ?
    C13 C10 C9 . . 116.70(10) ?
    C13 C10 C11 . . 124.79(10) ?
    C9 C10 C11 . . 118.51(10) ?
    N1 C11 C10 . . 111.60(9) ?
    N1 C11 H11A . . 109.3 ?
    C10 C11 H11A . . 109.3 ?
    N1 C11 H11B . . 109.3 ?
    C10 C11 H11B . . 109.3 ?
    H11A C11 H11B . . 108.0 ?
    N1 C12 C8 . . 110.31(9) ?
    N1 C12 H12A . . 109.6 ?
    C8 C12 H12A . . 109.6 ?
    N1 C12 H12B . . 109.6 ?
    C8 C12 H12B . . 109.6 ?
    H12A C12 H12B . . 108.1 ?
    C10 C13 C14 . . 130.67(11) ?
    C10 C13 H13A . . 114.7 ?
    C14 C13 H13A . . 114.7 ?
    C15 C14 C19 . . 118.59(11) ?
    C15 C14 C13 . . 116.26(10) ?
    C19 C14 C13 . . 125.13(11) ?
    C16 C15 C14 . . 121.15(11) ?
    C16 C15 H15A . . 119.4 ?
    C14 C15 H15A . . 119.4 ?
    O3 C16 C15 . . 121.89(11) ?
    O3 C16 C17 . . 118.25(11) ?
    C15 C16 C17 . . 119.85(11) ?
    C18 C17 C16 . . 119.08(11) ?
    C18 C17 H17A . . 120.5 ?
    C16 C17 H17A . . 120.5 ?
    C17 C18 C19 . . 121.80(11) ?
    C17 C18 H18A . . 119.1 ?
    C19 C18 H18A . . 119.1 ?
    C18 C19 C14 . . 119.49(11) ?
    C18 C19 H19A . . 120.3 ?
    C14 C19 H19A . . 120.3 ?
    N1 C20 H20A . . 109.5 ?
    N1 C20 H20B . . 109.5 ?
    H20A C20 H20B . . 109.5 ?
    N1 C20 H20C . . 109.5 ?
    H20A C20 H20C . . 109.5 ?
    H20B C20 H20C . . 109.5 ?
loop_
    _geom_torsion_atom_site_label_1
    _geom_torsion_atom_site_label_2
    _geom_torsion_atom_site_label_3
    _geom_torsion_atom_site_label_4
    _geom_torsion_site_symmetry_1
    _geom_torsion_site_symmetry_2
    _geom_torsion_site_symmetry_3
    _geom_torsion_site_symmetry_4
    _geom_torsion
    _geom_torsion_publ_flag
    C6 C1 C2 C3 . . . . 0.52(18) ?
    C1 C2 C3 C4 . . . . 1.06(18) ?
    C2 C3 C4 O1 . . . . 179.88(11) ?
    C2 C3 C4 C5 . . . . -1.56(18) ?
    O1 C4 C5 C6 . . . . 178.98(11) ?
    C3 C4 C5 C6 . . . . 0.50(17) ?
    C2 C1 C6 C5 . . . . -1.56(17) ?
    C2 C1 C6 C7 . . . . 172.99(11) ?
    C4 C5 C6 C1 . . . . 1.06(17) ?
    C4 C5 C6 C7 . . . . -173.76(10) ?
    C1 C6 C7 C8 . . . . 31.69(19) ?
    C5 C6 C7 C8 . . . . -153.70(12) ?
    C6 C7 C8 C9 . . . . -174.71(11) ?
    C6 C7 C8 C12 . . . . 7.3(2) ?
    C7 C8 C9 O2 . . . . 4.94(18) ?
    C12 C8 C9 O2 . . . . -176.91(11) ?
    C7 C8 C9 C10 . . . . -176.05(11) ?
    C12 C8 C9 C10 . . . . 2.11(16) ?
    O2 C9 C10 C13 . . . . 0.53(18) ?
    C8 C9 C10 C13 . . . . -178.49(11) ?
    O2 C9 C10 C11 . . . . -178.66(11) ?
    C8 C9 C10 C11 . . . . 2.31(17) ?
    C12 N1 C11 C10 . . . . -60.87(12) ?
    C20 N1 C11 C10 . . . . 178.18(10) ?
    C13 C10 C11 N1 . . . . -152.54(12) ?
    C9 C10 C11 N1 . . . . 26.59(15) ?
    C20 N1 C12 C8 . . . . -174.22(9) ?
    C11 N1 C12 C8 . . . . 65.22(12) ?
    C7 C8 C12 N1 . . . . 142.85(12) ?
    C9 C8 C12 N1 . . . . -35.19(14) ?
    C9 C10 C13 C14 . . . . -179.80(12) ?
    C11 C10 C13 C14 . . . . -0.7(2) ?
    C10 C13 C14 C15 . . . . 160.79(13) ?
    C10 C13 C14 C19 . . . . -20.9(2) ?
    C19 C14 C15 C16 . . . . 2.09(18) ?
    C13 C14 C15 C16 . . . . -179.43(11) ?
    C14 C15 C16 O3 . . . . -179.37(11) ?
    C14 C15 C16 C17 . . . . -0.52(18) ?
    O3 C16 C17 C18 . . . . 177.59(11) ?
    C15 C16 C17 C18 . . . . -1.30(18) ?
    C16 C17 C18 C19 . . . . 1.55(19) ?
    C17 C18 C19 C14 . . . . 0.05(18) ?
    C15 C14 C19 C18 . . . . -1.85(17) ?
    C13 C14 C19 C18 . . . . 179.83(11) ?
loop_
    _geom_hbond_atom_site_label_D
    _geom_hbond_atom_site_label_H
    _geom_hbond_atom_site_label_A
    _geom_hbond_site_symmetry_A
    _geom_hbond_distance_DH
    _geom_hbond_distance_HA
    _geom_hbond_distance_DA
    _geom_hbond_angle_DHA
    _geom_hbond_publ_flag
    O1 H1O1 N1 2_755 0.96(2) 1.81(2) 2.7278(14) 160(2) yes
    O3 H1O3 O2 2_656 0.88(2) 1.87(2) 2.7359(15) 171(2) yes
    C17 H17A O3 2_667 0.95 2.51 3.4032(16) 157 yes
_shelx_hkl_file
;
  -1   0   0 591.999 11.6944   5
   1   0   0 616.267 11.5730   4
   1   0   0 599.019 11.5830   5
  -2   0   0 160.566 3.26029   5
  -2   0   0 140.144 4.14477   1
   2   0   0 162.523 3.28370   5
   2   0   0 131.190 3.11543   4
   2   0   0 166.120 3.38305   2
  -3   0   0 348.747 6.86462   5
  -3   0   0 283.668 8.50428   1
   3   0   0 349.198 6.89827   5
   3   0   0 348.097 7.15196   2
  -4   0   0 158.713 4.97992   1
  -4   0   0 159.745 3.72063   5
   4   0   0 157.229 3.75826   2
   4   0   0 159.559 3.75221   5
   4   0   0 157.917 3.52070   4
  -5   0   0 15.3251 0.87237   5
   5   0   0 15.4885 0.83576   4
   5   0   0 17.3822 0.96890   5
  -6   0   0 18.7410 1.06786   5
  -6   0   0 18.8308 2.11691   1
   6   0   0 18.7401 1.13485   5
   6   0   0 17.6133 1.01471   4
   6   0   0 18.5929 1.13915   2
  -7   0   0 137.457 5.52331   1
   7   0   0 141.201 3.79013   2
   7   0   0 140.088 3.55438   4
  -8   0   0 16.7690 2.28204   1
   8   0   0 20.0812 1.18066   4
   8   0   0 18.1894 1.31614   2
  -9   0   0 -0.1663 1.30141   1
   9   0   0 -0.4368 0.60174   2
   9   0   0 1.50711 0.56301   4
 -10   0   0 -1.1838 1.25239   1
  10   0   0 -0.7441 0.72066   2
  11   0   0 1.58620 0.84622   2
  10  -1   0 0.04806 0.64690   2
 -10   1   0 -2.7195 1.12102   1
   9  -1   0 -0.1384 0.56751   2
  -9   1   0 -0.5576 1.30400   1
   8  -1   0 1.32277 0.59708   2
   8  -1   0 1.04771 0.43617   4
  -8   1   0 -0.6872 1.14230   1
   7  -1   0 120.671 3.05719   4
   7  -1   0 115.800 3.25617   2
  -7   1   0 120.189 5.09981   1
   6  -1   0 52.4720 1.80833   2
   6  -1   0 50.6682 1.64532   4
   6  -1   0 52.5981 1.96633   5
  -6   1   0 56.4918 3.22035   1
  -6   1   0 54.3974 1.91147   5
   5  -1   0 8.71391 0.73575   5
   5  -1   0 9.76484 0.63940   4
   5  -1   0 8.91285 0.75065   2
  -5   1   0 8.96579 0.65893   5
  -5   1   0 7.06612 1.17867   1
   4  -1   0 621.892 13.0514   2
   4  -1   0 635.070 12.2335   4
   4  -1   0 606.013 12.5156   5
  -4   1   0 627.298 15.5708   1
  -4   1   0 614.747 12.4786   5
   3  -1   0 285.926 6.21354   2
   3  -1   0 285.039 6.03351   5
  -3   1   0 291.585 7.59490   1
  -3   1   0 296.168 6.00285   5
   2  -1   0 0.95275 0.18217   4
   2  -1   0 0.97460 0.19305   5
   2  -1   0 0.81822 0.23425   2
  -2   1   0 0.78557 0.17213   5
  -2   1   0 0.49841 0.49290   1
  -2   1   0 1.09432 0.34741   2
   1  -1   0 14.6952 0.43223   5
   1  -1   0 15.1583 0.44221   5
  -1   1   0 14.4667 0.63578   1
  -1   1   0 14.6935 0.42786   5
   0  -1   0 -1.3569 0.01123   1
  -1  -1   0 2111.52 40.6459   5
  -1  -1   0 2062.15 40.6821   5
   1   1   0 2167.72 40.1776   4
   1   1   0 2061.26 40.5979   5
  -2  -1   0 207.994 4.54275   5
   2   1   0 224.722 4.44646   4
   2   1   0 222.243 4.58054   5
   2   1   0 226.875 4.75871   2
  -3  -1   0 40.1621 1.25491   5
   3   1   0 42.7277 1.17359   4
   3   1   0 41.4606 1.29642   5
   3   1   0 43.2264 1.28334   2
  -4  -1   0 13.6682 0.74605   5
  -4  -1   0 11.3156 1.15878   1
   4   1   0 12.9173 0.78188   2
   4   1   0 14.4225 0.71599   4
   4   1   0 14.7520 0.78554   5
  -5  -1   0 177.891 4.29769   5
   5   1   0 180.113 4.32784   5
   5   1   0 172.791 4.31308   2
  -6  -1   0 129.457 4.91229   1
  -6  -1   0 129.531 3.53037   5
   6   1   0 125.632 3.47171   2
   6   1   0 129.854 3.29108   4
  -7  -1   0 164.764 6.02026   1
  -7  -1   0 162.706 4.34804   5
   7   1   0 151.409 4.19757   2
   7   1   0 156.398 3.99990   4
  -8  -1   0 32.4176 2.78601   1
   8   1   0 32.3167 1.71598   2
   8   1   0 32.5437 1.55438   4
  -9  -1   0 1.38376 1.17885   1
   9   1   0 1.68463 0.77068   2
   9   1   0 1.40837 0.63318   4
 -10  -1   0 10.1827 2.13240   1
  10   1   0 10.0202 1.14007   4
  10   1   0 12.3959 1.41904   2
  11   1   0 -0.5555 0.82741   2
 -10   2   0 19.6006 3.02153   1
  -9   2   0 3.18345 1.76041   1
   8  -2   0 24.5852 1.25870   2
  -8   2   0 22.3777 2.68086   1
   7  -2   0 9.41718 0.67987   4
   7  -2   0 11.7678 1.01050   5
   7  -2   0 9.04389 0.83567   2
  -7   2   0 9.53759 1.85639   1
   6  -2   0 0.17936 0.34441   5
   6  -2   0 0.67184 0.32273   4
   6  -2   0 0.17321 0.38400   2
  -6   2   0 -1.0111 1.08644   1
   5  -2   0 14.6852 0.66504   4
   5  -2   0 13.1524 0.85742   5
   5  -2   0 12.8473 0.76877   2
  -5   2   0 8.33953 1.30091   1
  -5   2   0 14.1649 0.78620   5
   4  -2   0 180.224 4.17854   5
   4  -2   0 182.124 4.02442   2
  -4   2   0 180.033 4.07664   5
  -4   2   0 177.504 5.42414   1
   3  -2   0 10.5255 0.45630   2
   3  -2   0 10.5034 0.36369   4
   3  -2   0 10.0831 0.55823   5
  -3   2   0 10.2455 0.70106   2
  -3   2   0 11.0152 0.99140   1
  -3   2   0 9.60114 0.50722   5
   2  -2   0 130.959 2.88211   5
  -2   2   0 135.422 3.75888   1
  -2   2   0 136.293 2.85268   5
   1  -2   0 0.24783 0.13556   3
   1  -2   0 0.26946 0.08742   5
   1  -2   0 0.19297 0.09164   5
   1  -2   0 0.00630 0.10500   1
  -1   2   0 -0.0097 0.26325   1
   0  -2   0 902.719 17.3961   5
   0  -2   0 912.646 17.3116   5
  -2  -2   0 142.314 3.16935   5
   2   2   0 144.104 3.15074   5
   2   2   0 154.373 3.02834   4
  -3  -2   0 999.623 20.3159   5
   3   2   0 1070.79 21.5588   2
   3   2   0 1051.31 20.1487   4
   3   2   0 1052.05 20.3388   5
  -4  -2   0 251.551 5.53628   5
   4   2   0 254.306 5.31848   4
   4   2   0 249.759 5.50759   5
   4   2   0 243.073 5.63746   2
  -5  -2   0 67.6175 2.13210   5
   5   2   0 64.8105 1.94520   4
   5   2   0 67.4968 2.08847   2
  -6  -2   0 92.7804 3.86983   1
  -6  -2   0 83.2182 2.69213   5
   6   2   0 88.8485 2.70792   2
   6   2   0 85.9700 2.50959   4
  -7  -2   0 5.69217 1.31697   1
  -7  -2   0 4.77133 0.71393   5
   7   2   0 3.98478 0.65591   4
   7   2   0 4.64954 0.85907   2
  -8  -2   0 3.41722 1.21191   1
   8   2   0 4.46334 0.73240   4
   8   2   0 4.62060 0.87618   2
  -9  -2   0 4.30718 1.39525   1
   9   2   0 4.05562 0.94836   2
   9   2   0 4.36964 0.82080   4
 -10  -2   0 60.3903 4.04832   1
  10   2   0 59.4231 2.74891   2
  10   2   0 58.5530 2.44720   4
 -10   3   0 16.5318 2.84720   1
  -9   3   0 29.2702 3.22617   1
  -8   3   0 1.93583 1.50349   1
   7  -3   0 27.1473 1.50543   5
  -7   3   0 27.9918 2.65863   1
   6  -3   0 1.86612 0.49883   5
  -6   3   0 3.22682 1.32435   1
  -5   3   0 44.8721 2.47652   1
   4  -3   0 286.922 6.20918   5
  -4   3   0 292.446 6.08136   5
  -4   3   0 287.111 6.43849   2
  -4   3   0 282.852 7.89956   1
   3  -3   0 189.117 4.25572   5
  -3   3   0 195.450 5.54089   1
  -3   3   0 205.845 4.41404   2
   2  -3   0 131.689 2.78125   5
  -2   3   0 119.981 3.63534   1
   1  -3   0 231.337 4.92137   3
   1  -3   0 229.955 4.56904   5
   1  -3   0 234.739 4.59330   5
  -1   3   0 228.649 5.97459   1
  -2  -3   0 581.811 11.9161   5
  -2  -3   0 621.469 12.0009   5
   2   3   0 617.244 11.6520   4
  -3  -3   0 363.106 7.63597   5
   3   3   0 378.281 7.92061   2
   3   3   0 366.304 7.38660   4
  -4  -3   0 7.38314 0.58840   5
   4   3   0 7.87163 0.53807   5
   4   3   0 6.27807 0.58736   4
   4   3   0 7.68350 0.69942   2
  -5  -3   0 125.241 3.37089   5
   5   3   0 127.096 3.35709   2
   5   3   0 127.728 3.15703   4
  -6  -3   0 50.3064 2.70727   1
  -6  -3   0 45.5420 1.85112   5
   6   3   0 45.4929 1.70010   4
   6   3   0 45.5206 1.84356   2
  -7  -3   0 81.3961 2.77401   5
  -7  -3   0 79.3878 3.80792   1
   7   3   0 78.7417 2.53341   4
   7   3   0 77.1857 2.67355   2
  -8  -3   0 1.27678 0.97210   1
   8   3   0 2.00578 0.61364   4
   8   3   0 2.01718 0.78298   2
  -9  -3   0 1.43502 1.05252   1
   9   3   0 2.12794 0.92352   2
   9   3   0 2.24743 0.76838   4
 -10  -3   0 87.9247 4.96969   1
  10   3   0 90.5121 3.26411   4
  10   3   0 99.3630 3.61961   2
 -10   4   0 0.41950 1.79077   1
  -9   4   0 -0.8739 1.53903   1
   8  -4   0 23.2112 1.51930   5
  -8   4   0 25.7809 2.98424   1
   7  -4   0 23.0188 1.38237   5
  -7   4   0 19.9601 2.35295   1
   6  -4   0 96.3170 2.92871   5
  -6   4   0 92.8630 4.16683   1
   5  -4   0 26.6733 1.22286   5
  -5   4   0 24.1236 2.04323   1
  -5   4   0 25.1761 1.46726   2
   4  -4   0 10.8788 0.68638   5
  -4   4   0 11.3011 1.34091   1
  -4   4   0 10.7465 0.88183   2
   3  -4   0 5.30447 0.42525   5
   3  -4   0 6.17857 0.45912   5
  -3   4   0 4.11977 0.73123   1
   2  -4   0 99.7750 2.23168   5
   2  -4   0 91.2503 2.17320   5
   2  -4   0 96.0713 3.00722   1
  -2   4   0 96.1957 3.15162   1
   1  -4   0 268.882 5.29839   5
   1  -4   0 264.555 6.86490   1
   1  -4   0 262.381 5.73504   3
   1  -4   0 262.347 5.26773   5
  -1   4   0 269.233 7.00592   1
   0  -4   0 73.4309 1.64959   5
   0  -4   0 76.6648 1.67132   5
   0  -4   0 78.6969 2.08192   3
  -1  -4   0 8.21281 0.38909   5
  -1  -4   0 8.04532 0.65299   1
  -1  -4   0 9.17066 0.43752   5
  -2  -4   0 19.4612 1.14630   1
  -2  -4   0 22.4987 0.84236   5
  -3  -4   0 6.80873 0.50936   5
   3   4   0 6.36205 0.46484   4
   3   4   0 6.82983 0.55932   2
  -4  -4   0 3.80108 0.48803   5
   4   4   0 3.00869 0.51880   2
   4   4   0 2.63543 0.43237   4
  -5  -4   0 7.73942 1.19916   1
  -5  -4   0 7.31599 0.79426   5
   5   4   0 7.64571 0.74634   4
   5   4   0 6.45326 0.76295   2
  -6  -4   0 99.9948 3.08224   5
  -6  -4   0 99.3966 4.13205   1
   6   4   0 100.128 2.83661   4
   6   4   0 101.383 3.02691   2
  -7  -4   0 31.7797 1.65121   5
  -7  -4   0 30.1176 2.30915   1
   7   4   0 31.4059 1.54898   4
   7   4   0 30.9878 1.65256   2
  -8  -4   0 10.0871 1.69666   1
  -8  -4   0 13.3108 1.14023   5
   8   4   0 15.4484 1.47411   2
   8   4   0 11.7023 1.17545   4
  -9  -4   0 0.91316 0.88118   1
   9   4   0 -0.1107 0.78461   2
   9   4   0 1.55162 0.67817   4
  10   4   0 3.87624 1.10438   2
 -10   5   0 5.11930 2.31647   1
  -9   5   0 -0.8895 1.74552   1
   8  -5   0 5.88927 0.91324   5
  -8   5   0 6.18921 1.89895   1
   7  -5   0 86.1662 2.91035   5
  -7   5   0 83.0092 4.28454   1
   6  -5   0 93.3989 2.93874   5
  -6   5   0 100.531 3.18387   2
  -6   5   0 97.5994 4.30636   1
   5  -5   0 99.9519 2.84091   5
  -5   5   0 94.8139 4.02275   1
  -5   5   0 104.762 2.95314   2
   4  -5   0 7.17378 0.58775   5
  -4   5   0 6.66490 1.09745   1
  -4   5   0 7.88001 0.76781   2
   3  -5   0 48.8203 1.44931   5
   3  -5   0 41.8847 1.35510   5
  -3   5   0 45.6278 2.17450   1
  -3   5   0 46.8796 1.11083   4
   2  -5   0 1142.43 27.3580   1
   2  -5   0 1186.95 22.3168   5
   2  -5   0 1136.86 22.2555   5
   2  -5   0 1175.04 23.0076   3
  -2   5   0 1127.37 27.4843   1
   1  -5   0 15.9268 1.01374   1
   1  -5   0 16.1992 0.85336   3
   1  -5   0 16.9603 0.60576   5
   1  -5   0 17.3124 0.57849   5
  -1   5   0 16.3524 1.14237   1
   0  -5   0 90.5313 1.98054   5
   0  -5   0 85.1058 2.40447   3
   0  -5   0 83.7712 2.85537   1
   0  -5   0 85.8527 1.93578   5
  -1  -5   0 0.60515 0.16423   5
  -1  -5   0 0.03107 0.20871   1
  -1  -5   0 0.55514 0.19300   5
  -2  -5   0 108.845 3.09782   3
  -2  -5   0 110.443 2.67631   5
  -2  -5   0 118.984 2.78176   5
  -2  -5   0 115.081 3.75684   1
  -3  -5   0 5.18676 0.47806   5
   3   5   0 6.04676 0.46059   4
  -4  -5   0 9.97238 0.72803   5
  -4  -5   0 10.2099 1.07381   1
   4   5   0 10.4640 0.72204   4
   4   5   0 9.62157 0.81700   2
  -5  -5   0 115.118 4.35944   1
  -5  -5   0 116.280 3.26766   5
   5   5   0 117.687 3.01095   4
   5   5   0 112.131 3.16710   2
  -6  -5   0 1.12049 0.41313   5
  -6  -5   0 -0.1817 0.49868   1
   6   5   0 1.24047 0.55332   2
   6   5   0 1.18368 0.48507   4
  -7  -5   0 26.5045 1.55167   5
  -7  -5   0 24.5719 2.14990   1
   7   5   0 26.8339 1.59780   2
   7   5   0 24.7112 1.43101   4
  -8  -5   0 10.9336 1.20696   5
  -8  -5   0 7.80696 1.52137   1
   8   5   0 10.4436 1.33541   2
   8   5   0 10.6110 1.16533   4
  -9  -5   0 8.38847 1.66061   1
   9   5   0 8.28727 1.11713   4
   9   5   0 8.39360 1.32514   2
  10   5   0 149.221 4.92095   2
   9  -6   0 -0.3996 0.40253   5
  -9   6   0 1.11710 1.83823   1
   8  -6   0 3.45162 0.72562   5
  -8   6   0 2.22825 1.66740   1
   7  -6   0 1.03743 0.52401   5
  -7   6   0 1.09407 1.31112   1
   6  -6   0 226.562 5.66344   5
  -6   6   0 231.105 7.62185   1
  -6   6   0 235.592 5.85265   2
   5  -6   0 68.8573 2.23087   5
  -5   6   0 69.4876 3.35966   1
   4  -6   0 6.33513 0.57530   5
  -4   6   0 4.28860 1.02070   1
   2  -6   0 14.7072 0.89259   3
   2  -6   0 12.8417 0.60710   5
   2  -6   0 14.2611 0.66970   5
   2  -6   0 13.2703 1.03863   1
  -2   6   0 12.9656 1.20027   1
   1  -6   0 119.557 3.88864   1
   1  -6   0 122.762 2.75446   5
   1  -6   0 120.633 3.26459   3
   1  -6   0 118.378 2.67835   5
  -1   6   0 124.845 4.09209   1
   0  -6   0 0.20130 0.23543   3
   0  -6   0 -0.0282 0.21444   1
   0  -6   0 0.33194 0.13497   5
   0  -6   0 0.33380 0.17329   5
  -1  -6   0 8.29864 0.81152   1
  -2  -6   0 -0.0821 0.08295   5
  -2  -6   0 -0.0893 0.11194   3
  -2  -6   0 0.10853 0.17743   1
  -3  -6   0 0.05213 0.33330   1
  -3  -6   0 0.37599 0.22569   5
  -3  -6   0 -0.1655 0.21923   3
  -4  -6   0 6.07671 1.00994   1
  -4  -6   0 5.22229 0.76271   3
  -4  -6   0 5.44251 0.66240   5
   4   6   0 5.43114 0.56172   4
  -5  -6   0 4.85610 0.68213   5
  -5  -6   0 3.32357 0.84876   1
   5   6   0 3.27238 0.53380   4
  -6  -6   0 8.75908 0.99540   5
  -6  -6   0 9.15781 1.41777   1
   6   6   0 10.4718 0.93671   4
   6   6   0 8.93546 1.02537   2
  -7  -6   0 108.857 3.53513   5
  -7  -6   0 102.182 4.67916   1
   7   6   0 102.524 3.20634   4
   7   6   0 105.281 3.40477   2
  -8  -6   0 10.9150 1.81645   1
  -8  -6   0 14.3483 1.24228   5
   8   6   0 13.2220 1.48061   2
   8   6   0 12.2038 1.25844   4
   9   6   0 9.15024 1.37330   2
   9  -7   0 0.20260 0.46078   5
  -9   7   0 -1.5727 1.65442   1
   8  -7   0 2.43628 0.73674   5
  -8   7   0 3.18965 1.74787   1
   7  -7   0 67.3164 2.59021   5
  -7   7   0 63.6888 3.87238   1
   6  -7   0 40.5203 1.80701   5
  -6   7   0 41.6850 2.91789   1
   5  -7   0 34.2630 1.47725   5
  -5   7   0 33.8547 2.42956   1
   4  -7   0 1.91021 0.38411   5
  -4   7   0 0.90212 0.77538   1
   3  -7   0 10.0005 0.63258   5
  -3   7   0 7.07151 1.20692   1
   2  -7   0 151.991 4.92323   1
   2  -7   0 158.593 3.52971   5
   2  -7   0 155.298 4.11654   3
  -2   7   0 153.621 5.11469   1
   1  -7   0 7.74547 0.46491   5
   1  -7   0 7.17409 0.79120   3
   1  -7   0 8.18425 0.89073   1
  -1   7   0 8.10813 1.13666   1
   0  -7   0 10.1131 0.97357   1
   0  -7   0 11.3722 0.86618   3
   0  -7   0 10.6282 0.54563   5
  -1  -7   0 53.8823 2.05427   3
  -1  -7   0 55.5474 1.57700   5
  -1  -7   0 56.8869 2.48804   1
  -2  -7   0 11.1034 1.09312   1
  -2  -7   0 11.7598 0.94538   3
  -2  -7   0 12.1485 0.70077   5
  -3  -7   0 19.2363 1.27054   3
  -3  -7   0 21.5537 1.57174   1
  -3  -7   0 18.9252 0.97163   5
  -4  -7   0 39.9479 1.60493   5
  -4  -7   0 41.1459 2.36894   1
  -4  -7   0 37.7567 1.90629   3
  -5  -7   0 34.9480 2.31955   1
  -5  -7   0 37.3608 1.66875   5
  -5  -7   0 32.4482 1.84619   3
   5   7   0 34.7368 1.51555   4
  -6  -7   0 74.3783 3.68644   1
  -6  -7   0 70.5917 2.99886   3
  -6  -7   0 73.2628 2.70490   5
   6   7   0 75.0773 2.45337   4
  -7  -7   0 5.63821 0.89647   5
  -7  -7   0 5.06287 1.26117   1
   7   7   0 6.56665 0.91350   4
  -8  -7   0 41.7021 3.07945   1
  -8  -7   0 43.4316 2.26807   5
   8   7   0 46.3900 2.34164   2
   8   7   0 41.4854 2.07434   4
   9   7   0 31.8500 2.29623   2
   9  -8   0 1.31901 0.58788   5
  -9   8   0 1.92557 1.88530   1
   8  -8   0 25.1484 1.73747   5
  -8   8   0 24.1198 3.02190   1
   7  -8   0 7.75911 1.01189   5
  -7   8   0 11.5488 2.08286   1
   6  -8   0 92.5949 3.01456   5
  -6   8   0 91.9466 4.48271   1
   5  -8   0 3.93732 0.60894   5
  -5   8   0 2.75302 1.15117   1
   4  -8   0 3.14055 0.47623   5
  -4   8   0 3.56734 1.06768   1
   3  -8   0 48.2133 2.46301   1
   3  -8   0 44.6135 1.53600   5
  -3   8   0 44.6440 2.57474   1
   2  -8   0 19.7191 1.49067   1
   2  -8   0 20.3271 1.24834   3
   2  -8   0 19.9277 0.88703   5
  -2   8   0 22.4789 1.75893   1
   1  -8   0 14.1480 1.01925   3
   1  -8   0 13.0412 1.20620   1
   1  -8   0 12.9063 0.66686   5
  -1   8   0 13.1225 1.35410   1
   0  -8   0 153.751 5.09646   1
   0  -8   0 153.767 3.53042   5
   0  -8   0 152.671 4.24994   3
   0  -8   0 155.649 3.53088   5
  -1  -8   0 64.8977 1.88072   5
  -1  -8   0 67.6025 2.44858   3
  -1  -8   0 64.2049 2.87868   1
  -2  -8   0 19.1844 1.25228   3
  -2  -8   0 18.1591 1.48359   1
  -2  -8   0 16.2830 0.87510   5
  -3  -8   0 16.3211 0.95737   5
  -3  -8   0 15.3049 1.21946   3
  -3  -8   0 17.3901 1.52625   1
  -4  -8   0 29.4171 2.05562   1
  -4  -8   0 28.6860 1.41631   5
  -4  -8   0 27.6454 1.69982   3
  -5  -8   0 47.8739 2.38597   3
  -5  -8   0 47.5599 2.86465   1
  -5  -8   0 49.0628 2.05277   5
  -6  -8   0 -0.0032 0.35437   5
  -6  -8   0 -0.3996 0.52804   1
  -6  -8   0 -0.3949 0.40857   3
  -7  -8   0 38.8413 2.04923   5
  -7  -8   0 34.3746 2.21980   3
  -7  -8   0 34.3805 2.73157   1
   7   8   0 36.4616 1.83177   4
  -8  -8   0 27.9667 2.06638   3
   8   8   0 29.6183 1.78005   4
   8  -9   0 0.92769 0.50415   5
  -8   9   0 1.00965 1.65867   1
   7  -9   0 2.20626 0.66949   5
  -7   9   0 3.62389 1.59024   1
   6  -9   0 84.4086 2.93563   5
  -6   9   0 88.8044 4.47510   1
   5  -9   0 2.28126 0.53796   5
  -5   9   0 2.73323 1.08392   1
   4  -9   0 0.48447 0.28670   5
  -4   9   0 1.70934 0.86887   1
   3  -9   0 27.7805 1.97587   1
   3  -9   0 29.4840 1.23801   5
  -3   9   0 28.3028 2.19587   1
   2  -9   0 0.25569 0.24518   5
   2  -9   0 0.03838 0.33316   3
   2  -9   0 0.95195 0.55724   1
  -2   9   0 0.71299 0.58966   1
   1  -9   0 92.3275 3.75640   1
   1  -9   0 94.6528 2.45507   5
   1  -9   0 95.4135 3.15725   3
  -1   9   0 90.2277 3.90121   1
   0  -9   0 16.5859 1.43889   1
   0  -9   0 16.7237 1.23382   3
   0  -9   0 16.3733 0.83821   5
   0   9   0 18.3896 1.65909   1
  -1  -9   0 46.8140 2.53544   1
  -1  -9   0 53.0272 2.23449   3
  -1  -9   0 45.8653 1.58669   5
  -2  -9   0 15.7137 1.24804   3
  -2  -9   0 16.6058 1.54632   1
  -2  -9   0 16.0105 0.94264   5
  -3  -9   0 8.35661 1.13988   3
  -3  -9   0 9.43401 1.38565   1
  -3  -9   0 7.76582 0.80658   5
  -4  -9   0 145.940 5.58446   1
  -4  -9   0 145.891 4.04595   5
  -4  -9   0 151.003 4.75258   3
  -5  -9   0 6.66391 0.88638   5
  -5  -9   0 7.46686 1.36537   1
  -5  -9   0 5.21872 0.97638   3
  -6  -9   0 -0.1731 0.56991   1
  -6  -9   0 -0.5502 0.40885   3
  -6  -9   0 -0.0258 0.40979   5
  -7  -9   0 3.69244 0.93355   3
   7 -10   0 16.7410 1.40341   5
  -7  10   0 15.4462 2.40572   1
   6 -10   0 3.77720 0.73880   5
  -6  10   0 4.84632 1.52950   1
   5 -10   0 2.06923 0.54517   5
  -5  10   0 2.89385 1.18765   1
   4 -10   0 0.20230 0.31705   5
  -4  10   0 0.07733 0.76514   1
   3 -10   0 20.0802 1.85034   1
   3 -10   0 20.7072 1.09699   5
  -3  10   0 20.0057 1.98275   1
   2 -10   0 -0.1331 0.22898   5
   2 -10   0 -0.7586 0.37430   1
   2 -10   0 -0.4114 0.38678   3
  -2  10   0 0.59440 0.64992   1
   1 -10   0 6.96872 1.02033   3
   1 -10   0 6.40508 0.64810   5
   1 -10   0 5.39349 1.12130   1
  -1  10   0 6.52480 1.27064   1
   0 -10   0 139.518 4.31758   3
   0 -10   0 141.308 5.17234   1
   0 -10   0 136.430 3.45503   5
   0  10   0 136.010 5.33218   1
  -1 -10   0 14.9096 1.55508   1
  -1 -10   0 15.9407 1.29489   3
  -1 -10   0 14.8250 0.89952   5
  -1 -10   0 14.9394 0.91374   5
  -2 -10   0 26.3395 1.28867   5
  -2 -10   0 27.9042 2.09033   1
  -2 -10   0 28.2990 1.75715   3
  -3 -10   0 60.4099 3.26774   1
  -3 -10   0 58.1651 2.68916   3
  -3 -10   0 56.3849 2.13278   5
  -4 -10   0 8.38974 0.97842   5
  -4 -10   0 9.82649 1.33454   3
  -4 -10   0 7.69552 1.35626   1
  -5 -10   0 101.845 3.41667   5
  -5 -10   0 101.552 4.72974   1
  -5 -10   0 99.4047 3.95127   3
  -6 -10   0 3.68073 0.95622   3
  -6 -10   0 5.29572 1.32960   1
  -7 -10   0 11.0697 1.55177   3
   6 -11   0 0.19086 0.41935   5
  -6  11   0 0.58681 0.97689   1
   5 -11   0 14.8657 1.16416   5
  -5  11   0 16.7874 2.27161   1
   4 -11   0 27.6665 1.44981   5
  -4  11   0 27.1686 2.44738   1
   3 -11   0 -0.5224 0.62570   1
   3 -11   0 0.04850 0.31645   5
  -3  11   0 0.90453 0.82885   1
   2 -11   0 10.2667 1.31050   3
   2 -11   0 12.0004 1.64832   1
   2 -11   0 10.7260 0.83457   5
  -2  11   0 11.1345 1.71550   1
   1 -11   0 3.61845 0.97488   1
   1 -11   0 3.04740 0.51196   5
   1 -11   0 2.07622 0.67516   3
  -1  11   0 4.34344 1.16545   1
   0 -11   0 69.8533 3.51191   1
   0 -11   0 68.2196 2.17820   5
   0 -11   0 70.7160 2.94809   3
   0  11   0 61.3129 3.52413   1
  -1 -11   0 0.33397 0.31817   5
  -1 -11   0 0.74788 0.60318   1
  -1 -11   0 0.23714 0.46724   3
   1  11   0 0.60281 0.64351   1
  -2 -11   0 9.23157 1.30920   3
  -2 -11   0 8.73543 0.91881   5
  -2 -11   0 9.28922 1.49542   1
  -3 -11   0 1.22524 0.65113   3
  -3 -11   0 0.15520 0.35962   5
  -3 -11   0 0.73121 0.67862   1
  -4 -11   0 0.14764 0.59936   1
  -4 -11   0 0.02640 0.34475   5
  -4 -11   0 0.03712 0.45518   3
  -5 -11   0 58.7333 3.01637   3
  -5  12   0 2.62613 1.14943   1
   4 -12   0 52.4698 2.13554   5
  -4  12   0 53.2244 3.42842   1
   3 -12   0 22.6405 1.30280   5
  -3  12   0 25.2628 2.29803   1
   2 -12   0 7.70586 1.49458   1
   2 -12   0 9.75039 0.87292   5
  -2  12   0 10.7505 1.72452   1
   1 -12   0 26.7343 2.30414   1
   1 -12   0 27.9687 1.92970   3
   1 -12   0 29.1969 1.38374   5
  -1  12   0 25.6498 2.30553   1
   0 -12   0 0.01322 0.59430   1
   0 -12   0 -0.0141 0.49494   3
   0 -12   0 0.45502 0.34406   5
   0  12   0 -0.1308 0.62158   1
  -1 -12   0 0.02331 0.32423   5
  -1 -12   0 0.21771 0.53303   3
  -1 -12   0 -0.0076 0.53070   1
   1  12   0 0.78663 0.72317   1
  -2 -12   0 1.65001 0.80932   1
  -2 -12   0 1.77862 0.67323   3
  -2 -12   0 1.72107 0.51077   5
  -2 -12   0 2.55178 0.61104   5
  -3 -12   0 10.5961 1.71447   1
  -3 -12   0 10.0828 1.42085   3
  -4 -12   0 18.0474 1.95880   3
   2 -13   0 0.78554 0.79628   1
   1 -13   0 11.6969 1.61474   3
   1 -13   0 10.1605 1.74198   1
   0 -13   0 0.06807 0.61560   3
   0 -13   0 0.64519 0.76077   1
   0  13   0 3.30623 0.76651   1
  -1 -13   0 13.7528 1.66152   3
  -2 -13   0 1.20062 0.77713   3
   0 -14   1 6.12869 1.24530   3
   1 -14   1 3.10382 1.04631   3
  -3 -13   1 2.01706 0.78828   3
  -2 -13   1 0.25523 0.57574   3
   1  13  -1 4.30143 0.96039   1
  -1 -13   1 0.16185 0.59215   3
  -1 -13   1 0.79452 0.76692   1
   0  13  -1 17.4717 1.84992   1
   0 -13   1 12.5120 0.96885   5
   0 -13   1 15.4110 1.77314   3
   0 -13   1 13.2908 1.91689   1
   1 -13   1 0.10021 0.61412   3
   1 -13   1 1.37335 0.44129   5
   1 -13   1 0.94302 0.80816   1
  -2  13  -1 40.0632 2.75620   1
   2 -13   1 33.1807 1.55529   5
   2 -13   1 34.6996 2.65096   1
  -3  13  -1 3.64346 0.74999   1
  -5 -12   1 7.42371 1.31455   3
  -4 -12   1 40.4093 2.49031   3
  -3 -12   1 5.39429 1.05736   3
  -3 -12   1 6.47125 1.34262   1
  -3 -12   1 7.15046 0.89409   5
  -2 -12   1 12.2652 1.80733   1
  -2 -12   1 13.5300 1.61000   3
  -2 -12   1 10.1543 0.89491   5
   1  12  -1 1.25652 0.77187   1
  -1 -12   1 0.84135 0.63970   1
  -1 -12   1 1.50827 0.44005   5
  -1 -12   1 1.14364 0.64572   3
   0  12  -1 35.9474 2.72054   1
   0 -12   1 35.5422 2.10370   3
   0 -12   1 34.2649 1.42260   5
   0 -12   1 32.5668 2.48271   1
  -1  12  -1 70.5329 3.79741   1
   1 -12   1 73.6146 3.76439   1
   1 -12   1 72.5888 3.10043   3
   1 -12   1 73.0561 2.24163   5
  -2  12  -1 1.93159 0.93030   1
   2 -12   1 1.94792 0.80840   3
   2 -12   1 2.60963 0.52016   5
   2 -12   1 3.10955 1.01956   1
  -3  12  -1 27.6665 2.38090   1
   3 -12   1 29.5714 1.40684   5
  -4  12  -1 7.70601 1.52197   1
   4 -12   1 6.64250 0.83037   5
  -5  12  -1 29.9333 2.73111   1
  -6 -11   1 16.0848 1.80741   3
  -5 -11   1 19.6437 2.11950   1
  -5 -11   1 16.8222 1.85399   3
  -4 -11   1 23.4204 2.18488   1
  -4 -11   1 23.9483 1.44126   5
  -4 -11   1 23.4097 1.84488   3
  -3 -11   1 123.160 5.13648   1
  -3 -11   1 119.936 3.47258   5
  -3 -11   1 115.946 4.22074   3
  -2 -11   1 28.5508 1.34670   5
  -2 -11   1 29.6357 2.23810   1
  -2 -11   1 27.3168 1.82558   3
  -1 -11   1 42.3367 2.65906   1
  -1 -11   1 48.9851 2.36282   3
  -1 -11   1 44.3745 1.60996   5
  -1 -11   1 42.4566 1.58830   5
   0  11  -1 20.4121 2.00220   1
   0 -11   1 22.3566 1.05143   5
   0 -11   1 21.9255 1.91178   1
   0 -11   1 20.1669 1.57365   3
  -1  11  -1 76.2095 3.79619   1
   1 -11   1 84.2421 2.32852   5
   1 -11   1 82.1687 3.14271   3
   1 -11   1 79.3838 3.73499   1
  -2  11  -1 7.15117 1.36383   1
   2 -11   1 7.21032 0.65594   5
   2 -11   1 4.84877 0.94060   3
   2 -11   1 5.53339 1.17504   1
  -3  11  -1 9.18629 1.57071   1
   3 -11   1 8.84355 0.76659   5
  -4  11  -1 1.43235 0.91120   1
   4 -11   1 -0.0438 0.30623   5
  -5  11  -1 0.30200 0.99247   1
   5 -11   1 1.17781 0.46698   5
  -6  11  -1 0.56338 1.11126   1
   6 -11   1 -0.0572 0.35505   5
  -7  11  -1 18.0012 2.50471   1
  -7 -10   1 71.2200 3.43859   3
  -6 -10   1 6.49827 0.96717   5
  -6 -10   1 5.81379 1.37677   1
  -6 -10   1 6.68291 1.22049   3
  -5 -10   1 -0.5516 0.40340   3
  -5 -10   1 -0.4742 0.48456   1
  -5 -10   1 0.13904 0.35190   5
  -4 -10   1 -0.2887 0.60492   1
  -4 -10   1 0.52948 0.34334   5
  -4 -10   1 0.39845 0.51479   3
  -3 -10   1 7.54217 0.80127   5
  -3 -10   1 8.82845 1.17007   3
  -3 -10   1 8.53601 1.38018   1
  -2 -10   1 4.44143 0.80832   3
  -2 -10   1 4.75470 0.59664   5
  -2 -10   1 3.68069 0.94742   1
  -1 -10   1 80.4114 3.62434   1
  -1 -10   1 81.4716 3.03841   3
  -1 -10   1 80.8724 2.27979   5
   0  10  -1 155.530 5.80253   1
   0 -10   1 164.700 5.67444   1
   0 -10   1 159.215 3.76226   5
   0 -10   1 169.099 4.80436   3
  -1  10  -1 54.2989 2.97280   1
   1 -10   1 55.1688 1.65882   5
   1 -10   1 53.1598 2.78522   1
   1 -10   1 55.1919 2.33456   3
  -2  10  -1 24.4295 2.01508   1
   2 -10   1 25.2039 1.92926   1
   2 -10   1 27.1142 1.60277   3
   2 -10   1 25.1556 1.06705   5
  -3  10  -1 0.83118 0.74481   1
   3 -10   1 -0.5134 0.54398   1
   3 -10   1 0.02079 0.22427   5
  -4  10  -1 4.27975 1.19185   1
   4 -10   1 3.44895 0.56457   5
  -5  10  -1 4.44952 1.28503   1
   5 -10   1 4.18936 0.67909   5
  -6  10  -1 198.444 7.57681   1
   6 -10   1 208.231 5.41304   5
  -7  10  -1 17.9220 2.57402   1
   7 -10   1 17.3439 1.41200   5
  -8  10  -1 21.2404 3.31148   1
  -8  -9   1 49.1413 2.84858   3
  -7  -9   1 3.61842 0.74578   5
  -7  -9   1 4.58839 1.26230   1
  -7  -9   1 4.76989 1.04508   3
  -6  -9   1 10.6994 1.13568   5
  -6  -9   1 8.46236 1.28897   3
  -6  -9   1 10.1792 1.63025   1
  -5  -9   1 5.47940 1.00203   3
  -5  -9   1 4.71035 1.15961   1
  -5  -9   1 5.72457 0.79759   5
  -4  -9   1 4.20675 0.86105   3
  -4  -9   1 3.66838 0.59039   5
  -4  -9   1 3.36568 0.93236   1
  -3  -9   1 3.49135 0.91134   1
  -3  -9   1 3.81367 0.54226   5
  -3  -9   1 4.53245 0.83497   3
  -2  -9   1 28.3798 1.63454   3
  -2  -9   1 28.8979 1.98084   1
  -2  -9   1 26.3284 1.13957   5
  -1  -9   1 58.9375 2.85589   1
  -1  -9   1 61.7201 2.42964   3
  -1  -9   1 63.4464 1.79356   5
   0   9  -1 125.902 4.76641   1
   0  -9   1 133.692 3.92796   3
   0  -9   1 135.370 4.69093   1
   0  -9   1 129.432 3.04478   5
  -1   9  -1 161.544 5.69181   1
   1  -9   1 168.900 3.74461   5
   1  -9   1 174.941 4.66456   3
   1  -9   1 165.182 5.52488   1
  -2   9  -1 3.40575 0.93298   1
   2  -9   1 3.48144 0.67167   3
   2  -9   1 3.85654 0.82688   1
   2  -9   1 2.77589 0.39366   5
  -3   9  -1 31.4424 2.25436   1
   3  -9   1 33.6067 1.27357   5
   3  -9   1 33.1964 2.12921   1
  -4   9  -1 1.29244 0.88965   1
   4  -9   1 1.54769 0.38292   5
  -5   9  -1 8.01846 1.53246   1
   5  -9   1 6.20927 0.75372   5
  -6   9  -1 76.9555 4.11699   1
   6  -9   1 73.8690 2.65494   5
  -7   9  -1 105.665 5.32241   1
   7  -9   1 117.169 3.73255   5
  -8   9  -1 9.85643 2.26566   1
   8  -9   1 7.59226 1.04206   5
   8   8  -1 2.93312 0.73264   4
  -8  -8   1 4.05189 1.03680   3
  -8  -8   1 4.01615 0.75919   5
  -8  -8   1 1.87609 0.97908   1
   7   8  -1 15.2360 1.21485   4
  -7  -8   1 17.4210 1.36444   5
  -7  -8   1 17.5483 1.94583   1
  -7  -8   1 14.8630 1.68510   3
  -6  -8   1 -0.7611 0.53268   1
  -6  -8   1 -0.0195 0.44188   3
  -6  -8   1 0.63409 0.39435   5
  -5  -8   1 11.5018 0.98398   5
  -5  -8   1 10.2274 1.27930   3
  -5  -8   1 12.4894 1.62579   1
  -4  -8   1 45.9696 2.17676   3
  -4  -8   1 43.5858 1.71207   5
  -4  -8   1 44.1143 2.53235   1
  -3  -8   1 1.81077 0.38978   5
  -3  -8   1 1.19625 0.44433   3
  -3  -8   1 1.90084 0.66336   1
  -2  -8   1 5.94938 0.98653   1
  -2  -8   1 6.00504 0.81541   3
  -2  -8   1 5.71642 0.49535   5
  -1  -8   1 23.0412 0.88566   5
  -1  -8   1 24.1125 1.60548   1
  -1  -8   1 24.4711 1.35753   3
   0  -8   1 170.527 3.64086   5
   0  -8   1 164.141 5.30173   1
   0  -8   1 166.852 4.45899   3
  -1   8  -1 9.79474 1.29969   1
   1  -8   1 9.05240 0.99127   1
   1  -8   1 8.96003 0.83261   3
   1  -8   1 8.81173 0.48225   5
  -2   8  -1 16.3600 1.55350   1
   2  -8   1 16.4671 0.72415   5
   2  -8   1 16.9365 1.12396   3
   2  -8   1 16.6405 1.32922   1
  -3   8  -1 24.0639 1.84697   1
   3  -8   1 23.9216 0.99541   5
  -4   8  -1 2.83555 0.99176   1
   4  -8   1 3.36776 0.48354   5
  -5   8  -1 2.72131 1.07734   1
   5  -8   1 2.26675 0.47732   5
  -6   8  -1 45.6545 3.15648   1
   6  -8   1 42.3137 1.89942   5
  -7   8  -1 57.8654 3.91177   1
   7  -8   1 67.9851 2.61662   5
  -8   8  -1 1.03964 1.68058   1
   8  -8   1 2.13246 0.71120   5
  -9   8  -1 4.44607 2.04505   1
   9  -8   1 4.41182 0.87923   5
   9   7  -1 0.16233 0.76803   2
   8   7  -1 -0.0034 0.57039   4
   8   7  -1 0.33250 0.64908   2
  -8  -7   1 0.43738 0.49175   5
  -8  -7   1 -0.5641 0.64661   1
   7   7  -1 -0.0802 0.44566   4
  -7  -7   1 0.68968 0.43140   5
  -7  -7   1 -0.0828 0.63155   1
   6   7  -1 6.96944 0.80125   4
  -6  -7   1 7.56664 0.93882   5
  -6  -7   1 9.13090 1.43042   1
  -5  -7   1 5.13937 1.04664   1
  -5  -7   1 4.50767 0.67476   5
  -4  -7   1 27.9990 1.90097   1
  -4  -7   1 25.6925 1.50143   3
  -4  -7   1 25.2080 1.21691   5
  -3  -7   1 57.1530 1.79266   5
  -3  -7   1 57.4615 2.25262   3
  -3  -7   1 55.9337 2.63481   1
  -2  -7   1 6.14754 0.93532   1
  -2  -7   1 5.31832 0.45048   5
  -2  -7   1 4.61705 0.64387   3
  -1  -7   1 33.1266 1.01338   5
  -1  -7   1 34.5362 1.80327   1
  -1  -7   1 32.3523 1.06174   5
  -1  -7   1 35.6337 1.53157   3
   0  -7   1 27.6200 0.80075   5
   0  -7   1 27.6399 1.55688   1
   0  -7   1 26.2143 0.82436   5
   0  -7   1 25.9029 1.26517   3
  -1   7  -1 20.2111 1.48474   1
   1  -7   1 19.8550 1.31883   1
   1  -7   1 21.7253 0.68707   5
   1  -7   1 20.4278 1.11367   3
  -2   7  -1 31.3061 1.92609   1
   2  -7   1 33.8857 1.03805   5
   2  -7   1 32.7382 1.44791   3
   2  -7   1 35.2330 1.09942   5
   2  -7   1 33.5115 1.78041   1
  -3   7  -1 26.0174 1.87098   1
   3  -7   1 26.7634 1.01270   5
  -4   7  -1 99.6978 3.97774   1
   4  -7   1 98.4782 2.66492   5
  -5   7  -1 34.0112 2.43743   1
   5  -7   1 35.0748 1.48285   5
  -6   7  -1 1.56987 1.15985   1
   6  -7   1 0.65340 0.46579   5
  -7   7  -1 0.79014 1.31858   1
   7  -7   1 -0.5470 0.35531   5
  -8   7  -1 3.25080 1.77109   1
   8  -7   1 3.40305 0.79272   5
  -9   7  -1 37.5347 3.85534   1
   9  -7   1 40.0834 2.21095   5
   9   6  -1 53.2571 2.64751   2
   9   6  -1 52.4559 2.35774   4
  -9  -6   1 49.1676 3.45078   1
   8   6  -1 44.7501 2.07315   4
   8   6  -1 46.2679 2.22322   2
  -8  -6   1 44.2710 3.09886   1
  -8  -6   1 46.4787 2.26724   5
   7   6  -1 5.70045 0.81536   4
   7   6  -1 5.18090 0.84749   2
  -7  -6   1 5.56563 1.24706   1
  -7  -6   1 6.87475 0.96208   5
   6   6  -1 2.61102 0.55443   4
  -6  -6   1 3.55892 0.96540   1
  -6  -6   1 2.67118 0.57146   5
   5   6  -1 18.4056 0.97542   4
  -5  -6   1 18.1086 1.09663   5
  -5  -6   1 18.4009 1.59647   1
  -4  -6   1 30.4853 1.86872   1
  -4  -6   1 27.5529 1.23576   5
  -2  -6   1 -0.1518 0.23751   1
  -2  -6   1 -0.2960 0.12309   3
  -2  -6   1 -0.0644 0.14505   5
  -2  -6   1 -0.3061 0.16736   5
  -1  -6   1 122.432 3.36283   3
  -1  -6   1 128.761 4.03901   1
  -1  -6   1 131.121 2.78275   5
  -1  -6   1 125.254 2.73490   5
   0  -6   1 2.39138 0.48442   1
   0  -6   1 2.82013 0.19126   5
   0  -6   1 3.10994 0.47540   3
  -1   6  -1 30.5661 1.64408   1
   1  -6   1 31.0675 1.54303   1
   1  -6   1 30.7169 0.79505   5
   1  -6   1 29.7937 0.79183   5
   1  -6   1 30.7152 1.26885   3
  -2   6  -1 4.99854 0.82936   1
   2  -6   1 6.42636 0.60061   3
   2  -6   1 6.67158 0.74279   1
   2  -6   1 7.17704 0.39633   5
   2  -6   1 7.06406 0.41564   5
   3  -6   1 61.0846 1.69342   5
  -4   6  -1 0.04355 0.71344   1
   4  -6   1 0.38005 0.23613   5
  -5   6  -1 347.319 9.92297   1
   5  -6   1 339.666 7.56419   5
  -6   6  -1 26.4935 2.38233   1
   6  -6   1 24.3716 1.36376   5
  -7   6  -1 65.6790 3.96819   1
   7  -6   1 69.4358 2.56883   5
  -8   6  -1 17.2386 2.60628   1
   8  -6   1 13.9871 1.25663   5
  -9   6  -1 -2.5395 1.59658   1
   9  -6   1 0.72180 0.52825   5
 -10   6  -1 31.8349 3.97019   1
  10   5  -1 2.61436 1.04992   2
   9   5  -1 11.4703 1.41191   2
   9   5  -1 11.7720 1.26121   4
  -9  -5   1 9.36265 1.77427   1
   8   5  -1 5.40611 0.96234   2
   8   5  -1 5.52945 0.89339   4
  -8  -5   1 4.80359 1.30405   1
  -8  -5   1 5.92692 0.93143   5
   7   5  -1 0.92463 0.57949   2
   7   5  -1 1.73411 0.57246   4
  -7  -5   1 0.90897 0.75135   1
  -7  -5   1 1.46006 0.48808   5
   6   5  -1 3.64988 0.66842   2
   6   5  -1 2.56580 0.55297   4
  -6  -5   1 2.83311 0.56835   5
  -6  -5   1 2.44112 0.83760   1
   5   5  -1 47.1148 1.70898   2
   5   5  -1 47.9170 1.59528   4
  -5  -5   1 43.5341 2.43744   1
  -5  -5   1 46.9101 1.77906   5
   4   5  -1 20.0841 0.85814   4
  -4  -5   1 18.2626 1.41639   1
  -4  -5   1 19.0682 0.96450   5
   3   5  -1 24.7180 0.72748   4
  -3  -5   1 24.8732 1.50480   1
  -2  -5   1 530.961 10.6932   5
  -2  -5   1 560.237 10.7582   5
  -2  -5   1 537.709 11.3836   3
  -2  -5   1 535.088 13.5208   1
  -1  -5   1 70.6649 2.09936   3
  -1  -5   1 72.7324 1.59980   5
  -1  -5   1 70.1233 1.57139   5
  -1  -5   1 68.0321 2.45520   1
   0  -5   1 -0.1279 0.17772   1
   0  -5   1 -0.0748 0.13419   3
  -1   5  -1 71.9053 2.57317   1
   1  -5   1 69.5674 2.43202   1
   1  -5   1 70.3911 1.48358   5
   1  -5   1 69.8569 1.47252   5
   1  -5   1 72.2496 2.03999   3
  -2   5  -1 81.3805 2.90624   1
   2  -5   1 79.8222 1.86477   5
   2  -5   1 82.7869 1.90263   5
   2  -5   1 81.3925 2.75633   1
  -3   5  -1 3.94828 0.80691   1
   3  -5   1 3.11332 0.34645   5
   3  -5   1 4.25670 0.38615   5
  -4   5  -1 68.7554 3.01538   1
  -4   5  -1 69.8269 2.02148   2
   4  -5   1 68.4620 1.99972   5
  -5   5  -1 46.8532 2.70599   1
  -5   5  -1 49.9029 1.87069   2
   5  -5   1 43.7907 1.68736   5
  -6   5  -1 66.6566 3.49807   1
   6  -5   1 70.8331 2.40695   5
  -7   5  -1 1.65427 1.34086   1
   7  -5   1 0.31961 0.42948   5
  -8   5  -1 36.2711 3.29745   1
   8  -5   1 40.2370 2.00990   5
  -9   5  -1 41.2102 3.84739   1
 -10   5  -1 2.54789 2.08706   1
  10   4  -1 -0.0168 0.91399   2
   9   4  -1 2.79612 1.00742   2
   9   4  -1 3.39092 0.81066   4
  -9  -4   1 0.32551 0.96231   1
   8   4  -1 2.33526 0.79508   2
   8   4  -1 3.10938 0.70469   4
  -8  -4   1 1.66484 0.94392   1
  -8  -4   1 0.85395 0.41150   5
   7   4  -1 34.4860 1.59924   4
   7   4  -1 37.9480 1.77918   2
  -7  -4   1 36.8821 2.53575   1
  -7  -4   1 37.2666 1.78847   5
   6   4  -1 160.593 4.22975   2
   6   4  -1 160.832 3.99594   4
  -6  -4   1 160.865 4.31353   5
  -6  -4   1 168.277 5.75295   1
   5   4  -1 27.9363 1.20098   4
   5   4  -1 28.6399 1.33466   2
  -5  -4   1 30.2879 1.92133   1
  -5  -4   1 29.1360 1.31654   5
   4   4  -1 3.48089 0.50630   2
   4   4  -1 4.33173 0.46272   4
  -4  -4   1 3.93738 0.48232   5
  -4  -4   1 3.86558 0.75377   1
   3   4  -1 1.55071 0.24302   4
  -3  -4   1 1.58333 0.28083   5
  -3  -4   1 1.46679 0.29595   5
  -3  -4   1 1.68928 0.47697   1
  -2  -4   1 0.23198 0.15840   5
  -2  -4   1 0.08500 0.11430   5
  -2  -4   1 -0.1350 0.17980   1
  -1  -4   1 49.5939 1.12081   5
  -1  -4   1 51.4261 1.13666   5
  -1  -4   1 49.2972 1.81808   1
  -1  -4   1 50.9105 1.56691   3
   0  -4   1 46.1787 1.63702   1
   0  -4   1 42.1814 1.33976   3
  -1   4  -1 143.315 4.16633   1
   1  -4   1 150.918 4.10078   1
  -2   4  -1 147.505 4.30310   1
   2  -4   1 149.916 3.14378   5
   2  -4   1 147.211 3.12781   5
  -3   4  -1 26.0911 1.54093   1
   3  -4   1 27.3532 0.95902   5
   3  -4   1 26.5945 0.93927   5
  -4   4  -1 3.17744 0.87186   1
  -4   4  -1 3.53420 0.55767   2
   4  -4   1 3.15774 0.41931   5
  -5   4  -1 2.76712 1.08109   1
   5  -4   1 2.33745 0.45670   5
  -6   4  -1 32.3765 2.56428   1
   6  -4   1 32.1417 1.51989   5
  -7   4  -1 14.6006 2.21910   1
   7  -4   1 15.2367 1.16316   5
  -8   4  -1 87.4989 4.80485   1
   8  -4   1 88.7727 3.15119   5
  -9   4  -1 0.82209 1.67191   1
 -10   4  -1 13.7541 2.82673   1
  10   3  -1 10.4839 1.23560   4
  10   3  -1 9.48082 1.34213   2
 -10  -3   1 9.17148 1.91208   1
   9   3  -1 7.42107 1.00465   4
   9   3  -1 10.9150 1.37318   2
  -9  -3   1 7.03465 1.60508   1
   8   3  -1 0.05985 0.59011   2
   8   3  -1 0.63998 0.49654   4
  -8  -3   1 0.18578 0.29640   5
  -8  -3   1 -0.5678 0.71083   1
   7   3  -1 3.83402 0.74957   2
   7   3  -1 3.42635 0.63485   4
  -7  -3   1 4.65671 1.25049   1
  -7  -3   1 3.65949 0.64212   5
   6   3  -1 193.370 4.95741   2
   6   3  -1 200.511 4.70105   4
  -6  -3   1 202.997 6.57920   1
  -6  -3   1 202.611 5.01795   5
   5   3  -1 93.0939 2.43635   4
   5   3  -1 93.0937 2.61448   2
  -5  -3   1 88.4165 3.55224   1
  -5  -3   1 86.2460 2.56843   5
   4   3  -1 264.406 5.41488   4
   4   3  -1 257.532 5.77105   2
  -4  -3   1 252.420 7.21788   1
  -4  -3   1 253.180 5.65026   5
   3   3  -1 101.396 2.28200   4
   3   3  -1 107.285 2.47467   2
  -3  -3   1 101.952 2.50273   5
  -3  -3   1 101.087 3.36434   1
  -2  -3   1 205.125 4.26444   5
  -2  -3   1 201.605 5.46844   1
  -1  -3   1 429.120 8.23750   5
  -1  -3   1 427.042 8.23420   5
  -1  -3   1 429.075 10.3853   1
   0  -3   1 2375.92 55.8624   1
   0  -3   1 2381.73 47.3374   3
  -1   3  -1 24.5450 1.09097   1
   1  -3   1 24.6679 0.81557   3
   1  -3   1 24.5814 1.01096   1
  -2   3  -1 60.7227 2.10784   1
   2  -3   1 60.2204 1.45460   5
  -3   3  -1 139.512 3.05871   2
  -3   3  -1 123.771 3.94998   1
   3  -3   1 127.046 2.99813   5
  -4   3  -1 38.5638 1.21529   5
  -4   3  -1 38.3634 2.05683   1
   4  -3   1 37.7747 1.36260   5
  -5   3  -1 86.6079 3.59582   1
   5  -3   1 79.5610 2.43794   5
  -6   3  -1 11.0376 1.78167   1
   6  -3   1 11.3092 0.93294   5
  -7   3  -1 16.1823 2.20156   1
   7  -3   1 17.3252 1.22553   5
  -8   3  -1 22.7209 2.81024   1
  -9   3  -1 0.62905 1.55943   1
 -10   3  -1 -1.0641 1.58277   1
  11   2  -1 3.37698 1.11888   2
  10   2  -1 31.6223 1.79427   4
  10   2  -1 31.2275 2.05391   2
 -10  -2   1 31.0581 3.00277   1
   9   2  -1 72.9302 2.58679   4
   9   2  -1 71.5809 2.78424   2
  -9  -2   1 73.0546 4.19526   1
   8   2  -1 10.5775 1.02906   4
   8   2  -1 10.8064 1.17034   2
  -8  -2   1 9.97915 1.75385   1
   7   2  -1 3.31748 0.72873   2
   7   2  -1 3.70144 0.64581   4
  -7  -2   1 4.60164 1.20664   1
  -7  -2   1 3.01465 0.59138   5
   6   2  -1 9.69631 0.86384   4
   6   2  -1 10.3527 1.04306   2
  -6  -2   1 9.24599 0.83046   5
  -6  -2   1 11.5599 1.58470   1
   5   2  -1 163.649 3.73409   4
   5   2  -1 156.579 3.95449   2
  -5  -2   1 156.125 3.92339   5
   4   2  -1 91.2971 2.40534   2
   4   2  -1 88.7766 2.37335   5
   4   2  -1 91.8097 2.24222   4
  -4  -2   1 89.1240 3.30371   1
  -4  -2   1 90.1821 2.41279   5
   3   2  -1 188.947 4.08009   2
   3   2  -1 177.166 3.94827   5
   3   2  -1 185.794 3.81462   4
  -3  -2   1 171.240 3.96349   5
  -3  -2   1 183.264 5.16172   1
   2   2  -1 -0.4220 0.12983   4
  -2  -2   1 -0.2763 0.10218   5
  -2  -2   1 -0.1884 0.13270   5
  -2  -2   1 -0.0006 0.25934   1
  -1  -2   1 95.9122 2.00622   5
  -1  -2   1 100.304 2.70845   1
  -1  -2   1 95.6647 2.00217   5
   0  -2   1 295.753 5.90187   3
   0  -2   1 291.935 7.00674   1
  -1   2  -1 15.8912 0.78151   1
   1  -2   1 16.4233 0.42785   5
   1  -2   1 17.0822 0.43083   5
  -2   2  -1 129.548 3.67869   1
   2  -2   1 130.313 2.84985   5
   2  -2   1 135.977 2.86415   5
  -3   2  -1 23.1680 1.38225   1
  -3   2  -1 22.6592 0.80618   5
   3  -2   1 22.9257 0.87341   5
  -4   2  -1 62.3625 1.75881   5
  -4   2  -1 61.4491 2.63268   1
   4  -2   1 60.5550 1.60464   2
   4  -2   1 62.1229 1.85555   5
  -5   2  -1 5.55529 0.50037   5
  -5   2  -1 5.50594 1.23996   1
   5  -2   1 6.79656 0.72266   5
   5  -2   1 6.05466 0.58243   2
   5  -2   1 5.98081 0.48391   4
  -6   2  -1 68.4839 3.71108   1
   6  -2   1 70.3310 1.83515   4
   6  -2   1 69.6800 2.34952   5
   6  -2   1 67.8434 2.00819   2
  -7   2  -1 46.1898 3.31076   1
   7  -2   1 47.3465 1.45780   4
   7  -2   1 49.5237 2.04170   5
   7  -2   1 45.2372 1.61978   2
  -8   2  -1 -0.1381 1.34335   1
   8  -2   1 0.40895 0.46215   2
  -9   2  -1 2.82893 1.71276   1
 -10   2  -1 -2.8483 1.35904   1
  11   1  -1 0.56659 0.89244   2
  10   1  -1 4.18864 1.03483   2
  10   1  -1 3.05895 0.82868   4
 -10  -1   1 2.78838 1.60765   1
   9   1  -1 3.47890 0.76796   4
   9   1  -1 3.82247 0.90625   2
  -9  -1   1 1.79503 1.35973   1
   8   1  -1 9.70402 1.04018   2
   8   1  -1 7.77500 0.89383   4
  -8  -1   1 7.98694 1.68035   1
   7   1  -1 134.755 3.50767   4
   7   1  -1 132.007 3.68884   2
  -7  -1   1 132.073 3.79483   5
  -7  -1   1 134.186 5.31078   1
   6   1  -1 68.2453 2.11571   4
   6   1  -1 71.6580 2.28489   2
  -6  -1   1 72.0227 3.48544   1
  -6  -1   1 73.4747 2.34859   5
   5   1  -1 15.5294 0.97677   2
   5   1  -1 15.3665 0.90125   5
   5   1  -1 15.0081 0.84147   4
  -5  -1   1 15.7992 0.89557   5
  -5  -1   1 15.0605 1.45715   1
   4   1  -1 0.65308 0.34930   2
   4   1  -1 0.85058 0.29023   4
   4   1  -1 0.99939 0.28974   5
  -4  -1   1 0.91675 0.26429   5
  -4  -1   1 0.83239 0.61065   1
   3   1  -1 3.07605 0.39422   2
   3   1  -1 2.54979 0.31229   4
   3   1  -1 3.18180 0.36858   5
  -3  -1   1 3.42751 0.68880   1
  -3  -1   1 2.41372 0.31161   5
   2   1  -1 5.80650 0.37425   4
   2   1  -1 6.20181 0.38604   5
   2   1  -1 5.13129 0.47447   2
  -2  -1   1 6.28824 0.75485   1
  -2  -1   1 5.87075 0.37127   5
   1   1  -1 628.887 12.3119   5
  -1  -1   1 638.318 12.5304   5
  -1  -1   1 661.882 14.9877   1
   0  -1   1 87.7840 2.12422   1
  -1   1  -1 -2.5126 0.23883   1
  -1   1  -1 -2.7961 0.10984   5
   1  -1   1 -2.3574 0.14327   5
   1  -1   1 -2.5580 0.12623   5
  -2   1  -1 33.2364 1.44528   1
  -2   1  -1 32.8321 0.94291   5
   2  -1   1 33.9354 0.84742   4
   2  -1   1 33.5265 0.93090   2
   2  -1   1 31.8702 0.97361   5
  -3   1  -1 400.737 8.03068   5
  -3   1  -1 391.857 10.0550   1
   3  -1   1 410.395 8.38636   2
   3  -1   1 379.012 8.06368   5
  -4   1  -1 3.61059 0.92272   1
  -4   1  -1 2.97808 0.39443   5
   4  -1   1 2.90572 0.44058   5
   4  -1   1 2.71172 0.35910   4
   4  -1   1 2.59320 0.42397   2
  -5   1  -1 0.49019 0.23802   5
  -5   1  -1 1.70393 1.01873   1
   5  -1   1 0.23168 0.28887   5
   5  -1   1 1.12322 0.33279   4
   5  -1   1 0.74085 0.39481   2
  -6   1  -1 1.16710 1.13964   1
   6  -1   1 3.40682 0.60146   2
  -7   1  -1 1.94710 1.28926   1
   7  -1   1 2.69014 0.49147   4
   7  -1   1 2.88767 0.62791   2
  -8   1  -1 26.8796 2.74387   1
   8  -1   1 29.5296 1.30993   4
   8  -1   1 29.1250 1.48872   2
  -9   1  -1 61.2042 4.06385   1
   9  -1   1 63.6185 2.30509   2
 -10   1  -1 21.5710 2.96032   1
  11   0  -1 0.71907 0.85524   2
  10   0  -1 0.97552 0.80959   2
 -10   0   1 0.49591 1.50818   1
   9   0  -1 3.83777 0.70880   4
   9   0  -1 4.38146 0.89099   2
  -9   0   1 4.38097 1.68428   1
   8   0  -1 57.3837 2.01761   4
   8   0  -1 59.1990 2.21233   2
  -8   0   1 54.3510 3.67978   1
   7   0  -1 37.4254 1.48488   4
   7   0  -1 36.4519 1.61547   2
  -7   0   1 35.9919 2.78700   1
   6   0  -1 7.33874 0.81507   2
   6   0  -1 6.98746 0.68804   4
   6   0  -1 8.74214 0.88989   5
  -6   0   1 8.94274 0.74650   5
  -6   0   1 7.40984 1.52147   1
   5   0  -1 69.7505 2.08831   2
   5   0  -1 70.5110 2.16930   5
   5   0  -1 71.2702 1.96636   4
  -5   0   1 72.9533 3.18092   1
  -5   0   1 72.2912 2.16052   5
   4   0  -1 9.59132 0.64036   5
   4   0  -1 8.37585 0.65542   2
  -4   0   1 8.24721 0.57366   5
  -4   0   1 8.76071 1.19215   1
   3   0  -1 148.600 3.31377   2
   3   0  -1 140.507 3.24057   5
  -3   0   1 138.693 3.22042   5
   2   0  -1 254.006 5.13625   5
   2   0  -1 249.048 5.01473   4
   2   0  -1 253.397 5.36805   2
  -2   0   1 243.673 5.12207   5
  -2   0   1 255.420 6.41967   1
   1   0  -1 219.601 4.30701   4
  -1   0   1 223.451 5.31335   1
  -1   0   1 214.845 4.36671   5
   0   0  -1 3.38071 0.16208   5
   0   0  -1 3.50112 0.16172   1
   0   0   1 3.35495 0.17543   5
  -1   0  -1 1520.05 30.1316   5
  -1   0  -1 1560.83 36.2055   1
   1   0   1 1554.25 31.7135   2
   1   0   1 1509.81 29.7238   5
  -2   0  -1 249.413 5.22673   5
  -2   0  -1 258.224 6.56545   1
   2   0   1 260.817 5.28683   5
   2   0   1 254.012 5.47626   2
  -3   0  -1 11.2033 0.58412   5
  -3   0  -1 10.8349 1.06175   1
   3   0   1 10.6013 0.61497   5
   3   0   1 10.8206 0.61680   2
  -4   0  -1 136.508 3.29304   5
  -4   0  -1 138.559 4.47783   1
   4   0   1 130.337 3.28895   2
   4   0   1 136.403 3.36561   5
   4   0   1 136.380 3.11178   4
  -5   0  -1 3.21275 1.02725   1
  -5   0  -1 3.78252 0.52978   5
   5   0   1 3.57059 0.55504   5
   5   0   1 4.38341 0.53554   4
  -6   0  -1 198.108 6.68273   1
  -6   0  -1 201.956 4.89952   5
   6   0   1 194.879 4.87651   2
   6   0   1 201.413 5.01034   5
   6   0   1 199.976 4.60403   4
  -7   0  -1 11.4359 1.86639   1
   7   0   1 9.57493 0.87596   4
   7   0   1 9.69640 0.98982   2
  -8   0  -1 7.58836 1.69295   1
   8   0   1 6.40361 0.95347   2
   8   0   1 5.76196 0.75821   4
  -9   0  -1 13.2693 2.23729   1
   9   0   1 17.1193 1.20100   4
   9   0   1 16.1576 1.40758   2
 -10   0  -1 16.7989 2.59956   1
  10   0   1 19.5040 1.59509   2
  10  -1  -1 8.88684 1.10151   2
 -10   1   1 5.89557 2.06903   1
   9  -1  -1 0.41679 0.58098   2
  -9   1   1 -1.0972 1.20677   1
   8  -1  -1 45.8606 1.86162   2
   8  -1  -1 48.3241 1.70295   4
  -8   1   1 44.0638 3.45821   1
   7  -1  -1 0.43880 0.47487   2
   7  -1  -1 1.14551 0.39018   4
  -7   1   1 -0.3545 1.13552   1
   6  -1  -1 187.060 4.73534   2
   6  -1  -1 197.411 4.45769   4
   6  -1  -1 201.576 4.91237   5
  -6   1   1 201.295 4.83868   5
  -6   1   1 202.596 6.71519   1
   5  -1  -1 5.32238 0.52089   4
   5  -1  -1 5.39886 0.60229   2
  -5   1   1 7.18797 0.60055   5
   4  -1  -1 33.5595 1.05438   4
   4  -1  -1 33.4733 1.22559   5
   4  -1  -1 33.2657 1.13900   2
  -4   1   1 31.3897 1.16635   5
  -4   1   1 33.2744 1.90247   1
   3  -1  -1 25.5105 0.92322   5
   3  -1  -1 24.9629 0.84779   2
  -3   1   1 24.3792 0.88956   5
   2  -1  -1 4.40122 0.32600   5
   2  -1  -1 3.86937 0.30273   4
   2  -1  -1 4.36380 0.36258   2
  -2   1   1 5.46933 0.47387   2
  -2   1   1 3.95431 0.60103   1
  -2   1   1 4.08630 0.31550   5
   1  -1  -1 2428.57 48.2550   5
   1  -1  -1 2498.13 47.7524   4
   1  -1  -1 2516.00 51.1114   2
  -1   1   1 2466.23 48.3351   5
  -1   1   1 2555.13 58.3567   1
   0  -1  -1 49.0463 1.19118   3
   0  -1  -1 52.2076 1.02260   4
   0  -1  -1 50.1110 1.13352   5
   0  -1  -1 50.4670 1.16186   5
   0  -1  -1 49.9837 1.42667   1
   0  -1  -1 48.4638 1.12926   5
   0   1   1 51.1593 1.07056   4
   0   1   1 50.3849 1.15021   5
  -1  -1  -1 9.83510 0.58702   1
  -1  -1  -1 10.6763 0.60163   2
  -1  -1  -1 10.2926 0.42061   5
   1   1   1 10.4585 0.40325   4
   1   1   1 10.2738 0.45462   5
  -2  -1  -1 749.282 17.7685   1
  -2  -1  -1 720.554 14.5774   5
   2   1   1 766.868 15.4735   2
   2   1   1 744.376 14.4643   4
   2   1   1 759.939 14.6371   5
  -3  -1  -1 260.893 5.53023   5
  -3  -1  -1 255.739 6.96583   1
   3   1   1 259.698 5.37795   4
   3   1   1 261.109 5.72890   2
   3   1   1 260.265 5.56759   5
  -4  -1  -1 20.4946 1.46315   1
  -4  -1  -1 16.9979 0.85515   5
   4   1   1 16.6217 0.80627   4
   4   1   1 18.9775 0.94259   5
   4   1   1 17.3002 0.91216   2
  -5  -1  -1 9.95659 0.73600   5
  -5  -1  -1 9.97995 1.37142   1
   5   1   1 9.20974 0.77860   5
   5   1   1 7.80451 0.79578   2
  -6  -1  -1 175.758 6.03028   1
  -6  -1  -1 177.524 4.47032   5
   6   1   1 172.049 4.44963   2
   6   1   1 173.054 4.17810   4
  -7  -1  -1 2.68249 1.11954   1
   7   1   1 2.02111 0.54237   4
   7   1   1 3.19874 0.67533   2
  -8  -1  -1 -0.1833 0.91922   1
   8   1   1 -0.4919 0.42652   4
   8   1   1 0.00710 0.59490   2
  -9  -1  -1 8.73965 1.89198   1
   9   1   1 9.63935 1.03963   4
   9   1   1 9.14035 1.18318   2
 -10  -1  -1 2.26645 1.30741   1
  10   1   1 1.01348 0.86642   2
  10   1   1 0.87658 0.69583   4
  11   1   1 25.3695 1.93409   2
 -10   2   1 21.2476 3.06505   1
   9  -2  -1 119.898 3.23004   2
  -9   2   1 108.053 5.61500   1
   8  -2  -1 6.36584 0.77596   2
  -8   2   1 5.65331 1.84939   1
   7  -2  -1 25.1149 1.05071   4
   7  -2  -1 25.1536 1.41940   5
   7  -2  -1 26.7657 1.22034   2
  -7   2   1 25.0265 2.61692   1
   6  -2  -1 38.9988 1.44839   2
   6  -2  -1 41.1064 1.30687   4
   6  -2  -1 40.6535 1.68785   5
  -6   2   1 41.9559 2.87460   1
   5  -2  -1 41.9703 1.38139   2
   5  -2  -1 45.5353 1.64081   5
   5  -2  -1 42.5124 1.25153   4
  -5   2   1 42.0559 1.48549   5
   4  -2  -1 249.013 5.48167   5
   4  -2  -1 255.761 5.07336   4
   4  -2  -1 247.160 5.43219   2
  -4   2   1 244.173 5.39261   5
  -4   2   1 248.316 6.98447   1
   3  -2  -1 5.49910 0.30218   4
   3  -2  -1 5.14607 0.41049   5
  -3   2   1 6.19794 0.56610   2
  -3   2   1 5.97682 0.83362   1
  -3   2   1 5.29631 0.39155   5
   2  -2  -1 115.695 2.68417   5
  -2   2   1 123.278 2.67726   5
  -2   2   1 126.404 2.78692   2
   1  -2  -1 523.387 12.4929   1
   1  -2  -1 523.801 10.2618   5
   1  -2  -1 507.669 10.2315   5
  -1   2   1 539.950 10.0740   4
  -1   2   1 537.068 12.5883   1
   0  -2  -1 8.48408 0.52746   1
   0  -2  -1 8.13260 0.42244   3
   0  -2  -1 8.60965 0.38864   5
  -1  -2  -1 151.897 3.26259   5
  -1  -2  -1 153.447 4.12371   1
  -1  -2  -1 159.578 3.32096   5
  -1  -2  -1 156.586 3.45348   3
   1   2   1 160.000 3.11306   4
   1   2   1 150.140 3.31883   5
  -2  -2  -1 221.767 5.96118   1
  -2  -2  -1 219.697 4.73223   5
   2   2   1 228.019 4.90189   2
   2   2   1 224.599 4.74054   5
   2   2   1 230.252 4.59596   4
  -3  -2  -1 97.8712 2.38016   2
  -3  -2  -1 96.6200 2.44032   5
  -3  -2  -1 98.5100 3.24186   1
   3   2   1 98.3597 2.30085   4
   3   2   1 95.3935 2.43767   2
   3   2   1 94.3317 2.42739   5
  -4  -2  -1 154.982 4.89798   1
  -4  -2  -1 153.967 3.74548   5
  -4  -2  -1 157.635 3.74490   2
   4   2   1 157.146 3.57281   4
   4   2   1 155.368 3.80422   2
   4   2   1 153.495 3.75566   5
  -5  -2  -1 61.9329 2.81440   1
  -5  -2  -1 58.3978 1.97778   5
   5   2   1 58.2603 1.84608   4
   5   2   1 57.9597 1.97473   2
  -6  -2  -1 65.1347 3.17869   1
  -6  -2  -1 65.3877 2.25342   5
   6   2   1 62.5054 2.20333   2
   6   2   1 62.2508 2.06183   4
  -7  -2  -1 3.52555 0.64873   5
  -7  -2  -1 3.49109 1.08036   1
   7   2   1 4.10949 0.78806   2
   7   2   1 4.12242 0.67196   4
  -8  -2  -1 54.1295 3.32692   1
   8   2   1 48.4159 2.00263   4
   8   2   1 48.1209 2.14619   2
  -9  -2  -1 4.87090 1.47258   1
   9   2   1 3.66878 1.00306   2
   9   2   1 4.77659 0.88015   4
 -10  -2  -1 22.2700 2.86802   1
  10   2   1 19.8715 1.87877   2
  10   2   1 18.9861 1.53420   4
 -10   3   1 -1.6966 1.59065   1
  -9   3   1 -1.5229 1.45794   1
  -8   3   1 -0.9155 1.38141   1
   7  -3  -1 185.822 4.87399   5
  -7   3   1 179.702 6.68135   1
   6  -3  -1 100.907 2.99931   5
  -6   3   1 96.0352 4.24920   1
   4  -3  -1 39.1438 1.38391   5
  -4   3   1 41.6214 1.31353   5
  -4   3   1 40.3608 1.49768   2
   3  -3  -1 285.117 5.87826   5
  -3   3   1 296.647 6.12360   2
  -3   3   1 252.529 7.36983   1
   2  -3  -1 47.9701 1.30786   5
   2  -3  -1 50.6119 1.35586   5
  -2   3   1 47.2132 1.14365   4
   0  -3  -1 17.0939 0.73490   3
   0  -3  -1 16.6650 0.88096   1
   0  -3  -1 17.2005 0.61599   5
  -1  -3  -1 553.080 11.7257   5
  -1  -3  -1 629.419 11.8173   5
  -1  -3  -1 598.849 12.1607   3
  -1  -3  -1 586.883 14.4550   1
   1   3   1 633.471 11.4719   4
  -2  -3  -1 291.663 7.71626   1
  -2  -3  -1 288.077 6.13225   5
   2   3   1 299.104 5.92622   4
   2   3   1 303.672 6.34554   2
  -3  -3  -1 341.694 8.90675   1
  -3  -3  -1 339.794 7.08870   5
   3   3   1 334.152 7.31473   2
   3   3   1 323.734 7.10962   5
   3   3   1 342.869 6.86643   4
  -4  -3  -1 11.1579 0.72756   5
  -4  -3  -1 11.4912 1.10757   1
   4   3   1 10.3259 0.80619   2
   4   3   1 10.6851 0.72855   4
  -5  -3  -1 0.13906 0.50674   1
  -5  -3  -1 0.19820 0.23565   5
   5   3   1 -0.1967 0.45605   2
   5   3   1 0.19716 0.39126   4
  -6  -3  -1 89.3496 2.83734   5
  -6  -3  -1 93.1325 3.89943   1
   6   3   1 88.0216 2.78630   2
   6   3   1 87.0698 2.60202   4
  -7  -3  -1 0.05253 0.29919   5
  -7  -3  -1 -0.1749 0.68408   1
   7   3   1 0.91098 0.48684   4
   7   3   1 0.90480 0.62293   2
  -8  -3  -1 4.12901 1.26702   1
   8   3   1 5.56684 0.97889   2
   8   3   1 4.78872 0.84849   4
  -9  -3  -1 24.2227 2.48922   1
   9   3   1 26.6011 1.70773   4
   9   3   1 28.1021 1.97239   2
  10   3   1 0.32790 0.70485   4
  10   3   1 0.60738 0.94691   2
 -10   4   1 19.8699 3.13342   1
  -9   4   1 85.8270 5.08657   1
   8  -4  -1 31.5733 1.74214   5
  -8   4   1 32.1143 3.20290   1
   7  -4  -1 0.58194 0.39548   5
  -7   4   1 0.61830 1.14756   1
   6  -4  -1 139.532 3.80735   5
  -6   4   1 137.712 5.27333   1
   5  -4  -1 29.9010 1.33742   5
  -5   4   1 33.3799 1.60873   2
   4  -4  -1 75.9956 2.15101   5
  -4   4   1 74.4870 2.19316   2
   3  -4  -1 120.747 2.95757   5
  -3   4   1 127.890 2.98500   2
   2  -4  -1 253.302 5.15613   5
   2  -4  -1 231.550 6.44609   1
   2  -4  -1 234.986 5.06479   5
  -2   4   1 250.679 4.78116   4
   1  -4  -1 33.4380 1.46303   1
   1  -4  -1 32.6696 0.96158   5
   1  -4  -1 37.7464 1.05314   5
  -1   4   1 30.6128 1.50492   1
   0  -4  -1 0.44114 0.17149   5
   0  -4  -1 0.55885 0.20219   3
   0  -4  -1 0.30880 0.11960   5
   0  -4  -1 0.50168 0.23521   1
  -1  -4  -1 55.3236 1.76969   3
  -1  -4  -1 61.1387 1.58323   5
  -1  -4  -1 56.1393 2.11218   1
  -2  -4  -1 3.47988 0.56989   1
  -2  -4  -1 3.57737 0.48871   3
  -2  -4  -1 3.48204 0.39200   5
  -2  -4  -1 4.08202 0.44969   5
   2   4   1 3.69026 0.32836   4
  -3  -4  -1 41.5701 1.96198   1
  -3  -4  -1 39.3340 1.37219   5
   3   4   1 40.1054 1.23455   4
   3   4   1 39.6988 1.33111   2
  -4  -4  -1 52.6273 2.49161   1
  -4  -4  -1 54.9175 1.83294   5
   4   4   1 55.0959 1.80300   2
   4   4   1 56.1567 1.68862   4
  -5  -4  -1 118.330 4.35727   1
  -5  -4  -1 113.677 3.25740   5
   5   4   1 115.687 3.25378   2
   5   4   1 118.816 3.06573   4
  -6  -4  -1 6.64418 1.19946   1
  -6  -4  -1 6.90270 0.85993   5
   6   4   1 6.67266 0.78923   4
   6   4   1 7.93824 0.95109   2
  -7  -4  -1 12.6068 1.06471   5
  -7  -4  -1 11.0627 1.67917   1
   7   4   1 12.3161 1.14816   4
   7   4   1 12.0867 1.22961   2
  -8  -4  -1 34.5564 2.71458   1
   8   4   1 31.6578 1.72523   4
   8   4   1 36.9405 2.05716   2
  -9  -4  -1 16.2210 2.25592   1
   9   4   1 13.7382 1.37640   4
   9   4   1 19.8499 1.87016   2
  10   4   1 35.7994 2.37552   2
 -10   5   1 1.94960 2.05543   1
  -9   5   1 6.63959 2.22653   1
   8  -5  -1 -0.3547 0.36414   5
  -8   5   1 1.20357 1.43382   1
   7  -5  -1 50.8224 2.15920   5
  -7   5   1 51.6125 3.40820   1
   6  -5  -1 29.7302 1.47726   5
  -6   5   1 29.5867 2.41472   1
  -6   5   1 30.0670 1.82681   2
   5  -5  -1 74.3961 2.34393   5
  -5   5   1 73.5877 3.46791   1
  -5   5   1 75.0901 2.45512   2
   4  -5  -1 0.06833 0.20075   5
  -4   5   1 0.21361 0.39640   2
   3  -5  -1 425.957 8.84416   5
  -3   5   1 434.113 9.16431   2
   2  -5  -1 189.866 5.83052   1
   2  -5  -1 229.405 4.62275   5
   1  -5  -1 55.2657 1.82020   3
   1  -5  -1 55.5970 1.49597   5
   1  -5  -1 60.8397 1.58422   5
   1  -5  -1 56.2392 2.20699   1
   0  -5  -1 4.45148 0.39233   5
   0  -5  -1 3.22578 0.30217   5
   0  -5  -1 3.01880 0.54263   1
   0  -5  -1 3.67612 0.49148   3
  -1  -5  -1 259.504 5.30850   5
  -1  -5  -1 233.204 5.18388   5
  -1  -5  -1 245.958 6.78446   1
  -1  -5  -1 246.725 5.69564   3
  -2  -5  -1 8.94654 0.85514   1
  -2  -5  -1 13.5472 0.67941   5
  -3  -5  -1 5.68684 0.71239   3
  -3  -5  -1 5.22847 0.56702   5
   3   5   1 4.54960 0.52495   2
   3   5   1 5.81541 0.54651   4
  -4  -5  -1 44.4030 1.67257   5
  -4  -5  -1 46.2270 2.36184   1
   4   5   1 48.1126 1.67929   2
   4   5   1 47.8384 1.56578   4
  -5  -5  -1 -0.4106 0.19365   5
  -5  -5  -1 -0.1561 0.39703   1
   5   5   1 0.05814 0.43187   2
   5   5   1 -0.0599 0.33066   4
  -6  -5  -1 5.78901 1.12673   1
  -6  -5  -1 7.34988 0.91711   5
   6   5   1 6.38856 0.89670   2
   6   5   1 6.29933 0.77855   4
  -7  -5  -1 0.74523 0.74637   1
  -7  -5  -1 1.27939 0.43357   5
   7   5   1 -0.1468 0.49360   4
   7   5   1 0.99936 0.66603   2
  -8  -5  -1 1.17211 0.86011   1
   8   5   1 2.74650 0.94920   2
   8   5   1 1.57903 0.66766   4
  -9  -5  -1 3.95316 1.29451   1
   9   5   1 4.02892 0.91989   4
   9   5   1 2.92219 1.02411   2
  -9   6   1 5.34159 2.12741   1
   8  -6  -1 -0.1354 0.38620   5
  -8   6   1 -0.3970 1.38773   1
   7  -6  -1 22.9183 1.44988   5
  -7   6   1 20.4308 2.44559   1
   6  -6  -1 45.4152 1.90685   5
  -6   6   1 45.1313 2.14082   2
  -6   6   1 42.5354 2.85313   1
   5  -6  -1 12.5331 0.91277   5
  -5   6   1 13.4696 1.69627   1
   4  -6  -1 0.59951 0.26283   5
  -4   6   1 0.17612 0.68879   1
   0  -6  -1 1.76630 0.27832   5
   0  -6  -1 1.53412 0.26070   5
   0  -6  -1 0.68346 0.25278   5
  -1  -6  -1 -0.0481 0.07212   5
  -1  -6  -1 -0.0984 0.09255   1
  -1  -6  -1 0.06905 0.13156   3
  -3  -6  -1 1.47917 0.47769   3
  -3  -6  -1 1.63524 0.37910   5
  -3  -6  -1 1.62773 0.54307   1
   3   6   1 1.40635 0.35720   4
  -4  -6  -1 59.5038 2.35136   3
  -4  -6  -1 59.2335 2.03587   5
  -4  -6  -1 56.1766 2.78384   1
   4   6   1 57.8489 1.80508   4
  -5  -6  -1 0.58087 0.40790   3
  -5  -6  -1 0.41789 0.52414   1
  -5  -6  -1 1.34313 0.40586   5
   5   6   1 1.51882 0.47422   4
  -6  -6  -1 0.30514 0.34440   5
  -6  -6  -1 -1.0486 0.31104   1
   6   6   1 0.02409 0.40565   4
   6   6   1 -0.3146 0.47339   2
  -7  -6  -1 1.57132 0.81994   1
  -7  -6  -1 2.25734 0.63817   5
   7   6   1 2.05945 0.68390   4
   7   6   1 2.15827 0.78527   2
  -8  -6  -1 76.4569 3.05588   5
  -8  -6  -1 71.7357 4.05071   1
   8   6   1 70.4489 2.76341   4
   8   6   1 77.0666 3.10534   2
   9   6   1 4.60388 1.14414   2
   9  -7  -1 9.01301 1.19664   5
  -9   7   1 6.52987 2.13902   1
   8  -7  -1 11.0768 1.32800   5
  -8   7   1 11.1079 2.28705   1
   7  -7  -1 10.0886 1.13917   5
  -7   7   1 11.5412 1.99624   1
   6  -7  -1 383.925 8.73662   5
  -6   7   1 383.970 11.4538   1
   5  -7  -1 0.10322 0.27187   5
  -5   7   1 0.80240 0.82187   1
   4  -7  -1 9.78666 0.74967   5
  -4   7   1 8.08501 1.29618   1
   3  -7  -1 8.66335 0.62693   5
   3  -7  -1 7.41129 1.05023   1
  -3   7   1 6.53009 1.10870   1
   2  -7  -1 17.8704 1.33378   1
   2  -7  -1 18.6351 1.13547   3
   2  -7  -1 17.6676 0.83504   5
  -2   7   1 18.6117 1.52645   1
   1  -7  -1 29.2311 1.41692   3
   1  -7  -1 30.5633 1.08608   5
   1  -7  -1 28.5283 1.67711   1
  -1   7   1 30.1864 1.86906   1
   0  -7  -1 205.055 6.23353   1
   0  -7  -1 209.254 4.60169   5
   0  -7  -1 211.058 5.24999   3
   0  -7  -1 206.846 4.60429   5
  -1  -7  -1 735.197 15.5030   3
  -1  -7  -1 739.225 14.7032   5
  -1  -7  -1 732.622 18.4509   1
  -2  -7  -1 76.5321 3.19888   1
  -2  -7  -1 76.4291 2.66648   3
  -2  -7  -1 75.4554 2.21220   5
  -3  -7  -1 0.49808 0.38924   1
  -3  -7  -1 0.72260 0.30657   5
  -3  -7  -1 0.62953 0.39037   3
  -4  -7  -1 64.8838 2.27152   5
  -4  -7  -1 67.9330 3.21976   1
  -4  -7  -1 67.7207 2.66638   3
  -5  -7  -1 23.6267 1.59930   3
  -5  -7  -1 22.3990 1.34624   5
  -5  -7  -1 24.2048 1.97390   1
   5   7   1 22.2519 1.22476   4
  -6  -7  -1 0.11894 0.35001   5
  -6  -7  -1 0.68749 0.48394   3
  -6  -7  -1 0.65989 0.63688   1
   6   7   1 -0.2811 0.40750   4
  -7  -7  -1 25.4581 1.83465   3
  -7  -7  -1 26.5148 2.33161   1
  -7  -7  -1 29.0342 1.74938   5
   7   7   1 25.9536 1.75886   2
   7   7   1 24.1799 1.58039   4
  -8  -7  -1 0.61278 0.72509   1
  -8  -7  -1 0.94658 0.44748   5
  -8  -7  -1 0.47810 0.59111   3
   8   7   1 1.46572 0.73560   4
   8   7   1 0.89490 0.85306   2
   9  -8  -1 9.41859 1.19487   5
   8  -8  -1 11.4425 1.29878   5
  -8   8   1 10.8125 2.32669   1
   7  -8  -1 7.99785 1.08745   5
  -7   8   1 6.28812 1.69256   1
   6  -8  -1 22.4733 1.39452   5
  -6   8   1 24.1854 2.41823   1
   5  -8  -1 142.027 3.87001   5
  -5   8   1 136.873 5.47074   1
   4  -8  -1 -0.1390 0.23066   5
  -4   8   1 0.41190 0.69743   1
   3  -8  -1 0.20407 0.23275   5
   3  -8  -1 -0.2123 0.36256   1
  -3   8   1 0.44435 0.64226   1
   2  -8  -1 4.90445 0.86850   1
   2  -8  -1 5.03282 0.53884   5
   2  -8  -1 4.13666 0.71274   3
  -2   8   1 4.45791 0.93583   1
   1  -8  -1 11.8597 0.97280   3
   1  -8  -1 13.6538 1.24057   1
   1  -8  -1 12.3066 0.72440   5
  -1   8   1 11.8783 1.31880   1
   0  -8  -1 155.657 3.70977   5
   0  -8  -1 158.148 4.40250   3
   0  -8  -1 154.502 5.20467   1
  -1  -8  -1 170.195 4.02327   5
  -1  -8  -1 168.743 4.68075   3
  -1  -8  -1 163.017 5.52156   1
  -2  -8  -1 60.7529 2.00524   5
  -2  -8  -1 63.1610 2.49734   3
  -2  -8  -1 59.8477 2.90861   1
  -3  -8  -1 32.5822 1.45891   5
  -3  -8  -1 32.2072 1.77084   3
  -3  -8  -1 31.2984 2.11350   1
  -4  -8  -1 13.1698 1.22215   3
  -4  -8  -1 9.88304 1.34541   1
  -4  -8  -1 12.5288 0.99097   5
  -5  -8  -1 9.59025 1.48411   1
  -5  -8  -1 6.24951 1.06059   3
  -5  -8  -1 9.00331 1.03567   5
  -6  -8  -1 4.43075 0.81694   5
  -6  -8  -1 5.28383 1.24659   1
  -6  -8  -1 4.97982 1.02129   3
   6   8   1 4.83417 0.78256   4
  -7  -8  -1 41.9074 2.47996   3
  -7  -8  -1 38.8717 2.12302   5
  -7  -8  -1 39.4925 2.90911   1
   7   8   1 40.9799 1.99576   4
  -8  -8  -1 36.1286 2.35558   3
   8  -9  -1 8.62439 1.20666   5
  -8   9   1 8.76643 2.12767   1
   7  -9  -1 4.85365 0.83671   5
  -7   9   1 3.34022 1.58540   1
   6  -9  -1 23.7332 1.47562   5
  -6   9   1 24.3478 2.54319   1
   5  -9  -1 3.07037 0.60110   5
  -5   9   1 2.60301 1.13593   1
   4  -9  -1 5.44533 0.67483   5
  -4   9   1 7.18207 1.41934   1
   3  -9  -1 4.35470 0.98301   1
   3  -9  -1 2.62351 0.48558   5
  -3   9   1 2.60945 0.95148   1
   2  -9  -1 5.97781 1.02501   1
   2  -9  -1 5.76384 0.63028   5
   2  -9  -1 4.88119 0.81552   3
  -2   9   1 6.79889 1.18153   1
   1  -9  -1 5.63310 0.86858   3
   1  -9  -1 6.20885 0.63424   5
   1  -9  -1 6.31670 1.07194   1
  -1   9   1 6.55894 1.25070   1
   0  -9  -1 188.068 4.47538   5
   0  -9  -1 189.382 6.24806   1
   0  -9  -1 195.469 5.29581   3
   0   9   1 185.097 6.42223   1
  -1  -9  -1 1.32126 0.36848   5
  -1  -9  -1 2.18087 0.60900   3
  -1  -9  -1 0.79727 0.50960   1
  -1  -9  -1 1.58795 0.40664   5
  -2  -9  -1 13.7101 1.45656   1
  -2  -9  -1 12.0645 0.87951   5
  -2  -9  -1 13.7642 1.18359   3
  -3  -9  -1 1.57465 0.57061   3
  -3  -9  -1 2.17230 0.78699   1
  -3  -9  -1 2.05219 0.52799   5
  -4  -9  -1 222.389 5.69468   5
  -4  -9  -1 224.095 7.57799   1
  -4  -9  -1 220.017 6.31771   3
  -5  -9  -1 41.0902 2.33732   3
  -5  -9  -1 39.2844 2.72684   1
  -5  -9  -1 40.6869 2.00172   5
  -6  -9  -1 0.54746 0.45955   5
  -6  -9  -1 2.08369 0.88609   1
  -6  -9  -1 0.81898 0.64482   3
  -7  -9  -1 23.9500 1.91007   3
   7   9   1 24.7531 1.56133   4
   7 -10  -1 0.27456 0.44459   5
  -7  10   1 0.68552 1.35887   1
   6 -10  -1 0.68059 0.49597   5
  -6  10   1 0.90448 1.18144   1
   5 -10  -1 -0.1426 0.30329   5
  -5  10   1 -0.1587 0.83389   1
   4 -10  -1 23.5187 1.31198   5
  -4  10   1 25.5059 2.27913   1
   3 -10  -1 11.9000 0.90804   5
   3 -10  -1 12.1695 1.63824   1
  -3  10   1 13.5565 1.79588   1
   2 -10  -1 2.87182 0.73878   3
   2 -10  -1 3.27761 0.89317   1
   2 -10  -1 3.50112 0.54601   5
  -2  10   1 2.69617 0.94464   1
   1 -10  -1 8.98269 0.76332   5
   1 -10  -1 11.7161 1.32841   3
   1 -10  -1 10.6973 1.46471   1
  -1  10   1 9.61960 1.48696   1
   0 -10  -1 95.1251 2.78034   5
   0 -10  -1 102.810 3.58918   3
   0 -10  -1 97.4469 4.15966   1
   0  10   1 94.7987 4.31856   1
  -1 -10  -1 1.11190 0.58591   3
  -1 -10  -1 1.91660 0.72920   1
  -1 -10  -1 2.18114 0.47487   5
  -2 -10  -1 1.26542 0.65936   1
  -2 -10  -1 1.29032 0.40254   5
  -2 -10  -1 1.92436 0.47640   5
  -2 -10  -1 2.55047 0.75353   3
  -3 -10  -1 3.95000 0.67052   5
  -3 -10  -1 3.85926 1.03736   1
  -3 -10  -1 3.16108 0.80773   3
  -4 -10  -1 36.2092 2.64868   1
  -4 -10  -1 37.9410 1.85900   5
  -4 -10  -1 37.1719 2.25150   3
  -5 -10  -1 5.89587 1.12262   3
  -5 -10  -1 4.10755 1.15774   1
  -5 -10  -1 3.56883 0.77060   5
  -6 -10  -1 7.16190 1.21250   3
  -6  11   1 3.20105 1.34857   1
   5 -11  -1 12.9567 1.11976   5
  -5  11   1 18.6279 2.37340   1
   4 -11  -1 0.01239 0.32477   5
  -4  11   1 1.05338 0.95304   1
   3 -11  -1 48.1231 1.93460   5
   3 -11  -1 47.7946 3.01998   1
  -3  11   1 50.3570 3.18493   1
   2 -11  -1 6.73833 1.28106   1
   2 -11  -1 6.23982 0.76690   5
  -2  11   1 6.88457 1.43399   1
   1 -11  -1 26.8901 2.11965   1
   1 -11  -1 21.8478 1.67830   3
   1 -11  -1 22.5367 1.22369   5
  -1  11   1 22.4668 2.08120   1
   0 -11  -1 5.66470 1.19397   1
   0 -11  -1 6.14034 0.75346   5
   0 -11  -1 6.08475 1.08890   3
   0  11   1 5.82100 1.32920   1
  -1 -11  -1 -0.3716 0.39380   3
  -1 -11  -1 0.77691 0.61412   1
  -1 -11  -1 0.62886 0.35836   5
   1  11   1 -0.0949 0.59620   1
  -2 -11  -1 9.34491 1.25977   3
  -2 -11  -1 9.51258 1.00825   5
  -2 -11  -1 10.5223 1.65908   1
  -2 -11  -1 6.12362 0.81645   5
  -3 -11  -1 2.47732 0.79400   3
  -3 -11  -1 2.41272 0.94182   1
  -3 -11  -1 2.54319 0.55182   5
  -3 -11  -1 3.97181 0.69830   5
  -4 -11  -1 1.78744 0.69456   3
  -4 -11  -1 0.67558 0.72207   1
  -5 -11  -1 9.93581 1.43590   3
  -4  12   1 12.5722 1.87902   1
   3 -12  -1 0.19400 0.41387   5
  -3  12   1 3.12831 1.02646   1
   2 -12  -1 1.54129 0.51398   5
   2 -12  -1 2.68274 0.98933   1
  -2  12   1 3.30423 1.07792   1
   1 -12  -1 106.393 4.09584   3
   1 -12  -1 116.187 5.04189   1
   1 -12  -1 109.596 3.28553   5
  -1  12   1 108.646 5.03842   1
   0 -12  -1 0.13626 0.61271   1
   0 -12  -1 0.11788 0.33225   5
   0 -12  -1 0.57564 0.58131   3
   0  12   1 1.81037 0.76706   1
  -1 -12  -1 7.71243 0.90314   5
  -1 -12  -1 9.69168 1.41721   3
  -1 -12  -1 8.29900 1.53012   1
   1  12   1 7.14968 1.50749   1
  -2 -12  -1 79.7246 4.18709   1
  -2 -12  -1 76.3638 3.44094   3
  -3 -12  -1 16.0715 1.77700   3
  -4 -12  -1 0.46176 0.57052   3
   1 -13  -1 0.81322 0.80681   3
   0 -13  -1 3.42250 0.99017   3
  -1 -13  -1 13.0211 1.66806   3
  -1 -14   2 0.74979 0.73565   3
   0 -14   2 7.21381 1.29511   3
   1 -14   2 2.77156 0.94904   3
  -4 -13   2 13.6357 1.74754   3
  -3 -13   2 0.45699 0.61102   3
  -2 -13   2 0.34759 0.62260   3
  -2 -13   2 0.26753 0.64206   1
   1  13  -2 22.0300 2.08654   1
  -1 -13   2 16.5101 2.11900   1
  -1 -13   2 19.7134 1.75269   3
  -1 -13   2 18.0470 1.07241   5
   0  13  -2 16.6110 1.79072   1
   0 -13   2 11.6718 1.45756   3
   0 -13   2 10.4713 1.67889   1
   0 -13   2 13.2819 0.89521   5
  -1  13  -2 39.8813 2.74195   1
   1 -13   2 36.1941 1.46718   5
   1 -13   2 35.0929 2.64198   1
   1 -13   2 35.3585 2.18959   3
  -2  13  -2 11.1738 1.70415   1
   2 -13   2 8.35773 0.82013   5
   2 -13   2 10.7424 1.72590   1
  -3  13  -2 46.7664 3.02959   1
   3 -13   2 39.7585 1.69243   5
  -4  13  -2 4.32171 1.00882   1
  -5 -12   2 35.2759 2.37459   3
  -4 -12   2 95.5941 4.69954   1
  -4 -12   2 97.1051 3.99407   3
  -3 -12   2 -0.0176 0.60607   1
  -3 -12   2 -0.2532 0.49179   3
  -3 -12   2 -0.1204 0.34703   5
  -2 -12   2 5.34474 1.07766   3
  -2 -12   2 8.57851 1.51106   1
  -2 -12   2 6.65552 0.74491   5
   1  12  -2 49.6648 3.18126   1
  -1 -12   2 56.8134 1.84540   5
  -1 -12   2 53.7208 3.11333   1
  -1 -12   2 55.0580 1.82908   5
  -1 -12   2 50.9508 2.55911   3
   0  12  -2 2.56263 0.99613   1
   0 -12   2 1.52059 0.36586   5
   0 -12   2 2.34325 0.89901   1
   0 -12   2 2.97891 0.78252   3
  -1  12  -2 34.6712 2.53345   1
   1 -12   2 35.4752 2.48236   1
   1 -12   2 36.6008 2.10309   3
   1 -12   2 37.0508 1.37043   5
  -2  12  -2 3.22317 1.06561   1
   2 -12   2 1.77543 0.81817   1
   2 -12   2 0.53338 0.60124   3
   2 -12   2 2.06620 0.44365   5
  -3  12  -2 6.05022 1.33862   1
   3 -12   2 2.95430 0.52573   5
  -4  12  -2 0.33197 0.93905   1
   4 -12   2 0.35009 0.36271   5
  -5  12  -2 1.10614 1.05634   1
   5 -12   2 -0.1159 0.39654   5
  -6  12  -2 6.55227 1.60491   1
  -6 -11   2 0.77413 0.73229   3
  -5 -11   2 8.53003 1.36509   3
  -5 -11   2 7.80181 1.54312   1
  -5 -11   2 7.64100 0.97264   5
  -4 -11   2 13.7166 1.66518   3
  -4 -11   2 11.4845 1.00138   5
  -4 -11   2 14.9693 1.99908   1
  -3 -11   2 11.9810 1.42890   3
  -3 -11   2 12.6356 1.74122   1
  -3 -11   2 12.2562 0.91665   5
  -2 -11   2 1.47429 0.38870   5
  -2 -11   2 1.14012 0.69618   1
  -2 -11   2 1.42690 0.63219   3
  -1 -11   2 -0.0778 0.44085   3
  -1 -11   2 0.76627 0.29272   5
  -1 -11   2 -0.4334 0.46727   1
   0  11  -2 139.981 5.49365   1
   0 -11   2 145.973 5.38972   1
   0 -11   2 143.261 4.44909   3
   0 -11   2 142.960 3.38388   5
  -1  11  -2 13.3021 1.76765   1
   1 -11   2 11.4208 1.27407   3
   1 -11   2 12.0832 1.55532   1
   1 -11   2 11.4329 0.68887   5
  -2  11  -2 36.1393 2.45519   1
   2 -11   2 33.4935 1.25012   5
   2 -11   2 33.9806 2.29831   1
   2 -11   2 33.8974 1.88701   3
  -3  11  -2 5.89824 1.30241   1
   3 -11   2 5.20931 0.61437   5
  -4  11  -2 5.35854 1.41374   1
   4 -11   2 3.03239 0.55859   5
  -5  11  -2 11.4021 1.93053   1
   5 -11   2 8.97698 0.97144   5
  -6  11  -2 2.16354 1.40933   1
   6 -11   2 0.92461 0.50716   5
  -7  11  -2 14.6959 2.31318   1
  -7 -10   2 4.74730 1.13532   3
  -6 -10   2 114.352 4.37792   3
  -6 -10   2 113.989 3.74183   5
  -6 -10   2 119.852 5.18999   1
  -5 -10   2 4.22200 0.74438   5
  -5 -10   2 3.34096 0.88662   3
  -5 -10   2 4.61633 1.15744   1
  -4 -10   2 37.4139 1.62871   5
  -4 -10   2 36.6825 2.51803   1
  -4 -10   2 35.7424 2.10036   3
  -3 -10   2 32.8253 1.91188   3
  -3 -10   2 27.8913 1.30454   5
  -3 -10   2 32.4970 2.23377   1
  -2 -10   2 0.18565 0.51034   1
  -2 -10   2 1.32014 0.33988   5
  -2 -10   2 1.14588 0.52679   3
  -1 -10   2 -0.4864 0.36843   1
  -1 -10   2 -0.0554 0.17387   5
  -1 -10   2 0.11399 0.39256   3
   0  10  -2 6.41946 1.22801   1
   0 -10   2 6.76685 0.91836   3
   0 -10   2 6.92346 0.48770   5
   0 -10   2 7.69497 1.18194   1
  -1  10  -2 47.9322 2.69448   1
   1 -10   2 47.5105 1.37542   5
   1 -10   2 48.6088 2.56045   1
   1 -10   2 44.6566 2.05218   3
  -2  10  -2 11.9497 1.57569   1
   2 -10   2 11.2739 0.64969   5
   2 -10   2 11.8196 1.32210   1
   2 -10   2 13.1704 1.12768   3
  -3  10  -2 9.20540 1.44560   1
   3 -10   2 7.69711 0.63121   5
  -4  10  -2 25.5392 2.33793   1
   4 -10   2 29.4139 1.28966   5
  -5  10  -2 62.0593 3.53370   1
   5 -10   2 51.1761 2.02231   5
  -6  10  -2 14.8575 2.25020   1
   6 -10   2 14.7491 1.22405   5
  -7  10  -2 117.874 5.69524   1
   7 -10   2 121.008 3.91000   5
  -8  10  -2 6.18474 2.02935   1
  -8  -9   2 60.8955 3.18662   3
  -7  -9   2 131.270 4.79374   3
  -7  -9   2 136.191 5.77620   1
  -7  -9   2 130.637 4.21179   5
  -6  -9   2 -0.3161 0.59050   1
  -6  -9   2 0.13647 0.49628   3
  -6  -9   2 -0.1163 0.33561   5
  -5  -9   2 6.48763 1.23770   1
  -5  -9   2 7.95695 0.91216   5
  -5  -9   2 7.51244 1.13333   3
  -4  -9   2 23.1152 1.87320   1
  -4  -9   2 22.3385 1.57260   3
  -4  -9   2 24.5048 1.24522   5
  -3  -9   2 0.15441 0.37401   3
  -3  -9   2 -0.0028 0.23641   5
  -3  -9   2 -0.2205 0.39344   1
  -2  -9   2 3.37017 0.83826   1
  -2  -9   2 3.96610 0.46266   5
  -2  -9   2 2.17807 0.57360   3
  -1  -9   2 9.96066 0.93249   3
  -1  -9   2 8.96113 1.17509   1
  -1  -9   2 9.08552 0.52585   5
   0   9  -2 95.4524 3.88333   1
   0  -9   2 100.056 3.17326   3
   0  -9   2 100.203 3.78521   1
   0  -9   2 99.5467 2.27271   5
  -1   9  -2 128.613 4.86071   1
   1  -9   2 146.188 3.09529   5
   1  -9   2 142.775 4.84462   1
   1  -9   2 147.522 4.06808   3
  -2   9  -2 1.99991 0.77120   1
   2  -9   2 3.24571 0.35858   5
   2  -9   2 2.36463 0.66993   1
   2  -9   2 3.57380 0.64890   3
  -3   9  -2 81.0765 3.62338   1
   3  -9   2 82.8809 2.22254   5
  -4   9  -2 10.7418 1.56041   1
   4  -9   2 8.95355 0.72527   5
  -5   9  -2 84.1406 4.09345   1
   5  -9   2 83.4451 2.62058   5
  -6   9  -2 128.973 5.51649   1
   6  -9   2 131.304 3.82940   5
  -7   9  -2 -0.0545 1.30055   1
   7  -9   2 -0.1556 0.53613   5
  -8   9  -2 -0.5210 1.53779   1
   8  -9   2 -0.5150 0.47941   5
   8   8  -2 0.87360 0.54366   4
  -8  -8   2 0.79867 0.80931   1
  -8  -8   2 1.10406 0.52093   5
  -7  -8   2 28.7486 2.37520   1
  -7  -8   2 31.2529 1.77921   5
  -6  -8   2 18.7271 1.90461   1
  -6  -8   2 20.7269 1.35548   5
  -6  -8   2 20.6110 1.57704   3
  -5  -8   2 49.4336 2.35572   3
  -5  -8   2 50.9418 1.98557   5
  -5  -8   2 46.5565 2.74795   1
  -4  -8   2 0.27338 0.30297   3
  -4  -8   2 0.37767 0.27057   5
  -4  -8   2 0.31814 0.47454   1
  -3  -8   2 34.7080 1.32225   5
  -3  -8   2 37.1326 1.81353   3
  -3  -8   2 36.2200 2.10024   1
  -2  -8   2 5.20320 0.44371   5
  -2  -8   2 6.37869 0.99426   1
  -2  -8   2 4.29660 0.67173   3
  -1  -8   2 103.473 3.72976   1
  -1  -8   2 103.787 2.48118   5
  -1  -8   2 101.195 3.13414   3
  -1  -8   2 100.005 2.31266   5
   0  -8   2 0.33466 0.14649   5
   0  -8   2 0.43229 0.12778   5
   0  -8   2 0.25038 0.31008   1
   0  -8   2 0.19449 0.27525   3
  -1   8  -2 5.33944 0.95359   1
   1  -8   2 4.42476 0.64839   3
   1  -8   2 5.10373 0.32314   5
   1  -8   2 5.54692 0.31229   5
   1  -8   2 5.04204 0.84969   1
   1  -8   2 5.44744 0.30668   5
  -2   8  -2 213.670 6.69850   1
   2  -8   2 222.722 5.46013   3
   2  -8   2 225.144 6.60015   1
   2  -8   2 223.264 4.62709   5
  -3   8  -2 -0.0263 0.58948   1
   3  -8   2 0.31375 0.20127   5
  -4   8  -2 4.87680 1.05929   1
   4  -8   2 3.46219 0.47575   5
  -5   8  -2 67.2508 3.53510   1
   5  -8   2 76.1277 2.37874   5
  -6   8  -2 79.4342 4.01775   1
   6  -8   2 79.1470 2.69994   5
  -7   8  -2 79.8210 4.41960   1
   7  -8   2 85.6589 3.00146   5
  -8   8  -2 -1.0629 1.54848   1
   8  -8   2 -0.2128 0.42233   5
  -9   8  -2 20.6739 3.09051   1
   9  -8   2 20.0599 1.60658   5
   9   7  -2 33.3990 2.01479   4
   9   7  -2 34.3169 2.10254   2
  -9  -7   2 33.6647 2.00196   5
   8   7  -2 15.6496 1.31981   4
  -8  -7   2 15.9243 2.13889   1
  -8  -7   2 15.2070 1.34654   5
   7   7  -2 61.4815 2.24106   4
  -7  -7   2 61.2747 2.52946   5
  -7  -7   2 59.0356 3.37953   1
  -6  -7   2 15.3440 1.12808   5
  -6  -7   2 12.7615 1.66439   1
  -5  -7   2 0.11109 0.44040   1
  -5  -7   2 0.49324 0.30915   5
  -4  -7   2 60.0456 2.85269   1
  -4  -7   2 61.5388 1.98419   5
  -3  -7   2 47.2080 1.51624   5
  -3  -7   2 47.0895 2.32928   1
  -3  -7   2 49.2056 2.01168   3
  -2  -7   2 5.81828 0.73271   3
  -2  -7   2 5.83363 0.85109   1
  -2  -7   2 5.34461 0.40470   5
  -1  -7   2 1.44898 0.39243   3
  -1  -7   2 1.66380 0.19217   5
  -1  -7   2 1.67973 0.22387   5
  -1  -7   2 1.49856 0.45061   1
   0  -7   2 36.1339 1.77712   1
   0  -7   2 35.7162 1.47670   3
  -1   7  -2 12.9269 1.16092   1
   1  -7   2 14.2771 1.07510   1
   1  -7   2 14.3011 0.88026   3
  -2   7  -2 32.7700 1.88435   1
   2  -7   2 32.3287 0.93335   5
   2  -7   2 33.2440 1.40361   3
   2  -7   2 33.6031 1.73090   1
  -3   7  -2 139.796 4.80559   1
   3  -7   2 149.031 3.33171   5
  -4   7  -2 86.2240 3.65785   1
   4  -7   2 89.5240 2.41654   5
  -5   7  -2 18.9850 1.94658   1
   5  -7   2 20.4471 1.11923   5
  -6   7  -2 80.4058 3.98567   1
   6  -7   2 73.0269 2.56977   5
  -7   7  -2 0.19269 1.18952   1
   7  -7   2 -0.1697 0.37706   5
  -8   7  -2 9.92389 2.14011   1
   8  -7   2 9.17575 1.20673   5
  -9   7  -2 -0.7475 1.80965   1
   9  -7   2 -0.1962 0.48036   5
  10   6  -2 3.17983 1.02820   2
   9   6  -2 -0.2113 0.55759   4
   9   6  -2 0.29555 0.67884   2
  -9  -6   2 0.10840 0.84260   1
   8   6  -2 21.1582 1.44390   4
   8   6  -2 20.8210 1.56849   2
  -8  -6   2 21.6228 1.53611   5
  -8  -6   2 19.5977 2.09370   1
   7   6  -2 19.7941 1.44274   2
   7   6  -2 22.5546 1.31659   4
  -7  -6   2 22.9293 1.45427   5
  -7  -6   2 20.9631 1.98115   1
   6   6  -2 -0.1847 0.35285   4
  -6  -6   2 -0.3033 0.48438   1
  -6  -6   2 0.32175 0.29642   5
   5   6  -2 54.5849 1.70271   4
  -5  -6   2 56.0141 1.97793   5
  -5  -6   2 54.9601 2.77648   1
  -4  -6   2 -0.0456 0.18907   5
  -4  -6   2 -0.0396 0.31328   1
  -3  -6   2 39.7386 1.30527   5
  -3  -6   2 41.1529 2.02688   1
  -2  -6   2 32.2427 0.99625   5
  -2  -6   2 32.1112 1.41643   3
  -2  -6   2 33.6737 1.68487   1
  -2  -6   2 34.9237 1.04827   5
  -1  -6   2 63.7891 2.05347   3
  -1  -6   2 65.7677 2.44519   1
   0  -6   2 113.911 3.03129   3
   0  -6   2 118.321 3.63096   1
  -1   6  -2 5.08131 0.77293   1
   1  -6   2 3.83586 0.59322   1
   1  -6   2 5.09202 0.57452   3
  -2   6  -2 24.3184 1.51275   1
   2  -6   2 27.9070 1.17195   3
   2  -6   2 27.9776 0.79773   5
   2  -6   2 26.9547 1.41849   1
   2  -6   2 26.3910 0.77324   5
  -3   6  -2 118.098 4.18029   1
   3  -6   2 127.882 2.93937   5
   3  -6   2 122.847 2.86228   5
  -4   6  -2 2.68968 0.93659   1
   4  -6   2 3.24016 0.43252   5
  -5   6  -2 2.63889 1.11313   1
   5  -6   2 3.78923 0.61278   5
  -6   6  -2 44.0619 2.97787   1
   6  -6   2 46.1571 1.87084   5
  -7   6  -2 9.59599 1.93184   1
   7  -6   2 10.8622 1.14138   5
  -8   6  -2 6.74093 1.98200   1
   8  -6   2 8.22231 1.09068   5
  -9   6  -2 13.9680 2.73183   1
   9  -6   2 15.8556 1.38860   5
 -10   6  -2 -4.6897 1.49258   1
  10   5  -2 25.2028 2.02654   2
   9   5  -2 32.1565 1.83030   4
   9   5  -2 33.0581 2.05694   2
  -9  -5   2 28.9913 2.75036   1
   8   5  -2 14.2597 1.20815   4
   8   5  -2 10.9716 1.23051   2
  -8  -5   2 13.2413 1.19802   5
  -8  -5   2 9.79209 1.71902   1
   7   5  -2 13.0469 1.06131   4
   7   5  -2 10.1057 1.07517   2
  -7  -5   2 12.4629 1.06164   5
  -7  -5   2 9.98162 1.54910   1
   6   5  -2 149.237 3.99900   2
   6   5  -2 150.161 3.75127   4
  -6  -5   2 150.568 5.42218   1
  -6  -5   2 149.078 4.07774   5
   5   5  -2 173.285 3.96801   4
  -5  -5   2 166.783 4.27078   5
  -5  -5   2 174.949 5.67202   1
   4   5  -2 13.9063 0.70009   4
  -4  -5   2 14.0469 1.22665   1
  -4  -5   2 15.0346 0.82108   5
  -3  -5   2 113.516 3.82320   1
  -3  -5   2 118.178 2.84130   5
  -2  -5   2 29.3674 0.89996   5
  -2  -5   2 29.9851 1.47681   1
  -2  -5   2 28.2526 0.87108   5
  -1  -5   2 847.684 17.0566   3
  -1  -5   2 845.312 20.1996   1
   0  -5   2 479.028 9.86650   3
   0  -5   2 474.381 11.7077   1
  -1   5  -2 4.06785 0.60730   1
   1  -5   2 5.06290 0.55680   1
   1  -5   2 4.69212 0.43808   3
  -2   5  -2 261.501 7.00329   1
   2  -5   2 259.238 6.86766   1
   2  -5   2 253.844 5.18747   5
   2  -5   2 261.267 5.21275   5
  -3   5  -2 7.00808 0.96812   1
   3  -5   2 7.08369 0.46794   5
   3  -5   2 6.30271 0.44019   5
  -4   5  -2 170.901 5.41533   1
   4  -5   2 170.245 4.00011   5
  -5   5  -2 151.791 5.35730   1
  -5   5  -2 160.589 4.04431   2
   5  -5   2 151.852 3.93641   5
  -6   5  -2 7.88428 1.58528   1
   6  -5   2 9.84037 0.91017   5
  -7   5  -2 1.34575 1.37246   1
   7  -5   2 0.41677 0.42110   5
  -8   5  -2 -2.3617 1.35468   1
   8  -5   2 0.16491 0.48938   5
  -9   5  -2 -2.0419 1.61764   1
 -10   5  -2 -1.7015 1.61611   1
  10   4  -2 4.36225 0.94170   4
  10   4  -2 4.04070 1.08884   2
 -10  -4   2 4.77400 1.52614   1
   9   4  -2 28.0428 1.66716   4
   9   4  -2 28.9382 1.91265   2
  -9  -4   2 28.5917 2.65946   1
   8   4  -2 2.88766 0.77896   2
   8   4  -2 2.57583 0.67241   4
  -8  -4   2 3.93454 0.76223   5
  -8  -4   2 2.41512 1.05666   1
   7   4  -2 1.36777 0.52079   4
   7   4  -2 0.71094 0.53941   2
  -7  -4   2 0.67410 0.42003   5
  -7  -4   2 1.23337 0.82888   1
   6   4  -2 6.88566 0.73087   4
   6   4  -2 6.00095 0.77008   2
  -6  -4   2 7.09061 1.22076   1
  -6  -4   2 6.50571 0.76572   5
   5   4  -2 71.8342 2.00390   4
   5   4  -2 69.6051 2.14994   2
  -5  -4   2 66.9306 2.17924   5
  -5  -4   2 69.6267 3.04699   1
   4   4  -2 229.750 5.12052   2
   4   4  -2 228.120 4.77301   4
  -4  -4   2 224.673 5.07899   5
  -4  -4   2 220.934 6.53095   1
   3   4  -2 249.024 4.64552   4
  -3  -4   2 246.172 5.07535   5
  -3  -4   2 243.984 6.52524   1
  -3  -4   2 196.910 4.93693   5
  -2  -4   2 800.237 18.9660   1
  -2  -4   2 757.938 15.2993   5
  -2  -4   2 816.385 15.3525   5
  -1  -4   2 162.239 4.40205   1
   0  -4   2 7.43640 0.56102   1
  -1   4  -2 132.957 3.81783   1
   1  -4   2 138.458 3.11885   3
  -2   4  -2 23.2993 1.24100   1
   2  -4   2 22.1844 0.68849   5
   2  -4   2 23.3532 0.70591   5
  -3   4  -2 116.416 3.74981   1
   3  -4   2 115.092 2.73328   5
   3  -4   2 117.489 2.73647   5
  -4   4  -2 131.192 3.23946   2
  -4   4  -2 123.876 4.28130   1
   4  -4   2 130.684 3.21899   5
  -5   4  -2 56.5785 3.01972   1
   5  -4   2 56.0537 1.92263   5
  -6   4  -2 2.77851 1.30146   1
   6  -4   2 1.10847 0.44017   5
  -7   4  -2 -0.9873 1.32641   1
   7  -4   2 0.81957 0.46702   5
  -8   4  -2 3.70985 1.68322   1
   8  -4   2 4.07989 0.79874   5
  -9   4  -2 33.1161 3.57261   1
 -10   4  -2 -2.5171 1.55777   1
  10   3  -2 3.68789 0.84012   4
  10   3  -2 3.60673 1.00717   2
 -10  -3   2 1.33240 1.36371   1
   9   3  -2 23.8940 1.73264   2
   9   3  -2 20.4185 1.43789   4
  -9  -3   2 22.0261 2.60784   1
   8   3  -2 15.5774 1.33884   2
   8   3  -2 16.2774 1.19872   4
  -8  -3   2 12.8768 1.92968   1
  -8  -3   2 16.0751 1.20064   5
   7   3  -2 22.7380 1.40144   2
   7   3  -2 25.0695 1.30864   4
  -7  -3   2 23.0646 2.13966   1
  -7  -3   2 24.2322 1.38931   5
   6   3  -2 142.915 3.89838   2
   6   3  -2 145.375 3.65701   4
  -6  -3   2 153.197 5.33865   1
  -6  -3   2 147.508 3.94015   5
   5   3  -2 110.739 2.97374   2
   5   3  -2 110.033 2.76711   4
  -5  -3   2 110.788 3.00800   5
  -5  -3   2 110.982 4.06887   1
   4   3  -2 3.56029 0.49438   2
   4   3  -2 3.68914 0.42449   4
  -4  -3   2 3.30701 0.42553   5
  -4  -3   2 4.17046 0.74554   1
   3   3  -2 50.5560 1.25173   4
  -3  -3   2 49.6254 2.01478   1
  -3  -3   2 49.4567 1.55416   5
  -3  -3   2 49.0659 1.43675   5
  -1  -3   2 65.6755 2.00693   1
   0  -3   2 9999.99 193.724   3
  -1   3  -2 -0.4813 0.21410   1
   1  -3   2 -0.2996 0.13796   1
   1  -3   2 0.02243 0.11500   3
  -2   3  -2 307.885 7.82392   1
   2  -3   2 312.860 6.22105   5
  -3   3  -2 90.2525 3.09780   1
  -3   3  -2 100.660 2.33896   2
   3  -3   2 90.6242 2.31520   5
  -4   3  -2 256.719 7.29117   1
   4  -3   2 257.636 5.68145   5
  -5   3  -2 128.623 4.69952   1
   5  -3   2 120.674 3.29646   5
  -6   3  -2 7.33775 1.67056   1
   6  -3   2 7.73779 0.84593   5
  -7   3  -2 117.230 5.11247   1
   7  -3   2 112.234 3.51156   5
  -8   3  -2 56.2603 3.80126   1
  -9   3  -2 21.8123 2.98416   1
 -10   3  -2 -1.5965 1.51742   1
  11   2  -2 0.21202 0.86725   2
  10   2  -2 10.9128 1.40650   2
  10   2  -2 8.16551 1.07648   4
 -10  -2   2 7.97183 1.94715   1
   9   2  -2 1.26442 0.70636   2
   9   2  -2 -0.3355 0.49156   4
  -9  -2   2 0.53016 1.16670   1
   8   2  -2 9.07016 0.94219   4
   8   2  -2 10.2002 1.09905   2
  -8  -2   2 9.66409 1.77917   1
   7   2  -2 93.0147 2.94787   2
   7   2  -2 94.9526 2.78590   4
  -7  -2   2 99.3482 4.37797   1
  -7  -2   2 100.316 3.07217   5
   6   2  -2 82.9392 2.43522   4
   6   2  -2 88.2154 2.67352   2
  -6  -2   2 86.7322 2.67536   5
  -6  -2   2 86.0386 3.81207   1
   5   2  -2 75.4887 2.27362   2
   5   2  -2 74.4655 2.09053   4
  -5  -2   2 78.0507 3.28550   1
  -5  -2   2 76.5639 2.29720   5
   4   2  -2 355.650 7.78627   2
   4   2  -2 358.974 7.28844   4
   4   2  -2 356.857 7.46429   5
  -4  -2   2 358.639 9.50721   1
  -4  -2   2 352.611 7.51204   5
   3   2  -2 94.7922 2.13717   4
   3   2  -2 94.4837 2.25490   5
   3   2  -2 94.9527 2.28930   2
  -3  -2   2 87.7036 2.27384   5
  -3  -2   2 94.6079 3.08883   1
   2   2  -2 95.8745 1.95148   4
  -2  -2   2 95.1620 2.14288   5
  -2  -2   2 92.1007 2.13144   5
  -2  -2   2 92.5836 2.80024   1
  -1  -2   2 2444.37 55.0901   1
  -1  -2   2 2350.83 45.2930   5
  -1  -2   2 2286.35 45.1308   5
   0  -2   2 130.880 2.74144   3
   0  -2   2 130.609 3.23759   1
  -2   2  -2 2479.97 57.9012   1
   2  -2   2 2420.14 48.4850   5
   2  -2   2 2553.56 47.7333   5
  -3   2  -2 74.4456 1.84824   5
  -3   2  -2 72.2826 2.61651   1
   3  -2   2 71.8725 1.93868   5
  -4   2  -2 218.049 6.46636   1
  -4   2  -2 226.670 4.90854   5
   4  -2   2 215.305 4.99946   5
   4  -2   2 227.927 4.88144   2
  -5   2  -2 0.85553 1.04649   1
  -5   2  -2 0.41407 0.21360   5
   5  -2   2 0.79638 0.37212   5
   5  -2   2 -0.2074 0.23370   4
   5  -2   2 0.33355 0.34242   2
  -6   2  -2 74.3942 3.84114   1
   6  -2   2 73.7323 2.11742   2
   6  -2   2 73.0509 2.48704   5
   6  -2   2 74.2998 1.91687   4
  -7   2  -2 101.435 4.74983   1
   7  -2   2 102.865 2.77291   2
   7  -2   2 103.362 3.30282   5
  -8   2  -2 90.5090 4.71175   1
   8  -2   2 91.4635 2.61541   2
  -9   2  -2 22.1820 2.88554   1
 -10   2  -2 6.47307 2.06335   1
  11   1  -2 10.4981 1.43007   2
  10   1  -2 0.39389 0.59089   4
  10   1  -2 0.25742 0.78402   2
 -10  -1   2 -1.5811 1.23073   1
   9   1  -2 40.3519 1.97970   2
   9   1  -2 35.8914 1.74874   4
  -9  -1   2 39.4346 3.32104   1
   8   1  -2 -0.0695 0.41598   4
   8   1  -2 0.10565 0.50430   2
  -8  -1   2 -0.9370 0.98429   1
   7   1  -2 1.49912 0.47250   4
   7   1  -2 1.64983 0.58860   2
  -7  -1   2 1.33590 0.41506   5
  -7  -1   2 1.80567 1.08404   1
   6   1  -2 24.8637 1.18099   4
   6   1  -2 22.6025 1.29119   2
  -6  -1   2 30.3849 2.45795   1
  -6  -1   2 25.5829 1.27131   5
   5   1  -2 36.9403 1.31819   4
   5   1  -2 35.5211 1.42880   2
   5   1  -2 36.9950 1.41271   5
  -5  -1   2 38.1617 2.32226   1
  -5  -1   2 36.4031 1.42437   5
   4   1  -2 61.5694 1.77558   5
   4   1  -2 61.2443 1.64672   4
   4   1  -2 59.1712 1.75480   2
  -4  -1   2 59.4524 1.78029   5
  -4  -1   2 57.0003 2.53948   1
   3   1  -2 313.621 6.56012   5
   3   1  -2 320.887 6.86057   2
   3   1  -2 324.197 6.42900   4
  -3  -1   2 325.815 8.29485   1
  -3  -1   2 304.687 6.56852   5
   2   1  -2 6.34340 0.41123   4
   2   1  -2 6.54341 0.38294   5
   2   1  -2 6.18328 0.51884   2
  -2  -1   2 6.92850 0.75617   1
  -2  -1   2 6.01207 0.38752   5
   1   1  -2 59.5256 1.34701   5
  -1  -1   2 61.7893 1.72513   1
  -1  -1   2 62.2709 1.36973   5
  -1  -1   2 58.5140 1.37332   5
   0  -1   2 0.97347 0.11461   5
  -1   1  -2 759.040 14.4730   5
  -1   1  -2 764.310 17.4954   1
   1  -1   2 736.761 14.5285   5
  -2   1  -2 106.334 3.17426   1
  -2   1  -2 108.636 2.43021   5
   2  -1   2 110.231 2.28398   4
   2  -1   2 104.232 2.47843   5
   2  -1   2 108.581 2.45214   2
  -3   1  -2 141.554 3.15479   5
  -3   1  -2 134.866 4.15319   1
   3  -1   2 134.938 2.94374   4
   3  -1   2 136.171 3.15399   2
   3  -1   2 133.808 3.20656   5
  -4   1  -2 7.74069 0.54893   5
  -4   1  -2 8.55904 1.17053   1
   4  -1   2 7.65024 0.63179   5
   4  -1   2 7.85816 0.63186   2
   4  -1   2 7.67734 0.51708   4
  -5   1  -2 1.85316 1.01921   1
  -5   1  -2 2.99689 0.43121   5
   5  -1   2 2.62838 0.49853   2
   5  -1   2 3.09044 0.43883   4
   5  -1   2 4.61488 0.64478   5
  -6   1  -2 243.619 7.80307   1
   6  -1   2 251.089 5.94753   5
   6  -1   2 241.060 5.70132   2
   6  -1   2 238.469 5.31722   4
  -7   1  -2 23.7666 2.49061   1
   7  -1   2 27.5570 1.35257   2
   7  -1   2 25.4872 1.16813   4
  -8   1  -2 89.5515 4.62776   1
   8  -1   2 89.7763 2.57269   4
   8  -1   2 92.3552 2.80004   2
  -9   1  -2 30.9642 3.03296   1
   9  -1   2 34.2734 1.70502   2
 -10   1  -2 50.1806 3.90127   1
  11   0  -2 0.09480 0.77261   2
  10   0  -2 5.84373 0.90085   4
  10   0  -2 7.82375 1.20888   2
 -10   0   2 4.66142 1.91548   1
   9   0  -2 1.04616 0.66301   2
   9   0  -2 1.78144 0.58346   4
  -9   0   2 0.37440 1.35419   1
   8   0  -2 4.77473 0.83395   2
   8   0  -2 4.89411 0.69895   4
  -8   0   2 1.43912 1.36289   1
   7   0  -2 103.518 3.06367   2
   7   0  -2 105.567 2.89151   4
  -7   0   2 107.999 4.74572   1
   6   0  -2 7.28317 0.79767   2
   6   0  -2 9.30349 0.80061   5
   6   0  -2 7.53228 0.71258   4
  -6   0   2 10.4672 1.70697   1
  -6   0   2 10.1317 0.80500   5
   5   0  -2 129.182 3.36737   2
   5   0  -2 129.510 3.13253   4
   5   0  -2 136.026 3.42368   5
  -5   0   2 139.333 4.82170   1
  -5   0   2 131.138 3.39661   5
   4   0  -2 76.0390 2.11497   5
   4   0  -2 77.5375 2.11532   2
  -4   0   2 76.5589 3.03060   1
  -4   0   2 77.5645 2.13375   5
   3   0  -2 161.941 3.65372   5
   3   0  -2 175.360 3.78269   2
   3   0  -2 165.092 3.50209   4
  -3   0   2 164.478 3.66789   5
  -3   0   2 149.734 4.65014   1
   2   0  -2 392.187 7.83336   5
   2   0  -2 394.885 8.26880   2
   2   0  -2 389.446 7.73021   4
  -2   0   2 404.119 9.59822   1
  -2   0   2 383.269 7.84680   5
   1   0  -2 219.135 4.69517   2
   1   0  -2 223.919 4.39112   4
   1   0  -2 218.319 4.42868   5
  -1   0   2 218.726 5.31906   1
  -1   0   2 218.826 4.46560   5
   0   0  -2 330.647 6.83145   2
   0   0  -2 323.367 7.48520   1
   0   0  -2 317.489 6.31950   5
   0   0   2 316.448 6.35445   5
  -1   0  -2 78.7042 1.83984   5
  -1   0  -2 81.5643 2.24910   1
   1   0   2 81.3136 1.92422   2
   1   0   2 80.0598 1.88991   5
  -2   0  -2 64.1589 2.14290   1
   2   0   2 61.7150 1.66693   5
   2   0   2 63.3602 1.64534   2
  -3   0  -2 7.30719 0.90181   1
  -3   0  -2 8.11158 0.52906   5
   3   0   2 9.48379 0.62601   2
   3   0   2 9.09572 0.60951   5
   3   0   2 8.46653 0.51929   4
  -4   0  -2 52.6337 1.63555   5
  -4   0  -2 52.2054 2.38821   1
   4   0   2 41.7547 1.52283   2
   4   0   2 54.9204 1.53915   4
   4   0   2 54.0164 1.74093   5
  -5   0  -2 34.0905 2.17419   1
  -5   0  -2 30.6337 1.30355   5
   5   0   2 33.0961 1.43831   5
   5   0   2 31.7553 1.25039   4
  -6   0  -2 0.91540 1.00386   1
  -6   0  -2 0.61384 0.28813   5
   6   0   2 0.61394 0.38986   5
   6   0   2 -0.0146 0.38492   4
   6   0   2 0.53589 0.50193   2
  -7   0  -2 79.8589 3.94263   1
   7   0   2 80.3813 2.41063   4
   7   0   2 79.1558 2.57701   2
  -8   0  -2 0.21957 1.05112   1
   8   0   2 0.59171 0.47347   4
   8   0   2 0.60720 0.56988   2
  -9   0  -2 7.30624 1.78317   1
   9   0   2 9.53964 1.15343   2
   9   0   2 10.4432 1.03079   4
 -10   0  -2 91.8799 5.16977   1
  10   0   2 94.2234 3.22085   2
  10  -1  -2 54.3067 2.21735   2
 -10   1   2 45.6818 3.98646   1
   9  -1  -2 60.3966 2.25788   2
   9  -1  -2 57.4760 2.02955   4
  -9   1   2 55.5927 3.99669   1
   8  -1  -2 22.0665 1.33957   2
   8  -1  -2 22.4754 1.16756   4
  -8   1   2 23.9004 2.72636   1
   7  -1  -2 0.89083 0.38162   4
   7  -1  -2 1.60298 0.53655   2
  -7   1   2 -0.2291 1.27271   1
   6  -1  -2 283.595 6.62355   5
   6  -1  -2 288.367 6.61581   2
   6  -1  -2 282.197 6.17922   4
  -6   1   2 289.385 6.57779   5
  -6   1   2 297.263 8.88896   1
   5  -1  -2 1.45910 0.41660   2
   5  -1  -2 0.91683 0.31810   4
  -5   1   2 5.77818 1.21407   1
   4  -1  -2 197.180 4.49921   5
   4  -1  -2 197.771 4.21922   4
   4  -1  -2 199.081 4.51607   2
  -4   1   2 193.914 4.45436   5
  -4   1   2 195.323 5.79626   1
   3  -1  -2 38.4687 1.19602   2
   3  -1  -2 41.9809 1.13319   4
  -3   1   2 41.5867 1.79115   1
  -3   1   2 41.0798 1.36152   2
  -3   1   2 40.5861 1.27129   5
   2  -1  -2 66.4014 1.54947   4
  -2   1   2 67.9780 1.76650   2
  -2   1   2 68.0936 2.17832   1
  -2   1   2 67.1351 1.70292   5
   1  -1  -2 34.8932 1.15325   1
   1  -1  -2 34.6670 0.98570   2
   1  -1  -2 33.4038 0.93831   5
   1  -1  -2 35.7401 0.89400   4
  -1   1   2 34.1920 1.23186   1
  -1   1   2 35.5545 1.02988   2
  -1   1   2 34.5756 0.97400   5
   0  -1  -2 314.600 7.59079   1
   0  -1  -2 312.253 6.38460   3
   0  -1  -2 323.234 6.22719   4
   0  -1  -2 320.512 6.67358   2
   0  -1  -2 303.409 6.30031   5
   0   1   2 322.227 6.68614   2
   0   1   2 329.615 6.26136   4
   0   1   2 313.937 6.35308   5
  -1  -1  -2 52.6593 1.38182   5
  -1  -1  -2 56.2654 1.74031   1
  -1  -1  -2 55.0661 1.52092   2
  -1  -1  -2 55.7911 1.40401   3
   1   1   2 53.9868 1.43019   5
   1   1   2 54.3258 1.43140   2
   1   1   2 54.9993 1.32993   4
  -2  -1  -2 0.12765 0.12634   5
  -2  -1  -2 0.17783 0.24523   1
   2   1   2 0.09067 0.16419   4
   2   1   2 0.10993 0.17605   5
   2   1   2 0.27680 0.24213   2
  -3  -1  -2 258.982 5.58445   5
  -3  -1  -2 255.887 6.97625   1
   3   1   2 259.341 5.79234   2
   3   1   2 260.088 5.65056   5
   3   1   2 263.172 5.44025   4
  -4  -1  -2 450.347 9.53879   5
  -4  -1  -2 456.245 11.8975   1
   4   1   2 468.923 9.65479   5
   4   1   2 463.780 9.35662   4
   4   1   2 455.989 9.96687   2
  -5  -1  -2 73.2551 3.23921   1
  -5  -1  -2 72.0847 2.26358   5
   5   1   2 73.6523 2.28246   2
   5   1   2 73.4323 2.36033   5
  -6  -1  -2 293.637 6.72990   5
  -6  -1  -2 289.783 8.74198   1
   6   1   2 289.127 6.84289   2
   6   1   2 285.683 6.41574   4
  -7  -1  -2 9.11195 1.57143   1
   7   1   2 9.37658 0.90940   4
   7   1   2 8.35626 1.02690   2
  -8  -1  -2 3.72108 1.33484   1
   8   1   2 5.17962 0.79932   4
   8   1   2 4.13990 0.83846   2
  -9  -1  -2 14.3135 2.24524   1
   9   1   2 13.5705 1.41490   2
   9   1   2 15.2152 1.28984   4
 -10  -1  -2 0.97774 1.13152   1
  10   1   2 2.53428 0.96166   2
 -10   2   2 22.4780 3.26339   1
   9  -2  -2 6.45505 0.85545   2
  -9   2   2 4.14549 1.86266   1
   8  -2  -2 32.9381 1.47319   2
  -8   2   2 30.9726 3.07270   1
   7  -2  -2 45.8831 1.63592   2
   7  -2  -2 44.2225 1.91095   5
   7  -2  -2 45.0686 1.47161   4
  -7   2   2 46.6071 3.20715   1
   6  -2  -2 22.6065 0.95448   4
   6  -2  -2 21.2337 1.07342   2
   6  -2  -2 22.1950 1.23716   5
  -6   2   2 17.3571 2.02566   1
   5  -2  -2 5.21411 0.56179   2
   5  -2  -2 4.79774 0.58991   5
   5  -2  -2 5.43087 0.49276   4
  -5   2   2 3.36684 1.06213   1
  -5   2   2 4.55722 0.53631   5
   4  -2  -2 79.5490 2.08585   2
   4  -2  -2 84.2589 1.94723   4
   4  -2  -2 81.9227 2.26893   5
  -4   2   2 80.0941 2.36041   2
  -4   2   2 84.2839 2.24686   5
  -4   2   2 82.4134 3.09635   1
   3  -2  -2 161.151 3.74311   5
   3  -2  -2 166.158 3.69776   2
  -3   2   2 173.613 3.92318   2
  -3   2   2 164.916 4.79706   1
  -3   2   2 167.165 3.74110   5
   2  -2  -2 379.545 7.22190   4
   2  -2  -2 383.353 7.76083   2
   2  -2  -2 358.237 7.51653   5
  -2   2   2 361.692 7.50247   5
  -2   2   2 379.138 7.92860   2
   1  -2  -2 40.3153 1.12576   5
   1  -2  -2 40.5110 1.44218   1
   1  -2  -2 41.0282 1.22669   3
  -1   2   2 43.4618 1.55725   1
  -1   2   2 42.1906 1.15529   2
  -1   2   2 42.5885 1.05993   4
  -1   2   2 40.7602 1.12368   5
   0  -2  -2 284.364 7.09163   1
   0  -2  -2 287.792 5.96272   3
   0  -2  -2 277.991 5.77913   5
   0   2   2 295.196 5.68133   4
   0   2   2 289.915 6.14940   2
   0   2   2 282.350 5.79101   5
  -1  -2  -2 97.9581 2.40267   3
  -1  -2  -2 96.9145 2.89201   1
  -1  -2  -2 96.9661 2.29974   5
  -1  -2  -2 101.611 1.98458   4
   1   2   2 98.6043 2.18629   4
   1   2   2 101.188 2.34699   2
   1   2   2 99.6670 2.31411   5
  -2  -2  -2 238.448 4.60256   4
  -2  -2  -2 220.748 4.88592   5
  -2  -2  -2 224.860 6.10438   1
   2   2   2 228.081 4.77178   4
   2   2   2 230.637 4.93580   5
   2   2   2 232.897 5.08878   2
  -3  -2  -2 0.60870 0.36803   1
  -3  -2  -2 0.29601 0.41189   2
  -3  -2  -2 0.27153 0.20169   5
   3   2   2 0.50939 0.26858   4
   3   2   2 0.45361 0.31575   2
   3   2   2 0.39529 0.22032   5
  -4  -2  -2 1.63990 0.35464   5
  -4  -2  -2 1.17655 0.51831   1
  -4  -2  -2 1.25913 0.58336   2
   4   2   2 1.09076 0.33165   5
   4   2   2 0.87483 0.35394   4
   4   2   2 0.94043 0.43815   2
  -5  -2  -2 94.8947 2.82165   2
  -5  -2  -2 96.5980 2.78116   5
  -5  -2  -2 97.2140 3.74429   1
   5   2   2 94.4044 2.60478   4
   5   2   2 91.6607 2.76693   2
  -6  -2  -2 24.8055 1.57791   2
  -6  -2  -2 26.1243 1.33546   5
  -6  -2  -2 23.6463 1.91381   1
   6   2   2 24.9089 1.25524   4
   6   2   2 23.3281 1.38506   2
  -7  -2  -2 65.8305 3.42105   1
  -7  -2  -2 65.0270 2.41683   2
   7   2   2 63.0115 2.38161   2
   7   2   2 61.3969 2.20771   4
  -8  -2  -2 7.37301 1.53711   1
   8   2   2 8.03373 1.11289   2
   8   2   2 9.02594 0.99705   4
  -9  -2  -2 13.1307 2.07628   1
   9   2   2 11.3415 1.37556   2
   9   2   2 12.0401 1.23179   4
 -10  -2  -2 48.3440 3.73780   1
  10   2   2 53.0046 2.65826   2
  10   2   2 54.1795 2.34286   4
 -10   3   2 0.83912 1.91325   1
  -9   3   2 -1.4140 1.44017   1
  -8   3   2 0.11679 1.41238   1
   7  -3  -2 1.27057 0.43479   5
  -7   3   2 0.41519 1.17126   1
   6  -3  -2 229.154 5.62238   5
  -6   3   2 236.833 7.51406   1
   5  -3  -2 69.1518 2.20753   5
  -5   3   2 71.9713 3.24794   1
  -5   3   2 71.5226 2.40447   2
   4  -3  -2 15.2403 0.82800   5
  -4   3   2 14.3050 1.45668   1
  -4   3   2 15.7795 0.76360   5
  -4   3   2 17.8384 1.07486   2
   3  -3  -2 435.931 8.92375   5
  -3   3   2 419.387 11.0296   1
  -3   3   2 447.622 8.86114   5
  -3   3   2 439.778 9.35455   2
   2  -3  -2 12.4547 0.82700   1
   2  -3  -2 12.4274 0.59919   5
  -2   3   2 11.0925 0.91400   1
  -2   3   2 12.7828 0.64363   2
   1  -3  -2 1041.98 24.4554   1
   1  -3  -2 1021.28 20.1218   5
   1  -3  -2 1016.11 20.5652   3
  -1   3   2 1055.46 19.9414   4
  -1   3   2 1067.76 24.6055   1
   0  -3  -2 3.28633 0.50205   1
   0  -3  -2 3.40676 0.34043   5
   0  -3  -2 3.42087 0.39711   5
   0  -3  -2 3.24019 0.39251   3
   0   3   2 3.27965 0.26870   4
  -1  -3  -2 42.0412 1.69191   1
  -1  -3  -2 44.1243 1.43257   3
  -1  -3  -2 45.3580 1.29998   5
   1   3   2 44.7832 1.15208   4
   1   3   2 45.2401 1.25172   2
  -2  -3  -2 133.591 3.96027   1
  -2  -3  -2 122.843 3.22352   3
  -2  -3  -2 130.331 3.06921   5
   2   3   2 132.554 2.90680   4
   2   3   2 134.011 3.10306   2
   2   3   2 124.122 3.03361   5
  -3  -3  -2 223.197 4.92881   5
  -3  -3  -2 222.494 6.23567   1
   3   3   2 208.313 4.82485   5
   3   3   2 212.276 4.99509   2
   3   3   2 221.208 4.71469   4
  -4  -3  -2 0.03007 0.17604   5
  -4  -3  -2 -0.0710 0.32570   1
   4   3   2 -0.1512 0.30617   4
   4   3   2 0.31516 0.42236   2
  -5  -3  -2 2.96066 0.50986   5
  -5  -3  -2 2.71645 0.79578   1
   5   3   2 2.65676 0.64070   2
   5   3   2 3.14082 0.58324   4
  -6  -3  -2 17.8590 1.70241   1
  -6  -3  -2 16.7944 1.12619   5
   6   3   2 17.2736 1.29078   2
   6   3   2 18.3361 1.12454   4
  -7  -3  -2 30.0251 2.34225   1
  -7  -3  -2 29.7102 1.60121   5
   7   3   2 28.7712 1.49770   4
   7   3   2 29.1059 1.68569   2
  -8  -3  -2 0.42534 0.83866   1
   8   3   2 1.54373 0.75793   2
   8   3   2 0.28412 0.55478   4
  -9  -3  -2 5.70908 1.51497   1
   9   3   2 4.91142 0.95993   4
   9   3   2 5.97911 1.18365   2
  10   3   2 7.83305 1.34592   2
 -10   4   2 14.2477 2.92553   1
  -9   4   2 0.49592 1.71664   1
   8  -4  -2 -0.2682 0.29391   5
  -8   4   2 1.14618 1.39780   1
   7  -4  -2 12.3980 1.05422   5
  -7   4   2 9.28230 1.79506   1
   6  -4  -2 28.3110 1.41759   5
  -6   4   2 25.7017 2.30117   1
  -6   4   2 26.5599 1.77013   2
   5  -4  -2 21.9875 1.15329   5
  -5   4   2 25.7100 2.08741   1
  -5   4   2 25.9612 1.52303   2
   4  -4  -2 29.1412 1.20727   5
  -4   4   2 27.9337 1.87343   1
  -4   4   2 31.1760 1.35725   2
   3  -4  -2 0.87503 0.25734   5
  -3   4   2 1.37696 0.56939   1
  -3   4   2 1.27691 0.39241   2
   2  -4  -2 346.136 7.09870   5
   2  -4  -2 345.764 8.86176   1
  -2   4   2 346.487 7.34904   2
  -2   4   2 327.205 8.94107   1
  -2   4   2 346.889 6.86109   4
   1  -4  -2 18.1536 1.07095   1
   1  -4  -2 18.4092 0.89440   3
   1  -4  -2 18.2373 0.74178   5
   1  -4  -2 18.8694 0.80366   5
  -1   4   2 19.2261 0.61032   4
  -1   4   2 19.3928 1.20587   1
   0  -4  -2 8.79519 0.54507   5
   0  -4  -2 8.57860 0.48580   5
   0  -4  -2 7.95059 0.58087   3
   0  -4  -2 8.64221 0.73020   1
   0   4   2 8.13513 0.38442   4
  -1  -4  -2 56.3992 2.19089   1
  -1  -4  -2 58.5389 1.63370   5
  -1  -4  -2 56.6246 1.82614   3
   1   4   2 59.2076 1.43766   4
   1   4   2 59.2249 1.55139   2
  -2  -4  -2 13.7403 0.72277   5
  -2  -4  -2 13.9212 1.03609   1
  -2  -4  -2 14.2455 0.85700   3
   2   4   2 13.9261 0.66468   4
   2   4   2 14.0502 0.74045   2
  -3  -4  -2 17.3891 0.90317   5
  -3  -4  -2 17.2956 1.25800   1
  -3  -4  -2 19.3332 1.05659   3
   3   4   2 19.4682 1.01086   2
   3   4   2 17.9370 0.87964   4
  -4  -4  -2 222.396 5.30903   5
  -4  -4  -2 229.002 6.84014   1
   4   4   2 225.253 5.06479   4
   4   4   2 226.975 5.39642   2
  -5  -4  -2 -0.1768 0.38020   1
  -5  -4  -2 0.31570 0.29467   5
   5   4   2 -0.2202 0.45245   2
   5   4   2 0.55347 0.39722   4
  -6  -4  -2 16.1392 1.14608   5
  -6  -4  -2 14.4327 1.56382   1
   6   4   2 18.1358 1.33853   2
   6   4   2 15.2157 1.10781   4
  -7  -4  -2 0.70520 0.38480   5
  -7  -4  -2 1.28128 0.84742   1
   7   4   2 1.21678 0.73440   2
   7   4   2 2.25408 0.64227   4
  -8  -4  -2 107.371 4.97000   1
   8   4   2 106.475 3.69862   2
   8   4   2 108.947 3.46494   4
  -9  -4  -2 15.4304 2.20359   1
   9   4   2 13.8209 1.62179   2
   9   4   2 16.9101 1.47704   4
  10   4   2 -0.1498 0.93745   2
 -10   5   2 -2.9309 1.70908   1
  -9   5   2 1.53804 1.78937   1
   8  -5  -2 18.2123 1.37918   5
  -8   5   2 16.7240 2.45017   1
   7  -5  -2 2.96423 0.66480   5
  -7   5   2 3.03964 1.39859   1
   6  -5  -2 111.312 3.38102   5
  -6   5   2 118.443 4.76808   1
  -6   5   2 117.528 3.54987   2
   5  -5  -2 8.63819 0.76762   5
  -5   5   2 7.07433 1.36412   1
  -5   5   2 8.38135 0.95635   2
   4  -5  -2 13.9582 0.84882   5
  -4   5   2 13.6192 1.48542   1
  -4   5   2 13.5259 1.01835   2
   3  -5  -2 10.6183 0.67610   5
  -3   5   2 11.6470 0.80006   2
  -3   5   2 9.55205 1.19048   1
   2  -5  -2 0.17608 0.25572   1
   2  -5  -2 0.26567 0.18441   5
  -2   5   2 0.23561 0.39974   1
  -2   5   2 0.34254 0.19450   4
  -2   5   2 0.54754 0.26208   2
   1  -5  -2 36.1706 1.23603   5
   1  -5  -2 34.8379 1.66938   1
   1  -5  -2 32.7230 1.35336   3
   1  -5  -2 34.0903 1.14039   5
  -1   5   2 34.0168 1.77776   1
  -1   5   2 35.2229 0.93396   4
   0  -5  -2 126.788 3.00488   5
   0  -5  -2 122.310 3.26239   3
   0  -5  -2 118.204 2.88513   5
   0  -5  -2 122.230 3.89570   1
   0   5   2 123.279 2.59437   4
  -1  -5  -2 26.5663 1.47145   1
  -1  -5  -2 26.6688 1.02091   5
  -1  -5  -2 26.0317 1.23002   3
   1   5   2 26.8918 0.93964   2
   1   5   2 27.1747 0.85895   4
  -2  -5  -2 5.66761 0.70628   3
  -2  -5  -2 6.01483 0.53411   5
  -2  -5  -2 6.28916 0.87779   1
   2   5   2 6.54958 0.53762   4
   2   5   2 5.76340 0.57762   2
  -3  -5  -2 -0.0541 0.18701   5
  -3  -5  -2 0.19291 0.25432   3
  -3  -5  -2 0.08356 0.32800   1
   3   5   2 -0.1249 0.35694   2
   3   5   2 0.18525 0.31568   4
  -4  -5  -2 11.4142 0.95588   3
  -4  -5  -2 10.6867 1.15118   1
  -4  -5  -2 9.17579 0.76858   5
   4   5   2 10.0880 0.82622   4
   4   5   2 9.85530 0.91700   2
  -5  -5  -2 94.0794 3.19172   3
  -5  -5  -2 95.2389 3.92697   1
  -5  -5  -2 92.1588 2.92315   5
   5   5   2 90.5455 2.71301   4
   5   5   2 94.2677 2.90933   2
  -6  -5  -2 22.7426 1.95221   1
  -6  -5  -2 26.9120 1.50567   5
   6   5   2 25.5440 1.40824   4
   6   5   2 25.1828 1.56573   2
  -7  -5  -2 80.3418 2.94337   5
  -7  -5  -2 76.4037 3.91043   1
   7   5   2 74.2583 2.67575   4
   7   5   2 76.6676 2.91633   2
  -8  -5  -2 5.74650 1.38479   1
   8   5   2 5.32289 1.13727   2
   8   5   2 4.22029 0.89802   4
   9   5   2 1.50507 1.01197   2
  -9   6   2 -0.2862 1.71709   1
   8  -6  -2 2.95398 0.71633   5
  -8   6   2 2.47092 1.63043   1
   7  -6  -2 13.5676 1.16375   5
  -7   6   2 11.6117 1.43547   2
  -7   6   2 10.4507 1.94898   1
   6  -6  -2 247.350 6.14735   5
  -6   6   2 261.241 6.40295   2
  -6   6   2 243.388 8.12247   1
   5  -6  -2 14.1009 1.00003   5
  -5   6   2 18.1287 1.84196   1
  -5   6   2 15.4648 1.22177   2
   4  -6  -2 33.0018 1.38542   5
  -4   6   2 32.9561 2.22443   1
   3  -6  -2 0.49233 0.24489   5
  -3   6   2 0.10334 0.59272   1
   2  -6  -2 4.08002 0.45395   5
   1  -6  -2 7.04886 0.92627   1
  -1   6   2 5.22516 0.91309   1
   0  -6  -2 106.085 3.06656   3
   0  -6  -2 103.182 3.62307   1
  -1  -6  -2 163.340 4.23587   3
  -1  -6  -2 155.208 3.76342   5
  -1  -6  -2 161.626 5.07865   1
   1   6   2 159.618 3.56791   4
  -2  -6  -2 3.98341 0.52751   5
  -2  -6  -2 4.25557 0.65631   3
  -2  -6  -2 4.13119 0.79428   1
   2   6   2 4.43857 0.48746   4
  -3  -6  -2 6.20874 0.67071   5
  -3  -6  -2 5.26025 0.76479   3
  -3  -6  -2 8.17944 1.15180   1
   3   6   2 7.79889 0.69828   4
  -4  -6  -2 244.325 6.32124   3
  -4  -6  -2 241.061 5.87781   5
  -4  -6  -2 248.131 7.64646   1
   4   6   2 252.848 5.59889   4
  -5  -6  -2 0.07069 0.32641   3
  -5  -6  -2 0.07845 0.33020   5
  -5  -6  -2 -0.0964 0.42333   1
   5   6   2 -0.2770 0.40384   4
   5   6   2 0.65000 0.52767   2
  -6  -6  -2 1.21502 0.46781   5
  -6  -6  -2 1.05212 0.50540   3
  -6  -6  -2 0.41188 0.63341   1
   6   6   2 0.89135 0.53613   4
   6   6   2 1.94314 0.75289   2
  -7  -6  -2 11.3363 1.73463   1
  -7  -6  -2 12.2087 1.32038   5
  -7  -6  -2 10.4178 1.36001   3
   7   6   2 12.6378 1.37651   2
   7   6   2 12.4155 1.24045   4
  -8  -6  -2 -0.3981 0.43532   3
  -8  -6  -2 0.28858 0.68587   1
   8   6   2 0.03813 0.83586   2
   8   6   2 0.38424 0.63156   4
  -9  -6  -2 30.4510 2.14773   3
   9   6   2 28.6620 2.23554   2
  -9   7   2 -1.7593 1.45110   1
   8  -7  -2 1.24478 0.58617   5
  -8   7   2 1.56079 1.57575   1
   7  -7  -2 15.5388 1.26005   5
  -7   7   2 14.8936 2.22819   1
  -7   7   2 15.4740 1.59109   2
   6  -7  -2 12.1280 1.05740   5
  -6   7   2 10.9636 1.85126   1
   5  -7  -2 100.021 3.02461   5
  -5   7   2 98.4753 4.32824   1
   4  -7  -2 3.60267 0.56916   5
  -4   7   2 2.77079 0.95218   1
   3  -7  -2 24.6036 1.70166   1
   3  -7  -2 25.2224 1.15608   5
  -3   7   2 27.5355 1.96444   1
   2  -7  -2 12.9422 1.18628   1
   2  -7  -2 16.0399 0.84961   5
   2  -7  -2 14.3285 1.04186   3
  -2   7   2 13.6307 1.40200   1
   1  -7  -2 52.4147 2.45324   1
   1  -7  -2 55.3753 2.07501   3
   1  -7  -2 49.4222 1.63784   5
  -1   7   2 50.6306 2.59084   1
   0  -7  -2 315.073 8.89128   1
   0  -7  -2 314.671 6.81582   5
   0  -7  -2 320.838 7.48617   3
  -1  -7  -2 48.0041 2.38316   1
  -1  -7  -2 47.8994 1.98906   3
  -1  -7  -2 47.9689 1.62148   5
  -1  -7  -2 45.3740 1.59957   5
  -2  -7  -2 6.70103 1.02784   1
  -2  -7  -2 8.85118 0.71352   5
  -2  -7  -2 7.97547 0.96923   3
  -3  -7  -2 116.304 3.26061   5
  -3  -7  -2 113.504 3.64054   3
  -3  -7  -2 113.728 4.37662   1
  -4  -7  -2 7.62599 1.24801   1
  -4  -7  -2 7.27479 0.98984   3
  -4  -7  -2 6.94077 0.83888   5
   4   7   2 9.21228 0.83320   4
  -5  -7  -2 103.387 4.51128   1
  -5  -7  -2 106.383 3.74286   3
  -5  -7  -2 108.084 3.41103   5
   5   7   2 107.120 3.12397   4
  -6  -7  -2 -0.5653 0.48082   1
  -6  -7  -2 -0.4201 0.36074   3
  -6  -7  -2 -0.0665 0.34836   5
   6   7   2 0.00460 0.45841   4
  -7  -7  -2 3.22482 0.73062   5
  -7  -7  -2 5.65853 1.36756   1
  -7  -7  -2 3.91496 0.93235   3
   7   7   2 4.60191 0.87880   4
   7   7   2 5.19040 1.09531   2
  -8  -7  -2 13.2247 1.57794   3
   8   7   2 12.4049 1.55422   2
   9  -8  -2 6.19864 1.17811   5
   8  -8  -2 9.26002 1.24608   5
  -8   8   2 12.4480 2.40062   1
   7  -8  -2 0.83615 0.48236   5
  -7   8   2 2.15581 1.34747   1
   6  -8  -2 12.4139 1.09163   5
  -6   8   2 13.6807 2.05913   1
   5  -8  -2 69.9433 2.47555   5
  -5   8   2 73.0249 3.79337   1
   4  -8  -2 30.1372 1.42201   5
  -4   8   2 29.3127 2.26140   1
   3  -8  -2 3.26986 0.81903   1
   3  -8  -2 2.82553 0.49169   5
  -3   8   2 2.98834 0.96026   1
   2  -8  -2 23.6754 1.42565   3
   2  -8  -2 23.0248 1.09612   5
   2  -8  -2 20.6770 1.60771   1
  -2   8   2 21.2718 1.77918   1
   1  -8  -2 3.65717 0.65813   3
   1  -8  -2 3.85667 0.79848   1
   1  -8  -2 2.79361 0.46122   5
  -1   8   2 3.26329 0.89385   1
   0  -8  -2 18.5653 1.24831   3
   0  -8  -2 16.6928 0.92933   5
   0  -8  -2 19.1989 1.51519   1
   0   8   2 17.0231 1.56914   1
  -1  -8  -2 190.855 4.61548   5
  -1  -8  -2 197.156 6.28279   1
  -1  -8  -2 193.734 4.61778   5
  -1  -8  -2 182.655 5.15610   3
  -2  -8  -2 0.03671 0.40148   1
  -2  -8  -2 0.53954 0.31906   5
  -2  -8  -2 0.16046 0.34252   3
  -3  -8  -2 39.5882 2.43102   1
  -3  -8  -2 37.9826 1.68998   5
  -3  -8  -2 39.1105 2.00081   3
  -4  -8  -2 41.5495 2.64386   1
  -4  -8  -2 45.8158 2.26282   3
  -4  -8  -2 45.7129 1.98590   5
  -5  -8  -2 19.2981 1.85201   1
  -5  -8  -2 20.7221 1.58330   3
  -5  -8  -2 21.3450 1.43613   5
   5   8   2 19.3882 1.25317   4
  -6  -8  -2 11.8448 1.29199   5
  -6  -8  -2 12.2502 1.49473   3
  -6  -8  -2 14.9272 2.03705   1
   6   8   2 14.6057 1.27415   4
  -7  -8  -2 22.1787 1.61817   5
  -7  -8  -2 22.6677 1.81952   3
  -7  -8  -2 24.1049 2.34298   1
   7   8   2 23.9568 1.63166   4
   8  -9  -2 1.13810 0.57563   5
  -8   9   2 3.03795 1.74652   1
   7  -9  -2 2.53745 0.64169   5
  -7   9   2 1.59258 1.54710   1
   6  -9  -2 5.22841 0.83922   5
  -6   9   2 6.67138 1.60798   1
   5  -9  -2 7.87531 0.92848   5
  -5   9   2 7.95122 1.52135   1
   4  -9  -2 48.1185 1.92716   5
  -4   9   2 44.9255 2.91577   1
   3  -9  -2 0.88994 0.36669   5
   3  -9  -2 1.06174 0.59593   1
  -3   9   2 0.53467 0.72716   1
   2  -9  -2 1.14071 0.35805   5
   2  -9  -2 0.50917 0.46038   3
   2  -9  -2 1.70919 0.66299   1
  -2   9   2 0.89281 0.68606   1
   1  -9  -2 46.2634 1.72412   5
   1  -9  -2 48.2548 2.61802   1
   1  -9  -2 45.5400 2.14333   3
  -1   9   2 46.3760 2.74916   1
   0  -9  -2 5.72882 0.66495   5
   0  -9  -2 3.55258 0.72719   3
   0  -9  -2 4.08325 0.86807   1
   0   9   2 5.60876 1.20841   1
  -1  -9  -2 36.5575 2.30887   1
  -1  -9  -2 35.1237 1.50881   5
  -1  -9  -2 36.3792 1.92806   3
  -2  -9  -2 22.8305 1.25794   5
  -2  -9  -2 20.1921 1.76810   1
  -2  -9  -2 21.0823 1.22222   5
  -2  -9  -2 20.7652 1.50264   3
  -3  -9  -2 6.06445 0.81977   5
  -3  -9  -2 2.60102 0.71001   3
  -3  -9  -2 3.65598 0.96180   1
  -4  -9  -2 0.97633 0.48058   5
  -4  -9  -2 0.11820 0.45780   3
  -4  -9  -2 0.67848 0.63725   1
  -5  -9  -2 8.60848 1.53338   1
  -5  -9  -2 10.0199 1.36126   3
  -5  -9  -2 9.53110 1.14497   5
  -6  -9  -2 59.9354 2.94713   3
  -6  -9  -2 54.0176 3.39990   1
  -6  -9  -2 52.1731 2.49375   5
   6   9   2 53.4373 2.27973   4
  -7  -9  -2 0.73047 0.59891   3
  -7  10   2 17.3770 2.55699   1
   6 -10  -2 17.9220 1.35979   5
  -6  10   2 17.4188 2.44628   1
   5 -10  -2 19.6937 1.35297   5
  -5  10   2 20.9064 2.29485   1
   4 -10  -2 14.0448 1.09336   5
  -4  10   2 15.9643 2.09953   1
   3 -10  -2 32.9959 2.39537   1
   3 -10  -2 32.0612 1.53816   5
  -3  10   2 33.5854 2.56926   1
   2 -10  -2 148.767 3.96419   5
   2 -10  -2 149.558 5.60764   1
  -2  10   2 146.261 5.78383   1
   1 -10  -2 4.77337 1.03819   1
   1 -10  -2 4.62346 0.85187   3
   1 -10  -2 5.88370 0.74409   5
  -1  10   2 4.93698 1.15278   1
   0 -10  -2 34.5951 1.96582   3
   0 -10  -2 33.4024 2.34192   1
   0 -10  -2 35.4490 1.54886   5
   0  10   2 33.2381 2.52157   1
  -1 -10  -2 -0.0549 0.41763   1
  -1 -10  -2 0.83701 0.38567   5
  -1 -10  -2 0.16547 0.45118   3
  -2 -10  -2 0.67752 0.60850   1
  -2 -10  -2 0.64246 0.39842   5
  -2 -10  -2 0.94396 0.54227   3
  -3 -10  -2 9.67366 1.33886   3
  -3 -10  -2 7.77602 0.95850   5
  -3 -10  -2 5.39434 1.19554   1
  -3 -10  -2 6.80637 0.88736   5
  -4 -10  -2 34.7763 1.83324   5
  -4 -10  -2 34.2204 2.59345   1
  -4 -10  -2 32.7508 2.10552   3
  -5 -10  -2 -0.3994 0.41961   1
  -5 -10  -2 0.35184 0.51512   3
  -6 -10  -2 112.546 4.40972   3
   5 -11  -2 22.9160 1.50798   5
  -5  11   2 22.7679 2.46579   1
   4 -11  -2 10.2435 1.10829   5
  -4  11   2 14.2903 2.11996   1
   3 -11  -2 1.02855 0.43281   5
   3 -11  -2 0.10398 0.68910   1
  -3  11   2 1.50432 0.91213   1
   2 -11  -2 42.2092 1.84003   5
   2 -11  -2 45.2011 2.90603   1
  -2  11   2 48.7586 3.17281   1
   1 -11  -2 2.12981 0.88799   1
   1 -11  -2 2.19682 0.76552   3
   1 -11  -2 2.66785 0.57129   5
  -1  11   2 4.95475 1.23650   1
   0 -11  -2 9.04233 1.27339   3
   0 -11  -2 7.16311 0.85948   5
   0 -11  -2 5.92283 1.25506   1
   0  11   2 7.20026 1.51223   1
  -1 -11  -2 0.71321 0.57202   3
  -1 -11  -2 0.24439 0.49439   1
  -1 -11  -2 1.02134 0.40118   5
   1  11   2 1.04531 0.79678   1
  -2 -11  -2 1.85225 0.55204   5
  -2 -11  -2 2.18520 0.90921   1
  -2 -11  -2 1.94464 0.71774   3
  -3 -11  -2 1.69455 0.73606   3
  -3 -11  -2 2.32735 0.86527   1
  -4 -11  -2 2.06611 0.81012   3
  -3  12   2 9.79721 1.69172   1
   2 -12  -2 144.150 5.97728   1
  -2  12   2 146.229 6.16575   1
   1 -12  -2 -0.2153 0.37371   5
   1 -12  -2 0.24812 0.61169   3
   1 -12  -2 -0.3950 0.49521   1
  -1  12   2 0.96004 0.74892   1
   0 -12  -2 0.93851 0.60304   3
   0 -12  -2 0.26593 0.62997   1
   0  12   2 2.47979 1.08684   1
  -1 -12  -2 1.90585 0.85248   1
  -1 -12  -2 1.12999 0.70423   3
   1  12   2 2.58560 1.00676   1
  -2 -12  -2 5.09737 1.05653   3
  -3 -12  -2 0.35017 0.49581   3
   1 -13  -2 38.3360 2.51654   3
   0 -13  -2 1.75669 0.90353   3
  -2 -14   3 17.8487 1.93270   3
  -1 -14   3 12.8391 1.71171   3
   0 -14   3 0.12461 0.71904   1
   0 -14   3 0.95429 0.66711   3
  -1  14  -3 45.2171 2.68802   1
   1 -14   3 37.9988 2.87687   1
   1 -14   3 35.3925 2.30647   3
  -2  14  -3 37.4129 2.36441   1
   2 -14   3 23.7073 2.51300   1
  -4 -13   3 2.69844 0.88511   3
  -3 -13   3 1.29188 0.71501   3
  -3 -13   3 0.99809 0.86061   1
   2  13  -3 9.38218 1.57289   1
  -2 -13   3 6.25133 1.35059   1
  -2 -13   3 7.07626 0.76829   5
  -2 -13   3 5.11122 1.03961   3
   1  13  -3 23.5097 2.10474   1
  -1 -13   3 25.8748 2.25180   1
  -1 -13   3 23.1622 1.12164   5
  -1 -13   3 22.0854 1.11455   5
  -1 -13   3 21.9061 1.75315   3
   0  13  -3 46.8403 3.01904   1
   0 -13   3 51.2200 1.67149   5
   0 -13   3 54.9135 3.20022   1
   0 -13   3 49.0530 2.56353   3
  -1  13  -3 34.6882 2.53696   1
   1 -13   3 34.5351 2.53591   1
   1 -13   3 32.0385 1.27043   5
   1 -13   3 34.0877 2.11107   3
  -2  13  -3 3.96457 0.96890   1
   2 -13   3 0.53156 0.33910   5
   2 -13   3 -0.0318 0.73546   1
  -3  13  -3 26.0958 2.15484   1
   3 -13   3 20.3402 1.14529   5
  -4  13  -3 40.5297 2.92773   1
  -5  13  -3 3.28425 0.96609   1
  -5 -12   3 12.6268 1.71497   3
  -4 -12   3 -0.0604 0.66262   1
  -4 -12   3 0.09307 0.35432   5
  -4 -12   3 0.61353 0.62970   3
  -3 -12   3 21.4041 2.04763   1
  -3 -12   3 20.9301 1.18998   5
  -3 -12   3 22.4780 1.77951   3
  -2 -12   3 16.7289 1.53102   3
  -2 -12   3 15.0679 0.91482   5
  -2 -12   3 11.6535 1.68596   1
   1  12  -3 1.12392 0.69519   1
  -1 -12   3 0.52593 0.67338   1
  -1 -12   3 0.44423 0.28505   5
  -1 -12   3 0.05767 0.48636   3
   0  12  -3 3.64134 1.09872   1
   0 -12   3 1.63996 0.86289   1
   0 -12   3 2.31006 0.38309   5
   0 -12   3 2.14045 0.73026   3
  -1  12  -3 94.2379 4.34816   1
   1 -12   3 98.3220 3.53573   3
   1 -12   3 94.4287 2.44140   5
   1 -12   3 96.3786 4.25945   1
  -2  12  -3 13.0051 1.80320   1
   2 -12   3 12.1017 0.74082   5
   2 -12   3 13.7892 1.79292   1
   2 -12   3 10.8359 1.33775   3
  -3  12  -3 44.8854 2.91901   1
   3 -12   3 43.7509 1.59983   5
  -4  12  -3 2.87726 1.10096   1
   4 -12   3 1.58629 0.47706   5
  -5  12  -3 11.1871 1.87854   1
   5 -12   3 11.4958 1.03596   5
  -6  12  -3 13.8495 2.22040   1
  -6 -11   3 25.8006 2.39833   1
  -6 -11   3 23.0276 1.91592   3
  -5 -11   3 -0.5749 0.54503   1
  -5 -11   3 0.08050 0.55986   3
  -5 -11   3 0.03040 0.34368   5
  -4 -11   3 3.48943 0.89630   3
  -4 -11   3 4.56456 0.69209   5
  -4 -11   3 4.83696 1.12993   1
  -3 -11   3 21.4520 1.64105   3
  -3 -11   3 19.6149 1.90179   1
  -3 -11   3 20.9666 1.10350   5
  -2 -11   3 0.14849 0.53855   1
  -2 -11   3 0.43038 0.26011   5
  -2 -11   3 0.05194 0.41944   3
  -1 -11   3 1.00163 0.28870   5
  -1 -11   3 0.72814 0.55608   3
  -1 -11   3 1.12186 0.67497   1
   0  11  -3 59.5852 3.17482   1
   0 -11   3 59.4793 1.62042   5
   0 -11   3 61.0438 3.08128   1
   0 -11   3 63.0942 2.59007   3
  -1  11  -3 8.73546 1.37060   1
   1 -11   3 8.24526 1.05697   3
   1 -11   3 8.66780 1.33133   1
   1 -11   3 7.03620 0.48765   5
  -2  11  -3 22.4799 1.98021   1
   2 -11   3 22.7374 0.92946   5
   2 -11   3 21.6091 1.51597   3
   2 -11   3 25.2276 1.92415   1
  -3  11  -3 9.02195 1.47418   1
   3 -11   3 7.63869 0.64811   5
  -4  11  -3 1.63071 0.97726   1
   4 -11   3 0.28438 0.31273   5
  -5  11  -3 21.4650 2.28346   1
   5 -11   3 19.7634 1.24985   5
  -6  11  -3 24.9677 2.88629   1
   6 -11   3 20.8359 1.43186   5
  -7  11  -3 92.6513 5.09191   1
  -7 -10   3 8.28578 1.66686   1
  -7 -10   3 8.74365 1.39447   3
  -6 -10   3 0.36891 0.37538   5
  -6 -10   3 0.11582 0.65020   1
  -6 -10   3 0.12338 0.51910   3
  -5 -10   3 4.71339 1.08403   1
  -5 -10   3 4.94542 1.00608   3
  -5 -10   3 6.26136 0.82562   5
  -4 -10   3 2.34796 0.83836   1
  -4 -10   3 1.82168 0.65021   3
  -4 -10   3 2.17091 0.48938   5
  -3 -10   3 26.9396 1.98837   1
  -3 -10   3 26.5942 1.68913   3
  -3 -10   3 25.2368 1.17633   5
  -2 -10   3 4.23082 0.47517   5
  -2 -10   3 4.54048 0.81616   3
  -2 -10   3 5.77471 1.04309   1
  -1 -10   3 -0.3998 0.33696   1
  -1 -10   3 0.18062 0.17095   5
  -1 -10   3 -0.4230 0.27814   3
   0  10  -3 24.8825 1.91924   1
   0 -10   3 20.9908 1.38411   3
   0 -10   3 23.0112 0.74854   5
   0 -10   3 24.0476 1.73174   1
  -1  10  -3 65.0042 3.14813   1
   1 -10   3 66.5895 1.61669   5
   1 -10   3 66.3078 3.04039   1
   1 -10   3 68.8411 2.53859   3
  -2  10  -3 3.55692 0.96363   1
   2 -10   3 4.17054 0.74528   3
   2 -10   3 3.45014 0.85488   1
   2 -10   3 3.86633 0.38975   5
  -3  10  -3 11.7534 1.56807   1
   3 -10   3 9.37078 0.65373   5
  -4  10  -3 0.97339 0.83791   1
   4 -10   3 1.52595 0.40649   5
  -5  10  -3 0.83645 1.00426   1
   5 -10   3 0.56729 0.39412   5
  -6  10  -3 1.88498 1.29532   1
   6 -10   3 0.20231 0.44999   5
  -7  10  -3 10.5733 2.16014   1
   7 -10   3 9.46157 1.16962   5
  -8  10  -3 0.64314 1.63611   1
  -8  -9   3 0.06662 0.55733   3
  -7  -9   3 10.5753 1.22038   5
  -7  -9   3 9.95386 1.44246   3
  -7  -9   3 11.5049 1.80108   1
  -6  -9   3 0.34582 0.66371   1
  -6  -9   3 0.51355 0.57581   3
  -6  -9   3 0.86474 0.46904   5
  -5  -9   3 19.6660 1.84933   1
  -5  -9   3 19.1161 1.53314   3
  -5  -9   3 20.6740 1.24271   5
  -4  -9   3 4.77343 1.02017   1
  -4  -9   3 3.95756 0.79132   3
  -4  -9   3 3.18259 0.54810   5
  -3  -9   3 52.1039 1.71288   5
  -3  -9   3 53.9069 2.32612   3
  -3  -9   3 54.8254 2.77357   1
  -2  -9   3 11.8536 1.03936   3
  -2  -9   3 12.3647 1.25491   1
  -2  -9   3 13.3642 0.65926   5
  -1  -9   3 3.28881 0.28875   5
  -1  -9   3 2.70716 0.70376   1
  -1  -9   3 2.76416 0.58052   3
   0   9  -3 37.1119 2.15953   1
   0  -9   3 37.5507 2.03230   1
   0  -9   3 39.1833 1.73909   3
  -1   9  -3 5.18264 0.94923   1
   1  -9   3 5.86034 0.79616   3
   1  -9   3 5.86175 0.93061   1
  -2   9  -3 41.7676 2.37533   1
   2  -9   3 45.8331 2.30983   1
   2  -9   3 44.3604 1.21090   5
   2  -9   3 44.2075 1.86818   3
  -3   9  -3 21.4213 1.76446   1
   3  -9   3 20.5182 0.88185   5
  -4   9  -3 27.0242 2.09680   1
   4  -9   3 23.8244 1.10222   5
  -5   9  -3 1.17322 1.02217   1
   5  -9   3 2.26367 0.54954   5
  -6   9  -3 86.9448 4.31537   1
   6  -9   3 85.2680 2.89617   5
  -7   9  -3 -1.3962 1.29168   1
   7  -9   3 0.84918 0.53685   5
  -8   9  -3 9.32556 2.17587   1
   8  -9   3 5.15258 0.93815   5
   8   8  -3 -0.1267 0.40826   4
  -8  -8   3 -0.3611 0.65394   1
  -8  -8   3 0.42507 0.39722   5
  -7  -8   3 69.0508 2.75808   5
  -7  -8   3 72.8193 3.80409   1
  -6  -8   3 0.06873 0.31346   5
  -6  -8   3 -0.1565 0.58226   1
  -5  -8   3 1.16589 0.55559   1
  -5  -8   3 1.98218 0.49526   5
  -4  -8   3 0.25876 0.39703   3
  -4  -8   3 0.13090 0.42565   1
  -4  -8   3 0.23190 0.25469   5
  -3  -8   3 41.1123 2.19186   1
  -3  -8   3 38.7746 1.34868   5
  -3  -8   3 38.7936 1.85604   3
  -2  -8   3 50.9372 2.40118   1
  -2  -8   3 49.7969 1.38720   5
  -2  -8   3 49.7984 2.01746   3
  -1  -8   3 2.31677 0.50115   3
  -1  -8   3 2.04433 0.57122   1
   0   8  -3 0.46656 0.43366   1
   0  -8   3 1.45044 0.46545   1
   0  -8   3 1.43852 0.41036   3
  -1   8  -3 9.71270 1.18064   1
   1  -8   3 10.8040 0.83580   3
   1  -8   3 11.0712 1.00358   1
  -2   8  -3 4.85512 0.94405   1
   2  -8   3 4.77084 0.66563   3
   2  -8   3 3.83427 0.30977   5
   2  -8   3 3.66957 0.30192   5
   2  -8   3 4.17724 0.75708   1
  -3   8  -3 0.50895 0.67830   1
   3  -8   3 0.08073 0.17303   5
  -4   8  -3 68.8066 3.29561   1
   4  -8   3 70.9290 2.08887   5
  -5   8  -3 1.74042 1.05772   1
   5  -8   3 1.34981 0.42197   5
  -6   8  -3 63.1559 3.68579   1
   6  -8   3 64.0944 2.38086   5
  -7   8  -3 5.12379 1.70557   1
   7  -8   3 5.60150 0.85573   5
  -8   8  -3 10.4425 2.35051   1
   8  -8   3 10.0607 1.25384   5
  -9   8  -3 25.2845 3.27740   1
   9  -8   3 21.8399 1.68954   5
   9   7  -3 2.43438 0.86618   2
   9   7  -3 1.18796 0.58485   4
  -9  -7   3 1.37625 0.51856   5
  -9  -7   3 -0.8810 0.76661   1
   8   7  -3 20.4054 1.43061   4
  -8  -7   3 21.2146 1.54454   5
  -8  -7   3 22.0236 2.22274   1
   7   7  -3 2.57532 0.58322   4
  -7  -7   3 1.95168 0.58582   5
  -7  -7   3 0.56423 0.71107   1
  -6  -7   3 22.9316 1.36328   5
  -6  -7   3 22.9176 1.94679   1
  -5  -7   3 2.44601 0.50371   5
  -5  -7   3 2.28700 0.73331   1
  -4  -7   3 9.28597 0.70412   5
  -4  -7   3 9.47995 1.22662   1
  -3  -7   3 52.7238 1.57040   5
  -3  -7   3 51.6394 2.05191   3
  -3  -7   3 49.9863 2.40398   1
  -2  -7   3 75.6643 1.82901   5
  -2  -7   3 72.2608 2.45788   3
  -2  -7   3 75.8905 2.90621   1
  -2  -7   3 76.6449 1.82003   5
  -1  -7   3 49.9281 1.82442   3
  -1  -7   3 50.7150 2.16425   1
   0  -7   3 1.68765 0.37999   3
   0  -7   3 2.92054 0.57140   1
  -1   7  -3 79.6342 2.98105   1
   1  -7   3 75.5822 2.80936   1
   1  -7   3 81.1278 2.36931   3
  -2   7  -3 5.14672 0.90414   1
   2  -7   3 4.96852 0.30174   5
   2  -7   3 3.98540 0.66772   1
   2  -7   3 4.24150 0.28119   5
   2  -7   3 4.66843 0.57684   3
  -3   7  -3 1.93406 0.81036   1
   3  -7   3 1.99600 0.31812   5
  -4   7  -3 7.60648 1.29086   1
   4  -7   3 7.20231 0.61560   5
  -5   7  -3 23.1319 2.12804   1
   5  -7   3 21.7793 1.16027   5
  -6   7  -3 42.4991 3.00374   1
   6  -7   3 43.0383 1.84118   5
  -7   7  -3 3.11140 1.48678   1
   7  -7   3 2.41838 0.63367   5
  -8   7  -3 39.8974 3.60560   1
   8  -7   3 45.7193 2.25178   5
  -9   7  -3 15.8436 2.84206   1
   9  -7   3 12.5752 1.40616   5
  10   6  -3 35.3542 2.22871   2
   9   6  -3 9.54036 1.24832   2
   9   6  -3 4.30291 0.84270   4
  -9  -6   3 5.59545 1.50508   1
  -9  -6   3 4.68473 0.85808   5
   8   6  -3 1.44288 0.62843   4
   8   6  -3 3.10825 0.83383   2
  -8  -6   3 2.13154 0.63375   5
  -8  -6   3 1.11801 0.92772   1
   7   6  -3 5.93305 0.78769   4
  -7  -6   3 6.31996 0.89507   5
  -7  -6   3 4.39897 1.13817   1
   6   6  -3 19.2997 1.05091   4
  -6  -6   3 16.8007 1.62724   1
  -6  -6   3 16.4372 1.11940   5
  -5  -6   3 261.186 7.89079   1
  -5  -6   3 265.460 6.10356   5
  -4  -6   3 54.3948 2.49442   1
  -4  -6   3 49.5698 1.67502   5
  -3  -6   3 -0.0645 0.27608   1
  -3  -6   3 0.37209 0.19374   5
  -2  -6   3 13.0008 0.84677   3
  -2  -6   3 11.3267 0.49443   5
  -2  -6   3 11.9661 0.93820   1
  -2  -6   3 12.0146 0.51682   5
  -1  -6   3 53.9632 2.13391   1
  -1  -6   3 57.7828 1.85974   3
   0  -6   3 319.901 8.25363   1
   0  -6   3 317.664 6.94708   3
  -1   6  -3 24.5561 1.36709   1
   1  -6   3 23.5393 1.02335   3
   1  -6   3 25.0469 1.26797   1
  -2   6  -3 2.08869 0.62376   1
   2  -6   3 2.22452 0.37624   3
   2  -6   3 2.58393 0.22360   5
   2  -6   3 2.92295 0.54930   1
  -3   6  -3 4.04110 0.85511   1
   3  -6   3 4.59875 0.41583   5
   3  -6   3 4.04111 0.40661   5
  -4   6  -3 11.9295 1.47246   1
   4  -6   3 11.7662 0.72574   5
  -5   6  -3 34.9723 2.47644   1
   5  -6   3 37.3143 1.51954   5
  -6   6  -3 -1.0388 1.05280   1
   6  -6   3 0.29462 0.33905   5
  -7   6  -3 3.30354 1.53295   1
   7  -6   3 3.62342 0.73560   5
  -8   6  -3 1.93950 1.65183   1
   8  -6   3 0.23714 0.49676   5
  -9   6  -3 -0.8758 1.85020   1
   9  -6   3 1.07878 0.55398   5
 -10   6  -3 -1.8061 1.76332   1
  10   5  -3 10.5587 1.42086   2
   9   5  -3 110.579 3.71806   2
   9   5  -3 103.274 3.41595   4
  -9  -5   3 109.217 5.20024   1
   8   5  -3 15.0399 1.20627   4
   8   5  -3 15.6283 1.39094   2
  -8  -5   3 16.6152 1.28658   5
  -8  -5   3 11.7377 1.77401   1
   7   5  -3 25.9942 1.34653   4
   7   5  -3 24.0806 1.43893   2
  -7  -5   3 24.7456 1.44352   5
  -7  -5   3 23.3258 2.04226   1
   6   5  -3 5.02131 0.63689   4
   6   5  -3 5.89743 0.76447   2
  -6  -5   3 3.50318 0.92679   1
  -6  -5   3 5.54283 0.74509   5
   5   5  -3 269.617 5.70380   4
  -5  -5   3 259.250 6.04789   5
  -5  -5   3 261.906 7.79672   1
   4   5  -3 13.8131 0.66539   4
  -4  -5   3 12.2828 1.13853   1
  -3  -5   3 180.386 4.00079   5
  -3  -5   3 176.083 3.96260   5
  -3  -5   3 182.111 5.31429   1
  -2  -5   3 47.5479 1.90266   1
  -2  -5   3 45.5549 1.18829   5
  -2  -5   3 46.7036 1.20471   5
  -1  -5   3 236.082 6.27405   1
  -1  -5   3 242.567 5.36281   3
   0  -5   3 81.3521 2.57372   1
   0  -5   3 82.3360 2.17642   3
  -1   5  -3 710.329 17.1089   1
   1  -5   3 719.514 17.0127   1
   1  -5   3 705.175 14.2400   3
  -2   5  -3 64.9261 2.36704   1
   2  -5   3 63.3282 1.51023   5
   2  -5   3 66.1290 1.51650   5
  -3   5  -3 26.5803 1.61870   1
   3  -5   3 25.8046 0.94262   5
   3  -5   3 26.3379 0.95281   5
  -4   5  -3 35.4040 2.12930   1
   4  -5   3 32.6040 1.27596   5
  -5   5  -3 118.868 4.50956   1
   5  -5   3 114.874 3.19173   5
  -6   5  -3 12.7204 1.84115   1
   6  -5   3 14.6455 1.07854   5
  -7   5  -3 13.6311 2.18741   1
   7  -5   3 13.9696 1.16450   5
  -8   5  -3 1.10730 1.58317   1
   8  -5   3 4.15827 0.84893   5
  -9   5  -3 15.6333 2.77043   1
 -10   5  -3 -1.9604 1.60303   1
  10   4  -3 5.27351 0.96464   4
  10   4  -3 6.89745 1.24017   2
 -10  -4   3 4.75418 1.61340   1
   9   4  -3 1.98760 0.80018   2
   9   4  -3 -0.1095 0.58607   4
  -9  -4   3 0.44457 1.06872   1
   8   4  -3 8.08761 1.04149   2
   8   4  -3 8.48515 0.94932   4
  -8  -4   3 5.78510 1.38145   1
  -8  -4   3 7.78751 1.01697   5
   7   4  -3 39.9441 1.65355   4
   7   4  -3 36.9252 1.76002   2
  -7  -4   3 37.2263 1.77511   5
  -7  -4   3 35.1947 2.46394   1
   6   4  -3 36.0951 1.42787   4
   6   4  -3 37.3284 1.57574   2
  -6  -4   3 35.5760 1.58918   5
  -6  -4   3 35.7523 2.26622   1
   5   4  -3 0.56693 0.37371   4
   5   4  -3 0.57093 0.45864   2
  -5  -4   3 0.69924 0.54746   1
  -5  -4   3 0.55330 0.29165   5
   4   4  -3 10.6572 0.74945   2
   4   4  -3 10.6419 0.62871   4
  -4  -4   3 11.3502 1.11073   1
  -4  -4   3 10.9933 0.69408   5
  -3  -4   3 69.1607 2.54378   1
  -3  -4   3 68.9510 1.84161   5
  -2  -4   3 107.942 3.26211   1
  -2  -4   3 105.564 2.36705   5
  -2  -4   3 109.104 2.37748   5
  -1  -4   3 132.051 3.63481   1
   0  -4   3 16.2324 0.66198   3
   0  -4   3 14.7795 0.75241   1
  -1   4  -3 88.1145 2.69664   1
   1  -4   3 91.8627 2.16462   3
   1  -4   3 92.3963 2.64606   1
  -2   4  -3 15.7161 0.99874   1
   2  -4   3 15.3707 0.55535   5
   2  -4   3 13.8200 0.54802   5
  -3   4  -3 3.80496 0.74346   1
   3  -4   3 3.92916 0.36085   5
   3  -4   3 3.37364 0.38377   5
  -4   4  -3 22.8876 1.78967   1
   4  -4   3 22.7862 1.03619   5
  -5   4  -3 27.7507 2.28898   1
   5  -4   3 26.7237 1.28430   5
  -6   4  -3 9.77950 1.72728   1
   6  -4   3 5.97128 0.76607   5
  -7   4  -3 9.77721 1.97440   1
   7  -4   3 9.25372 1.03827   5
  -8   4  -3 32.0958 3.22853   1
   8  -4   3 34.6967 1.91845   5
  -9   4  -3 3.17800 1.86279   1
 -10   4  -3 14.1898 2.71074   1
  11   3  -3 0.55731 0.88230   2
  10   3  -3 1.21255 0.85959   2
  10   3  -3 2.08663 0.72328   4
 -10  -3   3 -0.0326 1.17095   1
   9   3  -3 3.53984 0.74539   4
   9   3  -3 1.99208 0.83394   2
  -9  -3   3 1.54738 1.19056   1
   8   3  -3 0.59687 0.61177   2
   8   3  -3 0.94662 0.49866   4
  -8  -3   3 1.51836 0.48096   5
  -8  -3   3 -0.6547 0.81609   1
   7   3  -3 6.97419 0.80215   4
   7   3  -3 6.52779 0.88399   2
  -7  -3   3 7.43801 1.44078   1
  -7  -3   3 7.03047 0.89727   5
   6   3  -3 81.6124 2.38559   4
   6   3  -3 82.0492 2.57668   2
  -6  -3   3 85.5157 2.65187   5
  -6  -3   3 81.0637 3.61412   1
   5   3  -3 235.745 5.11215   4
   5   3  -3 236.584 5.45803   2
  -5  -3   3 228.871 5.37723   5
  -5  -3   3 227.901 6.92147   1
   4   3  -3 5.87720 0.53985   4
   4   3  -3 6.19167 0.60813   2
  -4  -3   3 6.61283 0.55484   5
  -4  -3   3 6.18201 0.92827   1
   3   3  -3 30.0134 0.89215   4
  -3  -3   3 32.9206 1.07860   5
  -3  -3   3 31.4262 1.51083   1
  -3  -3   3 30.9870 1.06685   5
  -2  -3   3 109.457 3.16846   1
  -2  -3   3 107.753 2.41195   5
  -1  -3   3 68.0184 1.44899   5
  -1  -3   3 71.3776 2.04377   1
  -1  -3   3 70.3556 1.45036   5
   0  -3   3 34.9318 1.13003   1
   0  -3   3 34.4777 0.95855   3
  -1   3  -3 1151.08 26.9561   1
   1  -3   3 1184.65 22.5566   3
   1  -3   3 1158.40 22.1841   5
  -2   3  -3 163.443 4.51425   1
   2  -3   3 169.533 3.55055   5
  -3   3  -3 6.41533 0.87968   1
   3  -3   3 6.70757 0.50466   5
  -4   3  -3 62.1717 2.80181   1
   4  -3   3 65.3578 1.96778   5
  -5   3  -3 27.5408 2.31923   1
   5  -3   3 25.9637 1.27836   5
  -6   3  -3 -0.2034 1.17850   1
   6  -3   3 0.04579 0.33196   5
  -7   3  -3 22.7834 2.55330   1
   7  -3   3 25.9814 1.54493   5
  -8   3  -3 53.4519 3.66166   1
  -9   3  -3 2.84023 1.67075   1
 -10   3  -3 3.81001 2.01816   1
  11   2  -3 9.81343 1.40713   2
  10   2  -3 32.2882 1.82515   4
  10   2  -3 31.6038 2.00270   2
 -10  -2   3 31.4274 3.07733   1
   9   2  -3 6.04281 1.00294   2
   9   2  -3 6.06287 0.87906   4
  -9  -2   3 4.96463 1.63786   1
   8   2  -3 9.11132 1.07241   2
   8   2  -3 11.4968 1.03392   4
  -8  -2   3 8.47166 1.69956   1
   7   2  -3 65.0227 2.36107   2
   7   2  -3 67.8666 2.20725   4
  -7  -2   3 70.3479 3.59998   1
  -7  -2   3 69.6561 2.46288   5
   6   2  -3 588.813 12.2491   4
   6   2  -3 594.865 13.0817   2
  -6  -2   3 616.186 15.8949   1
  -6  -2   3 607.645 12.6632   5
   5   2  -3 0.15657 0.44375   2
   5   2  -3 0.04345 0.33128   4
  -5  -2   3 0.27238 0.24937   5
  -5  -2   3 0.58577 0.77913   1
   4   2  -3 1.13537 0.37891   2
   4   2  -3 1.26944 0.28165   5
   4   2  -3 0.90113 0.29636   4
  -4  -2   3 1.76884 0.64853   1
  -4  -2   3 0.97175 0.28258   5
   3   2  -3 24.7374 0.92519   2
   3   2  -3 24.7476 0.83513   4
   3   2  -3 23.8742 0.84740   5
  -3  -2   3 23.0643 1.31958   1
  -3  -2   3 23.2951 0.91142   5
  -2  -2   3 136.044 2.91083   5
  -2  -2   3 127.146 2.89870   5
  -2  -2   3 133.294 3.66693   1
  -1  -2   3 0.15600 0.10082   5
  -1  -2   3 0.31239 0.17030   1
  -1  -2   3 -0.0447 0.06219   5
   0   2  -3 651.754 14.5306   1
   0  -2   3 616.805 12.1051   5
   0  -2   3 625.809 12.1393   5
   0  -2   3 630.430 14.4983   1
  -1   2  -3 1241.09 28.4191   1
   1  -2   3 1227.58 23.7310   5
  -2   2  -3 246.104 4.88596   5
  -2   2  -3 237.368 4.86422   5
  -2   2  -3 230.217 6.05338   1
   2  -2   3 226.528 4.92922   5
  -3   2  -3 11.4579 1.12493   1
  -3   2  -3 10.4072 0.55061   5
   3  -2   3 10.9250 0.66164   5
  -4   2  -3 11.9548 0.66391   5
  -4   2  -3 11.3838 1.33746   1
   4  -2   3 11.3090 0.77992   5
  -5   2  -3 1.77065 1.07353   1
   5  -2   3 1.87502 0.32279   4
   5  -2   3 1.95445 0.47484   5
   5  -2   3 1.34611 0.40363   2
  -6   2  -3 33.8433 2.59119   1
   6  -2   3 32.9923 1.10629   4
   6  -2   3 33.6921 1.30776   2
   6  -2   3 34.0199 1.64120   5
  -7   2  -3 50.4228 3.27902   1
   7  -2   3 48.1550 2.15096   5
   7  -2   3 53.8943 1.75523   2
  -8   2  -3 4.97622 1.61653   1
  -9   2  -3 2.16710 1.63649   1
 -10   2  -3 3.02948 1.78259   1
  11   1  -3 3.60147 1.07908   2
  10   1  -3 0.86949 0.79130   2
  10   1  -3 0.05180 0.56058   4
 -10  -1   3 -2.2445 1.16908   1
   9   1  -3 67.1894 2.56675   2
   9   1  -3 66.6301 2.39615   4
  -9  -1   3 62.6828 4.07573   1
   8   1  -3 0.13979 0.41505   4
   8   1  -3 -0.8286 0.45644   2
  -8  -1   3 -1.4375 1.02435   1
   7   1  -3 18.8149 1.10903   4
   7   1  -3 18.3574 1.22851   2
  -7  -1   3 18.7497 1.19691   5
  -7  -1   3 17.1961 2.11586   1
   6   1  -3 55.6050 1.86128   4
   6   1  -3 57.4914 2.04010   2
  -6  -1   3 59.8893 2.08288   5
  -6  -1   3 58.4676 3.25766   1
   5   1  -3 108.745 2.69875   4
   5   1  -3 108.811 2.88837   5
   5   1  -3 107.091 2.88858   2
  -5  -1   3 101.711 2.88562   5
  -5  -1   3 107.168 4.06503   1
   4   1  -3 193.349 4.42070   5
   4   1  -3 194.383 4.26584   4
   4   1  -3 194.179 4.54666   2
  -4  -1   3 191.442 4.45465   5
  -4  -1   3 204.430 5.85281   1
   3   1  -3 10.7403 0.67584   2
   3   1  -3 12.2801 0.60879   5
   3   1  -3 10.8165 0.56567   4
  -3  -1   3 9.17380 0.96941   1
  -3  -1   3 10.8608 0.61070   5
   2   1  -3 22.3946 0.75375   4
   2   1  -3 21.8078 0.84795   2
   2   1  -3 23.1442 0.76425   5
  -2  -1   3 22.9414 1.13984   1
  -2  -1   3 21.8090 0.79647   5
   1   1  -3 288.612 5.70224   5
  -1  -1   3 291.367 6.82690   1
  -1  -1   3 277.617 5.75034   5
   0   1  -3 1614.00 31.0223   5
   0  -1   3 1595.73 30.8339   5
  -1   1  -3 29.9042 0.84958   5
  -1   1  -3 30.9229 1.08573   1
   1  -1   3 28.8280 0.92648   5
   1  -1   3 29.9390 0.83535   2
  -2   1  -3 108.683 3.19702   1
  -2   1  -3 108.372 2.49182   5
   2  -1   3 103.154 2.57353   5
   2  -1   3 111.446 2.33110   4
  -3   1  -3 116.106 2.83297   5
  -3   1  -3 118.541 3.75026   1
   3  -1   3 119.804 2.64349   4
   3  -1   3 116.104 2.94252   5
   3  -1   3 120.529 2.84455   2
  -4   1  -3 5.51721 0.49291   5
  -4   1  -3 5.24694 0.96327   1
   4  -1   3 5.01950 0.58719   5
   4  -1   3 5.78936 0.59951   2
   4  -1   3 5.65874 0.50853   4
  -5   1  -3 37.9741 1.44738   5
  -5   1  -3 39.0850 2.46317   1
   5  -1   3 37.8342 1.60887   5
   5  -1   3 38.5473 1.30831   4
   5  -1   3 36.3655 1.41594   2
  -6   1  -3 2.96695 1.16883   1
   6  -1   3 2.59736 0.59176   2
   6  -1   3 2.29642 0.57482   5
   6  -1   3 3.21200 0.52918   4
  -7   1  -3 26.4437 2.39502   1
   7  -1   3 23.5490 1.15187   4
   7  -1   3 24.9437 1.33157   2
  -8   1  -3 6.87800 1.66618   1
   8  -1   3 10.0665 1.05432   2
  -9   1  -3 2.80783 1.60587   1
   9  -1   3 2.90740 0.79561   2
 -10   1  -3 38.0492 3.45982   1
  11   0  -3 6.10265 1.12935   2
  10   0  -3 1.73719 0.85816   2
  10   0  -3 1.95226 0.68402   4
 -10   0   3 1.44417 1.70097   1
   9   0  -3 32.3260 1.74629   2
   9   0  -3 32.6994 1.60051   4
  -9   0   3 27.2390 3.01851   1
   8   0  -3 38.9320 1.63552   4
   8   0  -3 36.7782 1.74148   2
  -8   0   3 37.1280 3.11216   1
   7   0  -3 155.042 3.85970   4
   7   0  -3 152.537 4.08311   2
  -7   0   3 159.689 6.03350   1
   6   0  -3 18.6861 1.04465   4
   6   0  -3 19.6864 1.11431   5
   6   0  -3 20.1689 1.21428   2
  -6   0   3 20.3276 1.13187   5
  -6   0   3 22.4559 2.44431   1
   5   0  -3 188.900 4.49536   5
   5   0  -3 183.588 4.51682   2
  -5   0   3 190.079 6.10655   1
  -5   0   3 192.737 4.54270   5
   4   0  -3 -0.0870 0.06825   4
   4   0  -3 0.00329 0.28972   2
   4   0  -3 0.24250 0.19735   5
  -4   0   3 -0.5465 0.61739   1
  -4   0   3 0.08545 0.15913   5
   3   0  -3 1801.80 37.5183   2
   3   0  -3 1846.03 35.6382   4
   3   0  -3 1812.05 35.2693   5
  -3   0   3 1828.43 42.6286   1
  -3   0   3 1876.68 35.3453   5
   2   0  -3 161.452 3.51400   5
   2   0  -3 162.538 3.43560   4
  -2   0   3 156.933 3.55088   5
  -2   0   3 165.199 4.31342   1
   1   0  -3 776.059 15.3824   5
   1   0  -3 806.337 15.3560   4
   1   0  -3 800.088 16.4204   2
  -1   0   3 810.915 18.4200   1
  -1   0   3 779.223 15.4377   5
   0   0  -3 30.3693 0.89104   5
   0   0  -3 30.6886 0.95038   1
   0   0  -3 31.1154 1.13970   2
   0   0  -3 33.3022 0.82636   3
   0   0   3 32.1200 0.97608   5
  -1   0  -3 437.872 8.83810   5
  -1   0  -3 452.695 10.5902   1
  -1   0  -3 449.092 8.79704   3
   1   0   3 444.414 8.75724   4
   1   0   3 443.968 8.92864   5
  -2   0  -3 7.10934 0.46699   5
  -2   0  -3 7.28939 0.68065   1
   2   0   3 6.66797 0.51958   5
   2   0   3 7.14012 0.46144   4
  -3   0  -3 0.28901 0.38263   1
  -3   0  -3 -0.1001 0.12497   5
   3   0   3 -0.0132 0.19969   5
   3   0   3 -0.0771 0.20387   4
   3   0   3 -0.0580 0.17734   2
  -4   0  -3 147.615 4.70698   1
  -4   0  -3 146.426 3.56323   5
   4   0   3 143.065 3.67628   5
   4   0   3 143.399 3.36523   4
  -5   0  -3 221.388 5.21065   5
  -5   0  -3 220.427 6.83977   1
   5   0   3 223.780 5.38307   5
   5   0   3 222.891 4.96354   4
  -6   0  -3 34.7280 2.39626   1
   6   0   3 33.7588 1.39502   4
   6   0   3 34.6472 1.54032   2
  -7   0  -3 22.6439 2.18951   1
   7   0   3 24.6432 1.42216   2
   7   0   3 25.3707 1.27872   4
  -8   0  -3 5.63011 1.53260   1
   8   0   3 6.43037 0.95225   2
   8   0   3 5.63444 0.77941   4
  -9   0  -3 1.74105 1.24454   1
   9   0   3 3.39611 0.89686   2
 -10   0  -3 17.3577 2.47889   1
  10   0   3 24.0460 1.75832   2
  10  -1  -3 8.24821 1.10990   2
 -10   1   3 6.65141 2.20605   1
   9  -1  -3 1.18545 0.49935   4
   9  -1  -3 1.79993 0.68941   2
  -9   1   3 -0.1604 1.52830   1
   8  -1  -3 21.8727 1.17656   4
   8  -1  -3 20.9780 1.31873   2
  -8   1   3 20.2279 2.55232   1
   7  -1  -3 42.6467 1.56973   4
   7  -1  -3 44.2502 1.72232   2
  -7   1   3 43.9819 3.14202   1
   6  -1  -3 197.895 4.95366   5
   6  -1  -3 201.925 4.57698   4
   6  -1  -3 201.837 4.88441   2
  -6   1   3 202.404 4.96788   5
  -6   1   3 206.707 6.79905   1
   5  -1  -3 105.673 2.89331   5
   5  -1  -3 102.320 2.57987   4
  -5   1   3 110.334 4.11304   1
  -5   1   3 100.727 2.83651   5
   4  -1  -3 82.5293 2.25207   2
   4  -1  -3 84.2490 2.10263   4
   4  -1  -3 84.1834 2.32731   5
  -4   1   3 85.3798 3.16595   1
  -4   1   3 85.9022 2.34629   5
   3  -1  -3 545.482 10.7450   4
   3  -1  -3 543.100 10.9615   5
  -3   1   3 546.769 11.0006   5
  -3   1   3 548.156 11.5872   2
  -3   1   3 544.189 13.3766   1
   2  -1  -3 137.682 3.10853   5
  -2   1   3 137.804 3.83102   1
  -2   1   3 137.111 3.14119   5
  -2   1   3 138.767 3.24210   2
   1  -1  -3 102.585 2.26061   4
   1  -1  -3 96.6135 2.33503   5
   1  -1  -3 102.424 2.78415   1
  -1   1   3 103.877 2.40498   5
  -1   1   3 103.815 2.46673   2
  -1   1   3 105.772 2.87699   1
   0  -1  -3 120.997 2.65739   3
   0  -1  -3 113.447 2.63555   5
   0  -1  -3 118.180 3.14019   1
   0  -1  -3 121.602 2.59170   4
   0   1   3 118.909 2.70848   5
   0   1   3 119.886 2.59501   4
   0   1   3 116.091 2.76538   2
  -1  -1  -3 6.81794 0.39854   3
  -1  -1  -3 6.39606 0.49844   1
  -1  -1  -3 5.85341 0.40082   5
  -1  -1  -3 6.60782 0.41959   5
   1   1   3 6.48113 0.52129   2
   1   1   3 6.04580 0.46435   5
   1   1   3 6.44646 0.43553   4
  -2  -1  -3 371.529 7.78284   5
  -2  -1  -3 386.668 8.28009   2
  -2  -1  -3 383.615 9.48771   1
   2   1   3 377.456 7.66125   4
   2   1   3 371.600 8.15989   2
   2   1   3 384.619 7.86804   5
  -3  -1  -3 28.6756 1.12264   5
  -3  -1  -3 30.4237 1.52717   1
   3   1   3 29.8483 1.06626   4
   3   1   3 30.5703 1.19779   5
   3   1   3 29.7918 1.16827   2
  -4  -1  -3 297.297 8.12847   1
  -4  -1  -3 291.382 6.45383   5
   4   1   3 294.431 6.54677   5
   4   1   3 288.082 6.66286   2
  -5  -1  -3 10.1591 0.78176   5
  -5  -1  -3 11.0708 1.37228   1
   5   1   3 10.6161 0.88162   5
   5   1   3 10.0357 0.98846   2
   5   1   3 9.65654 0.81769   4
  -6  -1  -3 2.94924 0.94739   1
  -6  -1  -3 2.07908 0.46850   5
   6   1   3 1.18755 0.53923   2
   6   1   3 2.61732 0.55005   4
  -7  -1  -3 56.1686 3.16922   1
   7   1   3 57.9031 2.07155   4
   7   1   3 55.9655 2.20036   2
  -8  -1  -3 6.25722 1.48653   1
   8   1   3 7.70885 1.07807   2
   8   1   3 7.27606 0.89421   4
  -9  -1  -3 6.05266 1.58114   1
  -9  -1  -3 3.87778 1.33863   2
   9   1   3 5.22287 1.04537   2
   9   1   3 8.63818 1.04391   4
 -10  -1  -3 23.4626 2.58274   1
  10   1   3 28.5029 1.99296   2
 -10   2   3 83.5285 5.26460   1
   9  -2  -3 8.72183 0.95318   2
  -9   2   3 6.86639 2.13833   1
   8  -2  -3 28.8437 1.39485   2
  -8   2   3 27.2501 3.02602   1
   7  -2  -3 239.170 5.95789   5
   7  -2  -3 238.066 5.62869   2
   7  -2  -3 242.867 5.25719   4
  -7   2   3 237.106 8.00946   1
   6  -2  -3 43.9049 1.58752   2
   6  -2  -3 45.5429 1.44314   4
  -6   2   3 47.1523 2.94692   1
   5  -2  -3 0.46362 0.36457   2
   5  -2  -3 1.36366 0.37630   5
   5  -2  -3 1.19085 0.32566   4
  -5   2   3 2.23537 1.01046   1
  -5   2   3 1.27673 0.32653   5
   4  -2  -3 13.9764 0.63325   4
   4  -2  -3 12.3742 0.74663   5
   4  -2  -3 11.6204 0.70667   2
  -4   2   3 11.8738 1.25348   1
  -4   2   3 12.8799 0.74574   5
  -4   2   3 13.0227 1.00635   2
   3  -2  -3 48.9338 1.49253   5
   3  -2  -3 47.6432 1.36020   2
   3  -2  -3 46.6013 1.23396   4
  -3   2   3 46.8800 1.99408   1
  -3   2   3 47.1150 1.45632   5
  -3   2   3 46.4034 1.54149   2
   2  -2  -3 34.9534 1.14088   5
   2  -2  -3 35.9058 0.93369   4
   2  -2  -3 35.4989 1.04159   2
  -2   2   3 35.6532 1.15200   5
  -2   2   3 34.1761 1.50687   1
  -2   2   3 35.7880 1.19236   2
   1  -2  -3 583.993 11.8130   5
   1  -2  -3 605.609 11.5282   4
   1  -2  -3 586.839 14.2462   1
  -1   2   3 586.610 11.8218   5
  -1   2   3 620.845 12.5279   2
  -1   2   3 600.565 11.7052   4
   0  -2  -3 245.390 5.32924   3
   0  -2  -3 248.646 6.34555   1
   0  -2  -3 245.057 5.22239   5
   0  -2  -3 256.470 4.95669   4
   0   2   3 250.144 5.12958   4
   0   2   3 253.251 5.47943   2
   0   2   3 251.922 5.26560   5
  -1  -2  -3 516.881 11.3445   2
  -1  -2  -3 538.644 10.8761   5
  -1  -2  -3 546.295 13.1897   1
  -1  -2  -3 549.247 11.0502   3
  -1  -2  -3 542.360 10.8882   5
  -1  -2  -3 564.283 10.5905   4
   1   2   3 558.945 11.4942   2
   1   2   3 545.341 10.7596   4
   1   2   3 546.202 10.9200   5
  -2  -2  -3 97.4006 2.43732   5
  -2  -2  -3 92.8869 2.45888   3
  -2  -2  -3 95.6596 2.41204   2
  -2  -2  -3 94.7349 3.03823   1
   2   2   3 94.6408 2.44610   5
   2   2   3 94.7740 2.31142   4
   2   2   3 93.1126 2.45401   2
  -3  -2  -3 19.9084 1.23977   1
  -3  -2  -3 19.5659 0.92695   5
  -3  -2  -3 17.6997 1.10621   2
   3   2   3 18.2041 0.98230   2
   3   2   3 18.8377 0.95172   5
   3   2   3 19.0879 0.89525   4
  -4  -2  -3 0.98773 0.29578   5
  -4  -2  -3 1.02284 0.64509   2
  -4  -2  -3 1.45999 0.54639   1
   4   2   3 0.93595 0.39367   4
   4   2   3 0.41118 0.28399   5
   4   2   3 1.14265 0.52185   2
  -5  -2  -3 15.6272 1.45417   1
  -5  -2  -3 16.9065 1.01948   5
  -5  -2  -3 17.3309 1.44550   2
   5   2   3 14.8526 1.17667   2
   5   2   3 15.7818 1.02925   4
  -6  -2  -3 202.111 5.18310   5
  -6  -2  -3 203.475 6.74653   1
  -6  -2  -3 212.559 5.17294   2
   6   2   3 202.320 5.24223   2
   6   2   3 205.441 4.94315   4
  -7  -2  -3 15.0092 1.35108   2
  -7  -2  -3 16.4047 1.78400   1
   7   2   3 14.7984 1.14707   4
   7   2   3 12.4849 1.31162   2
  -8  -2  -3 7.78366 1.55728   1
   8   2   3 6.89706 1.06904   2
   8   2   3 6.18167 0.91069   4
  -9  -2  -3 29.7366 2.76781   1
   9   2   3 35.9083 1.88413   4
   9   2   3 33.9003 2.10723   2
  10   2   3 0.54959 0.89615   2
  10   2   3 1.21622 0.79787   4
 -10   3   3 -2.0258 1.61540   1
  -9   3   3 15.6050 2.72607   1
  -8   3   3 7.06368 1.96770   1
   7  -3  -3 2.24122 0.59138   5
  -7   3   3 1.22005 1.31755   1
   6  -3  -3 4.60145 0.69242   5
  -6   3   3 4.92638 1.39069   1
   5  -3  -3 51.6632 1.83846   5
   5  -3  -3 50.1654 1.45051   2
   5  -3  -3 50.7360 1.26085   4
  -5   3   3 52.1854 2.75690   1
  -5   3   3 49.2083 2.01829   2
   4  -3  -3 168.981 4.08642   5
   4  -3  -3 169.888 3.41520   4
  -4   3   3 168.901 4.22431   2
  -4   3   3 175.987 4.05302   5
  -4   3   3 165.763 5.28233   1
   3  -3  -3 18.5738 0.86828   5
  -3   3   3 18.4521 0.82051   5
  -3   3   3 19.0078 1.31928   1
  -3   3   3 19.0244 0.96123   2
   2  -3  -3 15.0351 0.92125   1
   2  -3  -3 13.9880 0.68532   5
  -2   3   3 13.5618 0.65185   5
  -2   3   3 13.2902 0.77180   2
  -2   3   3 13.4277 1.01105   1
   1  -3  -3 1216.79 28.3983   1
   1  -3  -3 1177.22 23.4453   5
   1  -3  -3 1171.86 23.8835   3
  -1   3   3 1217.95 23.4386   5
  -1   3   3 1260.91 28.5775   1
  -1   3   3 1226.41 24.9280   2
  -1   3   3 1199.64 23.2998   4
   0  -3  -3 195.750 4.31840   5
   0  -3  -3 190.760 4.47557   3
   0  -3  -3 197.791 5.35709   1
   0   3   3 196.832 4.29017   5
   0   3   3 199.870 4.18018   4
   0   3   3 208.899 4.48648   2
  -1  -3  -3 39.6627 1.64562   1
  -1  -3  -3 38.4623 1.26423   5
  -1  -3  -3 38.9459 1.35600   3
  -1  -3  -3 38.2198 1.25571   5
   1   3   3 40.1533 1.18407   4
   1   3   3 40.7934 1.28556   2
   1   3   3 39.5835 1.25890   5
  -2  -3  -3 65.4806 2.44109   1
  -2  -3  -3 63.7708 1.88199   5
  -2  -3  -3 66.1353 2.00559   3
   2   3   3 67.3483 1.77638   4
   2   3   3 62.3882 1.84696   5
   2   3   3 65.6260 1.89858   2
  -3  -3  -3 5.02913 0.59930   5
  -3  -3  -3 5.13738 0.64629   3
  -3  -3  -3 6.30551 0.91409   1
   3   3   3 5.50955 0.59783   4
   3   3   3 4.69601 0.65486   2
  -4  -3  -3 93.8693 2.71581   5
  -4  -3  -3 91.9469 3.52238   1
   4   3   3 92.9278 2.73343   2
   4   3   3 92.2700 2.54647   4
  -5  -3  -3 -0.3941 0.36781   1
  -5  -3  -3 0.11221 0.23805   5
   5   3   3 0.89528 0.56039   2
   5   3   3 0.49751 0.40104   4
  -6  -3  -3 5.90264 0.77101   5
  -6  -3  -3 4.44293 1.02567   1
   6   3   3 4.73159 0.81698   2
   6   3   3 5.49556 0.76916   4
  -7  -3  -3 12.4875 1.82912   1
   7   3   3 14.5214 1.16425   4
   7   3   3 12.2652 1.26772   2
  -8  -3  -3 18.2871 2.29420   1
   8   3   3 18.9595 1.45022   4
   8   3   3 17.5169 1.61104   2
  -9  -3  -3 0.71152 0.99158   1
   9   3   3 1.96699 0.80611   4
   9   3   3 1.83785 0.98108   2
  10   3   3 24.5436 2.15439   2
 -10   4   3 -2.0044 1.67162   1
  -9   4   3 4.70350 2.06414   1
  -8   4   3 7.01191 1.87607   1
   7  -4  -3 1.19942 0.45903   5
  -7   4   3 2.04753 1.39926   1
   6  -4  -3 199.163 5.03513   5
  -6   4   3 196.804 5.18743   2
  -6   4   3 191.054 6.61273   1
   5  -4  -3 10.4430 0.81950   5
  -5   4   3 9.43073 1.53957   1
  -5   4   3 10.6223 1.08963   2
   4  -4  -3 56.9401 1.88984   5
  -4   4   3 58.7188 1.98532   2
  -4   4   3 57.3043 2.71390   1
   3  -4  -3 54.7343 1.71556   5
  -3   4   3 49.1671 2.31388   1
  -3   4   3 55.2887 1.74949   2
   2  -4  -3 223.573 6.26699   1
   2  -4  -3 234.260 5.03612   5
  -2   4   3 228.601 5.16474   2
  -2   4   3 220.541 6.39611   1
  -2   4   3 228.879 4.82669   4
   1  -4  -3 83.1877 2.84115   1
   1  -4  -3 82.6887 2.17276   5
   1  -4  -3 83.8278 2.39012   3
  -1   4   3 82.5584 2.96921   1
  -1   4   3 83.7021 2.17335   2
  -1   4   3 81.9831 2.01019   4
   0  -4  -3 21.2761 0.88753   5
   0  -4  -3 21.6547 1.01923   3
   0  -4  -3 23.8149 1.26439   1
   0   4   3 21.6411 0.89654   2
   0   4   3 21.8375 0.81117   4
  -1  -4  -3 221.415 4.88717   5
  -1  -4  -3 221.955 4.87867   5
  -1  -4  -3 216.119 6.12531   1
  -1  -4  -3 216.794 5.12099   3
   1   4   3 220.178 4.99689   2
   1   4   3 221.174 4.68231   4
  -2  -4  -3 34.4704 1.30606   5
  -2  -4  -3 35.3793 1.44293   3
  -2  -4  -3 36.0894 1.77184   1
   2   4   3 34.4702 1.21217   4
   2   4   3 34.7086 1.33336   2
  -3  -4  -3 188.885 4.55299   5
  -3  -4  -3 188.017 4.76535   3
  -3  -4  -3 188.166 5.75626   1
   3   4   3 191.984 4.62395   2
   3   4   3 189.473 4.33429   4
  -4  -4  -3 23.4805 1.21663   5
  -4  -4  -3 23.4588 1.29538   3
  -4  -4  -3 25.8720 1.72710   1
   4   4   3 23.3984 1.18433   4
   4   4   3 24.4149 1.32658   2
  -5  -4  -3 63.8856 3.08605   1
  -5  -4  -3 65.0187 2.32625   5
   5   4   3 64.7511 2.31838   2
   5   4   3 64.6742 2.16028   4
  -6  -4  -3 -0.3483 0.43530   1
  -6  -4  -3 -0.1686 0.25533   5
   6   4   3 -0.2596 0.42176   4
   6   4   3 0.04182 0.54274   2
  -7  -4  -3 0.15548 0.66544   1
   7   4   3 0.35655 0.56025   4
   7   4   3 0.10357 0.64535   2
  -8  -4  -3 3.71462 1.20374   1
   8   4   3 5.81664 1.15588   2
   8   4   3 4.53892 0.93891   4
  -9  -4  -3 74.8128 4.27186   1
   9   4   3 79.4218 3.26846   2
   9   4   3 71.9608 2.91342   4
  -9   5   3 19.5051 2.98435   1
   8  -5  -3 25.7634 1.63545   5
  -8   5   3 27.8614 3.08950   1
   7  -5  -3 0.59030 0.41594   5
  -7   5   3 -0.6147 1.05192   1
   6  -5  -3 26.6364 1.42904   5
  -6   5   3 24.9034 2.25147   1
  -6   5   3 23.1452 1.73463   2
   5  -5  -3 514.701 10.9236   5
  -5   5   3 497.556 13.7197   1
  -5   5   3 516.879 11.3996   2
   4  -5  -3 11.9680 0.82653   5
  -4   5   3 12.9438 1.09356   2
  -4   5   3 13.0599 1.59609   1
   3  -5  -3 5.07852 0.56733   5
  -3   5   3 5.13323 0.63208   2
  -3   5   3 4.93077 0.98351   1
   2  -5  -3 7.67246 0.82072   1
   2  -5  -3 8.79419 0.61155   5
  -2   5   3 8.68543 0.60680   4
  -2   5   3 6.54204 1.02193   1
  -2   5   3 7.57440 0.68208   2
   1  -5  -3 0.89748 0.25083   5
   1  -5  -3 0.73973 0.35084   1
   1  -5  -3 1.03927 0.32863   3
  -1   5   3 0.35600 0.24607   4
  -1   5   3 0.14058 0.41781   1
  -1   5   3 1.00613 0.36318   2
   0  -5  -3 12.4846 0.70162   5
   0  -5  -3 11.5497 0.94958   1
   0  -5  -3 11.7477 0.81818   3
   0   5   3 12.6476 0.65925   4
   0   5   3 11.7559 0.73530   2
  -1  -5  -3 63.1917 2.11211   3
  -1  -5  -3 62.0235 1.88811   5
  -1  -5  -3 61.0719 2.52301   1
  -1  -5  -3 62.3008 1.88606   5
   1   5   3 63.0497 1.71510   4
   1   5   3 61.6003 1.84849   2
  -2  -5  -3 552.784 11.6536   5
  -2  -5  -3 562.126 14.4305   1
  -2  -5  -3 565.041 12.1047   3
   2   5   3 565.954 12.1751   2
   2   5   3 584.193 11.4181   4
  -3  -5  -3 355.526 8.19509   3
  -3  -5  -3 355.251 7.87701   5
  -3  -5  -3 351.152 9.85876   1
   3   5   3 364.615 7.60046   4
   3   5   3 358.541 8.08476   2
  -4  -5  -3 1.12729 0.41587   3
  -4  -5  -3 0.43109 0.45778   1
  -4  -5  -3 -0.2806 0.21509   5
   4   5   3 0.09847 0.36237   4
   4   5   3 0.04197 0.47007   2
  -5  -5  -3 49.7022 2.21299   3
  -5  -5  -3 50.9252 2.77750   1
  -5  -5  -3 51.8546 2.09627   5
   5   5   3 51.1452 2.11155   2
   5   5   3 52.9672 1.96257   4
  -6  -5  -3 2.96292 0.94297   1
  -6  -5  -3 3.16873 0.75664   3
  -6  -5  -3 3.95908 0.71733   5
   6   5   3 3.79666 0.75383   4
   6   5   3 3.54702 0.82090   2
  -7  -5  -3 80.4949 3.10045   5
  -7  -5  -3 79.7296 4.07070   1
  -7  -5  -3 89.2435 3.38939   3
   7   5   3 86.1734 3.18886   2
   7   5   3 80.5263 2.88186   4
  -8  -5  -3 24.1830 1.77252   3
  -8  -5  -3 25.3173 2.35947   1
   8   5   3 23.4602 1.98220   2
   8   5   3 22.4123 1.64151   4
  -9  -5  -3 9.04599 1.26178   3
   9   5   3 10.5312 1.53787   2
  -9   6   3 64.8830 4.75303   1
   8  -6  -3 2.72849 0.69754   5
  -8   6   3 4.25794 1.87203   1
   7  -6  -3 0.63161 0.43863   5
  -7   6   3 0.06243 0.87628   2
  -7   6   3 1.57493 1.31443   1
   6  -6  -3 0.56559 0.37651   5
  -6   6   3 0.99251 0.78064   2
  -6   6   3 0.17397 0.99862   1
   5  -6  -3 1.59400 0.45466   5
  -5   6   3 1.65455 0.96445   1
  -5   6   3 1.81337 0.68512   2
   4  -6  -3 41.4991 1.64476   5
  -4   6   3 42.2284 1.71334   2
  -4   6   3 40.2273 2.50036   1
   3  -6  -3 12.1008 1.16959   1
   3  -6  -3 13.3558 0.83952   5
  -3   6   3 13.6957 1.45915   1
   2  -6  -3 19.7236 0.97564   5
   2  -6  -3 22.8685 1.47408   1
  -2   6   3 20.1684 0.90726   4
  -2   6   3 17.9677 1.51102   1
   1  -6  -3 5.03470 0.55537   5
   1  -6  -3 6.35018 0.76786   3
   1  -6  -3 5.39635 0.81342   1
  -1   6   3 5.97769 0.99223   1
  -1   6   3 5.95927 0.55160   4
   0  -6  -3 127.268 3.64094   3
   0  -6  -3 130.444 4.36629   1
   0  -6  -3 128.716 3.27348   5
   0   6   3 134.315 3.03600   4
  -1  -6  -3 214.668 5.41231   3
  -1  -6  -3 218.124 6.49389   1
  -1  -6  -3 217.413 5.01677   5
  -1  -6  -3 216.252 5.00656   5
   1   6   3 215.168 4.71709   4
  -2  -6  -3 147.838 4.13715   3
  -2  -6  -3 145.887 4.94773   1
  -2  -6  -3 147.330 3.76654   5
   2   6   3 147.305 3.52021   4
  -3  -6  -3 8.78841 0.78367   5
  -3  -6  -3 7.89680 0.94064   3
  -3  -6  -3 10.1424 1.31755   1
   3   6   3 9.67165 0.81395   4
  -4  -6  -3 145.166 5.28424   1
  -4  -6  -3 145.327 4.33039   3
  -4  -6  -3 147.546 4.07584   5
   4   6   3 148.234 3.80328   4
   4   6   3 146.747 4.04166   2
  -5  -6  -3 29.1818 1.58167   5
  -5  -6  -3 29.9170 1.74331   3
  -5  -6  -3 25.3047 2.03781   1
   5   6   3 27.5241 1.60920   2
   5   6   3 26.4774 1.45275   4
  -6  -6  -3 0.89735 0.46515   5
  -6  -6  -3 0.26202 0.55457   1
  -6  -6  -3 0.53825 0.46101   3
   6   6   3 -0.2062 0.60386   2
   6   6   3 0.64472 0.58272   4
  -7  -6  -3 -0.3479 0.54751   1
  -7  -6  -3 -0.0623 0.36934   5
  -7  -6  -3 -0.2523 0.36938   3
   7   6   3 0.43261 0.60646   4
   7   6   3 0.31952 0.76939   2
  -8  -6  -3 21.6606 2.21637   1
  -8  -6  -3 23.3267 1.76557   3
   8   6   3 25.5878 2.09714   2
   8   6   3 24.5250 1.80706   4
  -9   7   3 11.9833 2.57419   1
   8  -7  -3 -0.0285 0.44273   5
  -8   7   3 -0.8899 1.44960   1
   7  -7  -3 14.1284 1.20871   5
  -7   7   3 10.5057 1.45136   2
  -7   7   3 11.1716 2.04833   1
   6  -7  -3 19.8029 1.33294   5
  -6   7   3 20.1449 1.74974   2
  -6   7   3 21.0229 2.39397   1
   5  -7  -3 10.5079 0.93299   5
  -5   7   3 9.56016 1.59912   1
   4  -7  -3 11.4067 0.90647   5
  -4   7   3 15.1211 1.67240   1
   3  -7  -3 3.28131 0.78276   1
   3  -7  -3 2.83158 0.47920   5
  -3   7   3 2.27737 0.84053   1
   2  -7  -3 9.75917 0.74169   5
   2  -7  -3 10.8095 1.12195   1
  -2   7   3 11.1627 1.43991   1
   1  -7  -3 4.45632 0.57080   5
   1  -7  -3 3.71628 0.65752   3
   1  -7  -3 4.20661 0.79795   1
  -1   7   3 3.65541 0.88135   1
   0  -7  -3 96.3642 3.72403   1
   0  -7  -3 98.0145 2.73188   5
   0  -7  -3 97.6845 3.13685   3
  -1  -7  -3 120.455 3.65282   3
  -1  -7  -3 118.011 3.22572   5
  -1  -7  -3 122.848 4.38749   1
  -2  -7  -3 0.25199 0.25502   5
  -2  -7  -3 -0.0591 0.24766   5
  -2  -7  -3 -0.0367 0.31409   1
  -2  -7  -3 -0.2113 0.24049   3
   2   7   3 -0.0038 0.28344   4
  -3  -7  -3 0.07393 0.35970   1
  -3  -7  -3 -0.0605 0.26099   5
  -3  -7  -3 -0.0927 0.30077   3
   3   7   3 -0.0784 0.32515   4
  -4  -7  -3 10.9023 1.00294   5
  -4  -7  -3 13.8870 1.19427   3
  -4  -7  -3 11.1773 1.46325   1
   4   7   3 12.0856 0.99711   4
  -5  -7  -3 14.6687 1.29277   3
  -5  -7  -3 17.9582 1.74643   1
  -5  -7  -3 19.1105 1.33577   5
   5   7   3 17.5238 1.24606   4
  -6  -7  -3 100.371 3.75787   3
  -6  -7  -3 106.314 3.57858   5
  -6  -7  -3 91.6329 4.48097   1
   6   7   3 95.6448 3.24049   4
   6   7   3 98.8583 3.43533   2
  -7  -7  -3 20.4216 1.70884   3
  -7  -7  -3 21.0612 1.55202   5
  -7  -7  -3 19.6853 2.10776   1
   7   7   3 20.9805 1.56891   4
   7   7   3 23.4459 1.91632   2
  -8  -7  -3 4.56946 0.99662   3
   8   7   3 5.78677 1.24036   2
   8  -8  -3 0.43967 0.47621   5
  -8   8   3 -0.9125 1.38456   1
  -8   8   3 -0.6662 1.03951   2
   7  -8  -3 3.03396 0.72625   5
  -7   8   3 4.61444 1.59362   1
   6  -8  -3 3.79064 0.75569   5
  -6   8   3 3.66945 1.38681   1
   5  -8  -3 39.4920 1.82876   5
  -5   8   3 39.8362 2.86582   1
   4  -8  -3 1.86830 0.49869   5
  -4   8   3 2.67090 0.99677   1
   3  -8  -3 61.5656 2.16536   5
   3  -8  -3 63.8367 3.06435   1
  -3   8   3 60.7092 3.22236   1
   2  -8  -3 7.20501 0.76095   5
   2  -8  -3 10.3041 1.36065   1
  -2   8   3 7.72969 1.31700   1
   1  -8  -3 0.76295 0.50334   1
   1  -8  -3 0.79045 0.42447   3
   1  -8  -3 0.95162 0.33970   5
  -1   8   3 1.47149 0.69360   1
   0  -8  -3 7.02523 1.08323   1
   0  -8  -3 7.55215 1.02738   3
   0  -8  -3 8.69788 0.74433   5
   0   8   3 8.53122 1.32753   1
  -1  -8  -3 4.31402 0.62041   5
  -1  -8  -3 3.04045 0.77980   1
  -1  -8  -3 4.34039 0.77075   3
  -2  -8  -3 10.8896 1.43524   1
  -2  -8  -3 10.8673 1.23643   3
  -2  -8  -3 9.41832 0.86088   5
  -2  -8  -3 8.12434 0.85617   5
  -3  -8  -3 14.0915 1.48675   1
  -3  -8  -3 14.6005 1.08682   5
  -3  -8  -3 12.3463 1.33711   3
  -3  -8  -3 16.4622 1.11341   5
  -4  -8  -3 14.2011 1.55405   1
  -4  -8  -3 16.5434 1.38007   3
  -4  -8  -3 15.7789 1.20317   5
   4   8   3 13.4375 1.06883   4
  -5  -8  -3 70.4395 3.04481   3
  -5  -8  -3 70.3340 3.67047   1
  -5  -8  -3 69.5928 2.73049   5
   5   8   3 62.5092 2.48259   4
  -6  -8  -3 51.6368 3.22360   1
  -6  -8  -3 51.1552 2.41558   5
  -6  -8  -3 49.0253 2.60247   3
   6   8   3 48.5376 2.24356   4
  -7  -8  -3 1.71818 0.68200   3
   7   8   3 0.47863 0.71867   2
   7  -9  -3 0.12228 0.41596   5
  -7   9   3 2.28300 1.42072   1
   6  -9  -3 1.41911 0.53737   5
  -6   9   3 2.61577 1.30280   1
   5  -9  -3 19.6428 1.35410   5
  -5   9   3 23.3511 2.40885   1
   4  -9  -3 2.26821 0.53991   5
  -4   9   3 2.92245 1.09314   1
   3  -9  -3 16.6969 1.12331   5
   3  -9  -3 14.5913 1.55235   1
  -3   9   3 16.6047 2.05413   1
   2  -9  -3 32.0696 2.22031   1
   2  -9  -3 34.6221 1.54825   5
  -2   9   3 32.9229 2.45183   1
   1  -9  -3 64.1995 2.20712   5
   1  -9  -3 60.2769 2.60824   3
   1  -9  -3 64.1234 3.19688   1
  -1   9   3 64.6858 3.40045   1
   0  -9  -3 0.22495 0.29393   5
   0  -9  -3 0.53910 0.53814   1
   0  -9  -3 -0.0580 0.37312   3
   0   9   3 -0.5865 0.50405   1
  -1  -9  -3 72.9558 2.44579   5
  -1  -9  -3 67.2107 3.39455   1
  -1  -9  -3 68.7513 2.85154   3
  -2  -9  -3 21.2081 1.58080   3
  -2  -9  -3 22.9535 1.95821   1
  -2  -9  -3 24.3679 1.36502   5
  -3  -9  -3 1.69899 0.64221   3
  -3  -9  -3 0.90729 0.48420   5
  -3  -9  -3 2.34471 0.61318   5
  -3  -9  -3 1.26207 0.70903   1
  -4  -9  -3 6.40736 0.91599   5
  -4  -9  -3 5.28880 0.81438   5
  -4  -9  -3 5.50202 1.17969   1
  -4  -9  -3 5.78796 1.02724   3
  -5  -9  -3 4.89505 1.20311   1
  -5  -9  -3 4.07261 0.77595   5
  -5  -9  -3 4.00406 0.91523   3
   5   9   3 4.23688 0.75916   4
  -6  -9  -3 -0.8349 0.32676   3
   6   9   3 0.48348 0.48243   4
  -6  10   3 3.10293 1.33213   1
   5 -10  -3 23.1990 1.49196   5
  -5  10   3 28.3105 2.67442   1
   4 -10  -3 8.58417 0.99548   5
  -4  10   3 8.91728 1.64715   1
   3 -10  -3 -0.6580 0.45683   1
   3 -10  -3 -0.4199 0.28377   5
  -3  10   3 0.20904 0.78421   1
   2 -10  -3 85.2447 3.99318   1
   2 -10  -3 81.7355 2.73891   5
  -2  10   3 81.2484 4.10303   1
   1 -10  -3 2.07324 0.53324   5
   1 -10  -3 0.56680 0.59406   1
   1 -10  -3 0.78141 0.57646   3
  -1  10   3 1.76364 0.96643   1
   0 -10  -3 56.3054 2.16643   5
   0 -10  -3 56.2906 3.13518   1
   0 -10  -3 52.3814 2.53633   3
   0  10   3 55.3152 3.33691   1
  -1 -10  -3 36.0728 1.71118   5
  -1 -10  -3 35.2146 2.12515   3
  -1 -10  -3 35.7936 2.51338   1
   1  10   3 35.0506 2.68382   1
  -2 -10  -3 33.6912 2.46986   1
  -2 -10  -3 36.0867 2.14476   3
  -2 -10  -3 33.9302 1.71870   5
  -3 -10  -3 35.9388 1.84157   5
  -3 -10  -3 37.4911 2.66580   1
  -3 -10  -3 35.8795 2.17554   3
  -4 -10  -3 47.9320 3.16192   1
  -4 -10  -3 50.1160 2.64102   3
  -4 -10  -3 45.8573 2.25850   5
  -4 -10  -3 49.6275 2.33665   5
  -5 -10  -3 24.1915 1.85786   3
  -5  11   3 6.17865 1.49914   1
   4 -11  -3 0.50090 0.41482   5
  -4  11   3 1.70039 0.98942   1
   3 -11  -3 20.5077 1.36711   5
   3 -11  -3 18.9263 2.01304   1
  -3  11   3 22.6407 2.24577   1
   2 -11  -3 12.9025 1.83821   1
   2 -11  -3 11.7264 1.05862   5
  -2  11   3 9.99940 1.74279   1
   1 -11  -3 22.7805 1.79342   3
   1 -11  -3 20.5783 1.33030   5
   1 -11  -3 16.9952 1.83720   1
  -1  11   3 20.2493 2.10402   1
   0 -11  -3 12.2672 1.76125   1
   0 -11  -3 12.4234 1.49682   3
   0 -11  -3 12.8313 1.08690   5
   0  11   3 13.7898 1.96686   1
  -1 -11  -3 6.29936 0.89245   5
  -1 -11  -3 8.17256 1.29237   3
  -1 -11  -3 7.07870 1.33097   1
   1  11   3 6.15565 1.45794   1
  -2 -11  -3 49.3105 3.17601   1
  -2 -11  -3 52.1785 2.72373   3
  -3 -11  -3 0.78189 0.52849   3
  -4 -11  -3 1.14540 0.60645   3
   1 -12  -3 68.1230 4.28746   1
   1 -12  -3 67.6261 3.25742   3
   0 -12  -3 0.85255 0.64816   3
  -1 -12  -3 2.45181 0.83226   3
  -2 -12  -3 0.12722 0.54828   3
  -2 -14   4 -0.1799 0.62515   3
  -1 -14   4 1.81516 0.81243   3
  -1 -14   4 0.67559 0.82798   1
   0  14  -4 86.4610 4.00579   1
   0 -14   4 73.5185 4.02589   1
   0 -14   4 80.4491 3.45366   3
   1 -14   4 7.61248 1.27804   3
   1 -14   4 5.53662 1.34306   1
   1 -14   4 5.92643 0.67435   5
  -2  14  -4 28.4663 1.92332   1
  -3  14  -4 21.3266 1.64430   1
  -4 -13   4 6.86678 1.25947   3
  -3 -13   4 21.1498 2.12169   1
  -3 -13   4 19.9640 1.76483   3
  -2 -13   4 0.05169 0.28379   5
  -2 -13   4 0.42494 0.54278   3
  -2 -13   4 0.35202 0.70957   1
   1  13  -4 8.73774 1.48904   1
  -1 -13   4 5.58885 0.56561   5
  -1 -13   4 5.64002 1.28299   1
  -1 -13   4 5.03165 1.04094   3
   0  13  -4 3.64584 0.86514   1
   0 -13   4 0.37979 0.25542   5
   0 -13   4 -0.1313 0.55925   3
   0 -13   4 0.39457 0.72372   1
  -1  13  -4 120.359 5.12413   1
   1 -13   4 123.145 5.11501   1
   1 -13   4 117.752 2.90980   5
   1 -13   4 127.483 4.27036   3
  -2  13  -4 7.80903 1.38322   1
   2 -13   4 4.11124 0.52273   5
   2 -13   4 4.54880 1.19024   1
  -3  13  -4 8.98376 1.36756   1
   3 -13   4 6.01953 0.67947   5
  -4  13  -4 2.26716 0.82674   1
   4 -13   4 -0.3849 0.35664   5
  -5  13  -4 5.54865 1.33316   1
  -6 -12   4 2.11040 0.89575   3
  -5 -12   4 81.2416 4.23359   1
  -5 -12   4 78.8943 3.58681   3
  -4 -12   4 31.5027 1.52571   5
  -4 -12   4 27.2788 1.98149   3
  -4 -12   4 30.9373 2.48090   1
  -3 -12   4 4.95529 1.03502   3
  -3 -12   4 5.39117 0.66407   5
  -3 -12   4 5.26700 1.21997   1
  -2 -12   4 1.57071 0.65380   3
  -2 -12   4 1.05612 0.34243   5
  -2 -12   4 0.80737 0.69572   1
   1  12  -4 5.67818 1.24726   1
  -1 -12   4 5.51232 1.15172   1
  -1 -12   4 5.46232 0.51732   5
  -1 -12   4 6.20408 1.02226   3
   0  12  -4 25.6773 2.08901   1
   0 -12   4 26.7425 0.93127   5
   0 -12   4 27.6042 2.13643   1
   0 -12   4 28.9096 1.81591   3
  -1  12  -4 19.0708 1.78536   1
   1 -12   4 16.8861 1.73650   1
   1 -12   4 17.6771 0.74369   5
   1 -12   4 17.5136 1.43205   3
  -2  12  -4 16.3501 1.69731   1
   2 -12   4 11.5479 1.59147   1
   2 -12   4 11.9301 1.35312   3
   2 -12   4 10.7302 0.65624   5
  -3  12  -4 17.6976 1.85251   1
   3 -12   4 13.1995 0.84789   5
  -4  12  -4 1.32772 0.94932   1
   4 -12   4 -0.0391 0.33362   5
  -5  12  -4 8.77236 1.70722   1
   5 -12   4 6.02162 0.84066   5
  -6  12  -4 161.730 6.77227   1
  -7 -11   4 78.7886 3.70404   3
  -6 -11   4 136.713 4.99062   3
  -6 -11   4 141.099 5.85461   1
  -5 -11   4 31.8182 1.63155   5
  -5 -11   4 29.7162 2.45475   1
  -5 -11   4 35.4108 2.18600   3
  -4 -11   4 -0.0351 0.29932   5
  -4 -11   4 0.01862 0.46993   3
  -4 -11   4 -0.1586 0.55067   1
  -3 -11   4 27.2181 1.78862   3
  -3 -11   4 29.5838 2.20636   1
  -3 -11   4 26.1629 1.21276   5
  -2 -11   4 0.31449 0.52746   1
  -2 -11   4 -0.0022 0.37641   3
  -2 -11   4 -0.0734 0.20565   5
   1  11  -4 5.17424 1.09113   1
  -1 -11   4 4.55482 1.02759   1
  -1 -11   4 3.45144 0.35939   5
  -1 -11   4 2.01367 0.63393   3
   0  11  -4 0.37083 0.54279   1
   0 -11   4 0.73336 0.55691   1
   0 -11   4 -0.2434 0.39239   3
  -1  11  -4 18.2700 1.68013   1
   1 -11   4 19.4558 1.67981   1
   1 -11   4 18.7138 1.35022   3
  -2  11  -4 184.280 6.48101   1
   2 -11   4 197.696 6.39831   1
   2 -11   4 190.523 5.24191   3
   2 -11   4 188.085 4.10229   5
  -3  11  -4 2.78654 0.90929   1
   3 -11   4 2.11064 0.40036   5
  -4  11  -4 1.21090 0.87945   1
   4 -11   4 -0.2017 0.28123   5
  -5  11  -4 36.5541 2.86621   1
   5 -11   4 31.9801 1.58014   5
  -6  11  -4 63.5568 3.96300   1
   6 -11   4 58.6729 2.43404   5
  -7  11  -4 30.7164 3.16318   1
  -7 -10   4 4.71909 1.33339   1
  -7 -10   4 3.50112 0.99357   3
  -6 -10   4 28.9874 2.36457   1
  -6 -10   4 26.0377 1.56714   5
  -6 -10   4 27.8814 2.00583   3
  -5 -10   4 0.25611 0.32792   5
  -5 -10   4 0.20364 0.56874   1
  -5 -10   4 0.27153 0.55236   3
  -4 -10   4 7.09110 1.07116   3
  -4 -10   4 5.79134 1.16862   1
  -4 -10   4 6.00150 0.72797   5
  -3 -10   4 37.7576 1.39729   5
  -3 -10   4 39.0810 2.38076   1
  -3 -10   4 40.5129 2.06102   3
  -2 -10   4 30.0086 1.05633   5
  -2 -10   4 30.2169 1.70463   3
  -2 -10   4 30.0878 1.98139   1
  -1 -10   4 11.6717 1.25768   1
  -1 -10   4 11.3955 1.05412   3
   0  10  -4 6.44954 1.13155   1
   0 -10   4 6.84562 0.87910   3
   0 -10   4 7.55536 1.09600   1
  -1  10  -4 23.2326 1.75788   1
   1 -10   4 26.8758 1.78775   1
   1 -10   4 24.2415 1.38333   3
  -2  10  -4 7.88551 1.25971   1
   2 -10   4 8.48096 0.97181   3
   2 -10   4 8.43990 0.46671   5
   2 -10   4 10.0270 1.30506   1
  -3  10  -4 49.7122 2.75576   1
   3 -10   4 46.8880 1.47307   5
  -4  10  -4 16.4307 1.82015   1
   4 -10   4 14.1200 0.90631   5
  -5  10  -4 13.2648 1.86011   1
   5 -10   4 13.9157 1.05845   5
  -6  10  -4 61.1407 3.70953   1
   6 -10   4 55.2522 2.27197   5
  -7  10  -4 9.87349 2.12059   1
   7 -10   4 8.12420 1.09097   5
  -8  10  -4 -1.9333 1.44286   1
  -8  -9   4 0.66347 0.90068   1
  -7  -9   4 17.6217 1.38315   5
  -7  -9   4 18.6059 1.98163   1
  -6  -9   4 26.4560 1.53320   5
  -6  -9   4 27.4219 2.21221   1
  -6  -9   4 27.5114 1.89705   3
  -5  -9   4 0.06426 0.30144   5
  -5  -9   4 0.98677 0.63992   1
  -5  -9   4 0.05067 0.45331   3
  -4  -9   4 4.46643 0.96228   1
  -4  -9   4 4.12236 0.79574   3
  -4  -9   4 5.11905 0.63046   5
  -3  -9   4 32.2530 1.22442   5
  -3  -9   4 36.3588 2.11562   1
  -3  -9   4 30.8600 1.72276   3
  -2  -9   4 69.7353 2.57246   3
  -2  -9   4 69.9407 1.75633   5
  -2  -9   4 64.1360 2.92807   1
  -1  -9   4 11.2073 0.95063   3
  -1  -9   4 12.5762 1.15287   1
   0   9  -4 1.54203 0.62552   1
   0  -9   4 2.65090 0.54751   3
   0  -9   4 2.57139 0.63451   1
  -1   9  -4 5.18042 0.93702   1
   1  -9   4 4.74630 0.68207   3
   1  -9   4 3.58401 0.73886   1
  -2   9  -4 18.0464 1.55758   1
   2  -9   4 17.3867 0.61559   5
   2  -9   4 18.0448 1.38430   1
   2  -9   4 17.6547 1.12210   3
  -3   9  -4 0.70307 0.62922   1
   3  -9   4 0.34867 0.22590   5
  -4   9  -4 6.96330 1.28817   1
   4  -9   4 4.20882 0.55709   5
  -5   9  -4 31.3930 2.45749   1
   5  -9   4 27.1941 1.36936   5
  -6   9  -4 4.32455 1.44818   1
   6  -9   4 2.54522 0.65525   5
  -7   9  -4 1.17919 1.42294   1
   7  -9   4 0.33540 0.47142   5
  -8   9  -4 3.28197 1.80492   1
   8  -9   4 3.50819 0.80458   5
   8   8  -4 1.62065 0.54383   4
  -8  -8   4 0.64846 0.40929   5
  -8  -8   4 0.86073 0.85614   1
  -7  -8   4 1.95984 0.62039   5
  -7  -8   4 2.02311 0.87659   1
  -6  -8   4 28.5395 2.15183   1
  -6  -8   4 29.0827 1.53948   5
  -5  -8   4 64.6748 3.16917   1
  -5  -8   4 66.0133 2.25443   5
  -4  -8   4 39.0465 1.49101   5
  -4  -8   4 37.5518 1.90717   3
  -4  -8   4 41.0912 2.32193   1
  -3  -8   4 0.33232 0.37082   1
  -3  -8   4 -0.1881 0.19698   5
  -3  -8   4 0.22085 0.33736   3
  -2  -8   4 15.5897 0.61501   5
  -2  -8   4 15.0713 1.06227   3
  -2  -8   4 17.2839 1.28737   1
  -1  -8   4 472.116 12.0505   1
  -1  -8   4 459.670 10.1694   3
   0   8  -4 193.835 5.81256   1
   0  -8   4 194.056 5.65726   1
   0  -8   4 185.363 4.71030   3
  -1   8  -4 88.8663 3.31982   1
   1  -8   4 88.0344 3.18618   1
   1  -8   4 89.0649 2.65828   3
  -2   8  -4 0.45409 0.54245   1
   2  -8   4 0.73768 0.16034   5
   2  -8   4 0.41000 0.38278   1
   2  -8   4 0.94033 0.17078   5
   2  -8   4 1.23466 0.38357   3
  -3   8  -4 8.90381 1.27632   1
   3  -8   4 7.63426 0.52020   5
  -4   8  -4 57.1052 2.96821   1
   4  -8   4 61.0079 1.89699   5
  -5   8  -4 3.76246 1.20395   1
   5  -8   4 3.48414 0.59688   5
  -6   8  -4 35.5756 2.85084   1
   6  -8   4 33.2368 1.66926   5
  -7   8  -4 25.8623 2.76277   1
   7  -8   4 24.4876 1.58077   5
  -8   8  -4 1.37376 1.82042   1
   8  -8   4 3.18296 0.76489   5
  -9   8  -4 -1.2492 1.74127   1
   9  -8   4 1.46624 0.68304   5
   9   7  -4 12.5818 1.28670   4
  -9  -7   4 12.5498 1.37689   5
  -9  -7   4 10.0758 1.81105   1
   8   7  -4 59.3126 2.37391   4
  -8  -7   4 70.7903 2.81982   5
  -8  -7   4 64.7509 3.69420   1
   7   7  -4 18.7956 1.16112   4
  -7  -7   4 16.8107 1.80440   1
  -7  -7   4 18.6649 1.32486   5
  -6  -7   4 8.60207 1.35612   1
  -6  -7   4 9.75424 1.03368   5
  -5  -7   4 161.012 4.16771   5
  -5  -7   4 163.405 5.55635   1
  -4  -7   4 197.721 6.12926   1
  -4  -7   4 193.369 4.56657   5
  -3  -7   4 2.52200 0.61089   1
  -3  -7   4 3.20936 0.40329   5
  -2  -7   4 41.4958 1.69245   3
  -2  -7   4 42.0910 1.12504   5
  -2  -7   4 41.4906 1.10372   5
  -2  -7   4 41.6130 1.94862   1
  -1  -7   4 174.415 5.05014   1
  -1  -7   4 167.933 4.26289   3
   0   7  -4 183.909 5.41605   1
   0  -7   4 190.984 4.49217   3
   0  -7   4 183.913 5.30447   1
  -1   7  -4 110.507 3.72241   1
   1  -7   4 115.599 3.01083   3
   1  -7   4 114.503 3.63308   1
  -2   7  -4 21.7171 1.51910   1
   2  -7   4 25.9212 0.73226   5
   2  -7   4 24.5951 0.71775   5
   2  -7   4 25.0263 1.12158   3
  -3   7  -4 7.05400 1.11989   1
   3  -7   4 7.50926 0.52714   5
  -4   7  -4 104.175 4.01702   1
   4  -7   4 103.878 2.76936   5
  -5   7  -4 95.3824 4.02473   1
   5  -7   4 92.3585 2.75553   5
  -6   7  -4 66.5326 3.72328   1
   6  -7   4 69.7698 2.48220   5
  -7   7  -4 13.3760 2.13305   1
   7  -7   4 16.2169 1.27181   5
  -8   7  -4 -3.7173 1.41694   1
   8  -7   4 0.70705 0.56359   5
  -9   7  -4 5.14571 2.16853   1
   9  -7   4 2.13702 0.73687   5
  10   6  -4 17.6726 1.72990   2
   9   6  -4 5.63055 0.91202   4
   9   6  -4 5.00095 0.97053   2
  -9  -6   4 5.68527 0.97536   5
  -9  -6   4 3.96218 1.32028   1
   8   6  -4 9.26908 1.11428   2
   8   6  -4 9.73474 1.05611   4
  -8  -6   4 10.4034 1.70542   1
  -8  -6   4 9.95345 1.17763   5
   7   6  -4 3.52113 0.63285   4
  -7  -6   4 2.55466 0.62316   5
  -7  -6   4 2.58024 0.91759   1
   6   6  -4 1.68945 0.44232   4
  -6  -6   4 1.52041 0.72340   1
  -6  -6   4 1.24764 0.45087   5
  -5  -6   4 -0.2489 0.39947   1
  -5  -6   4 0.04754 0.27215   5
  -4  -6   4 21.5920 1.00786   5
  -4  -6   4 20.6502 1.48559   1
  -3  -6   4 17.8826 1.24337   1
  -3  -6   4 19.5287 0.82323   5
  -2  -6   4 6.69136 0.37109   5
  -2  -6   4 6.93484 0.71918   1
  -1  -6   4 20.9274 1.01028   3
  -1  -6   4 21.7963 1.17385   1
   0  -6   4 1174.93 27.5112   1
   0  -6   4 1164.03 23.1687   3
  -1   6  -4 63.5206 2.38381   1
   1  -6   4 65.6421 1.87535   3
   1  -6   4 66.2024 2.31098   1
  -2   6  -4 132.240 4.03202   1
   2  -6   4 124.977 2.72274   5
  -3   6  -4 36.1643 1.97980   1
   3  -6   4 36.8156 1.20627   5
  -4   6  -4 171.496 5.53110   1
   4  -6   4 171.947 4.07718   5
  -5   6  -4 12.1974 1.65302   1
   5  -6   4 12.1190 0.89821   5
  -6   6  -4 9.14054 1.66295   1
   6  -6   4 9.23199 0.95979   5
  -7   6  -4 20.3580 2.47699   1
   7  -6   4 18.9856 1.36429   5
  -8   6  -4 9.36580 2.26304   1
   8  -6   4 9.89594 1.19213   5
  -9   6  -4 10.3111 2.58254   1
   9  -6   4 13.7506 1.50400   5
  10   5  -4 19.0252 1.80780   2
   9   5  -4 4.96258 0.86882   4
   9   5  -4 5.01174 1.01486   2
  -9  -5   4 4.74178 1.37823   1
  -9  -5   4 3.08222 0.72808   5
   8   5  -4 53.4737 2.11340   4
   8   5  -4 52.4887 2.27809   2
  -8  -5   4 49.5963 3.19929   1
  -8  -5   4 52.3342 2.30027   5
   7   5  -4 21.3309 1.41530   2
   7   5  -4 21.0135 1.22611   4
  -7  -5   4 21.3038 1.35409   5
  -7  -5   4 18.9662 1.86607   1
   6   5  -4 25.1667 1.33476   2
   6   5  -4 25.5116 1.20993   4
  -6  -5   4 26.6025 1.38097   5
  -6  -5   4 26.1765 1.96112   1
   5   5  -4 234.712 5.12473   4
  -5  -5   4 237.664 7.08683   1
  -5  -5   4 232.520 5.50235   5
   4   5  -4 50.4500 1.36794   4
  -4  -5   4 48.5166 2.24110   1
  -3  -5   4 21.4535 1.30583   1
  -3  -5   4 22.6101 0.88357   5
  -3  -5   4 21.1804 0.85557   5
  -2  -5   4 107.120 2.43601   5
  -2  -5   4 114.550 2.45083   5
  -2  -5   4 112.827 3.42508   1
  -1  -5   4 224.533 4.99360   3
  -1  -5   4 221.953 5.82957   1
   0  -5   4 -0.0528 0.08767   3
   0  -5   4 0.02108 0.10942   1
  -1   5  -4 1787.97 39.1573   1
   1  -5   4 1581.08 38.9631   1
  -2   5  -4 279.188 7.42595   1
   2  -5   4 293.262 5.75929   5
   2  -5   4 281.064 5.76380   5
  -3   5  -4 140.347 4.39159   1
   3  -5   4 140.218 3.23815   5
  -4   5  -4 58.2985 2.70912   1
   4  -5   4 56.6541 1.83657   5
  -5   5  -4 15.1178 1.80234   1
   5  -5   4 15.5013 1.01104   5
  -6   5  -4 1.46646 1.19971   1
   6  -5   4 0.61191 0.40056   5
  -7   5  -4 1.22006 1.53327   1
   7  -5   4 1.28015 0.50969   5
  -8   5  -4 60.6790 4.19536   1
   8  -5   4 58.2012 2.58465   5
  -9   5  -4 70.8858 4.66888   1
 -10   5  -4 7.11055 2.29506   1
  10   4  -4 7.54295 1.27007   2
  10   4  -4 7.37710 1.07518   4
 -10  -4   4 4.76395 1.61776   1
   9   4  -4 68.2327 2.57452   4
   9   4  -4 70.2153 2.80031   2
  -9  -4   4 62.8427 3.91631   1
   8   4  -4 7.83276 1.04274   2
   8   4  -4 5.58045 0.82019   4
  -8  -4   4 7.91572 1.55365   1
  -8  -4   4 7.22874 0.95356   5
   7   4  -4 2.38535 0.57300   4
   7   4  -4 2.27524 0.67421   2
  -7  -4   4 2.27183 0.93190   1
  -7  -4   4 2.81736 0.60595   5
   6   4  -4 44.5474 1.63776   4
   6   4  -4 47.5327 1.82014   2
  -6  -4   4 47.4067 1.87425   5
  -6  -4   4 46.1552 2.56118   1
   5   4  -4 112.767 2.99083   2
   5   4  -4 112.074 2.78420   4
  -5  -4   4 108.317 3.98481   1
  -5  -4   4 106.957 3.01839   5
   4   4  -4 132.747 3.18280   2
   4   4  -4 134.299 2.97255   4
  -4  -4   4 127.015 4.19809   1
  -4  -4   4 124.145 3.18987   5
  -3  -4   4 211.007 5.89012   1
  -3  -4   4 214.920 4.62933   5
  -2  -4   4 73.0936 1.70093   5
  -2  -4   4 67.3573 1.68016   5
  -1  -4   4 0.25295 0.07904   5
  -1  -4   4 0.16494 0.08750   5
  -1  -4   4 -0.0567 0.12042   1
   0   4  -4 642.480 15.1958   1
   0  -4   4 644.743 12.7527   3
   0  -4   4 644.374 15.1182   1
  -1   4  -4 2.55396 0.41395   1
   1  -4   4 2.71234 0.18824   5
   1  -4   4 3.01643 0.21574   5
   1  -4   4 2.78761 0.25208   3
  -2   4  -4 525.120 12.9658   1
   2  -4   4 549.409 10.5399   5
   2  -4   4 527.381 10.5571   5
  -3   4  -4 1013.80 23.9689   1
   3  -4   4 1020.00 19.6309   5
   3  -4   4 975.186 19.6403   5
  -4   4  -4 58.5890 2.72888   1
   4  -4   4 57.7270 1.86356   5
  -5   4  -4 19.0568 2.02610   1
   5  -4   4 18.2988 1.10075   5
  -6   4  -4 80.6004 3.93261   1
   6  -4   4 83.1350 2.77059   5
  -7   4  -4 45.5565 3.40542   1
   7  -4   4 47.8016 2.16553   5
  -8   4  -4 145.325 6.27022   1
   8  -4   4 139.480 4.42923   5
  -9   4  -4 82.3155 4.90324   1
 -10   4  -4 57.0927 4.29886   1
  11   3  -4 0.55118 0.85062   2
  10   3  -4 2.35949 0.92725   2
  10   3  -4 2.40927 0.77269   4
 -10  -3   4 0.38612 1.30289   1
   9   3  -4 3.51505 0.74774   4
   9   3  -4 3.88757 0.94060   2
  -9  -3   4 2.21455 1.28456   1
   8   3  -4 12.5539 1.10522   4
   8   3  -4 15.7909 1.35079   2
  -8  -3   4 15.3953 2.06300   1
  -8  -3   4 14.1197 1.16916   5
   7   3  -4 114.101 3.17406   4
   7   3  -4 116.532 3.39607   2
  -7  -3   4 115.886 3.50346   5
  -7  -3   4 112.612 4.71364   1
   6   3  -4 5.77759 0.77638   2
   6   3  -4 6.26696 0.69842   4
  -6  -3   4 6.78775 1.27889   1
  -6  -3   4 5.84080 0.73308   5
   5   3  -4 37.9638 1.53729   2
   5   3  -4 40.1459 1.40359   4
  -5  -3   4 38.3166 2.19442   1
  -5  -3   4 39.7353 1.54856   5
   4   3  -4 24.0640 0.94429   4
   4   3  -4 23.4613 1.06353   2
  -4  -3   4 23.5698 1.03291   5
  -4  -3   4 22.7118 1.52400   1
   3   3  -4 4.68496 0.48229   2
   3   3  -4 4.33698 0.38884   4
  -3  -3   4 4.52212 0.47573   5
  -3  -3   4 4.32870 0.66390   1
  -2  -3   4 4.39887 0.52946   1
  -2  -3   4 4.96866 0.35325   5
  -1  -3   4 2.97897 0.23129   5
  -1  -3   4 2.73390 0.29089   1
   0   3  -4 221.726 5.29583   1
   0  -3   4 216.375 4.34431   5
   0  -3   4 217.507 5.24608   1
   0  -3   4 218.545 4.45516   3
  -1   3  -4 44.9964 1.44452   1
   1  -3   4 41.8537 1.14242   5
   1  -3   4 44.4597 1.11353   5
  -2   3  -4 497.312 12.2207   1
   2  -3   4 499.249 10.0756   5
   2  -3   4 516.251 10.0471   5
  -3   3  -4 14.1142 1.25675   1
   3  -3   4 13.6424 0.75660   5
  -4   3  -4 30.4647 2.05881   1
   4  -3   4 31.2865 1.31561   5
  -5   3  -4 4.07154 1.24180   1
   5  -3   4 4.22774 0.64035   5
  -6   3  -4 1.33710 1.11954   1
   6  -3   4 0.90743 0.45869   5
  -7   3  -4 138.912 5.71834   1
   7  -3   4 136.774 4.13965   5
  -8   3  -4 -1.1404 1.16565   1
  -9   3  -4 -0.2264 1.44882   1
 -10   3  -4 91.2021 5.33786   1
  11   2  -4 81.5996 3.28106   2
  10   2  -4 3.59997 0.83207   4
  10   2  -4 3.22529 0.95274   2
 -10  -2   4 1.60101 1.48822   1
   9   2  -4 11.8734 1.33263   2
   9   2  -4 10.0731 1.06892   4
  -9  -2   4 10.9132 2.04494   1
   8   2  -4 1.04708 0.64209   2
   8   2  -4 0.08516 0.44364   4
  -8  -2   4 -0.1912 1.02207   1
   7   2  -4 74.0132 2.52543   2
   7   2  -4 72.5956 2.33716   4
  -7  -2   4 73.4447 2.60000   5
  -7  -2   4 76.6306 3.80956   1
   6   2  -4 233.557 5.62689   2
   6   2  -4 231.475 5.27480   4
  -6  -2   4 228.325 5.59132   5
  -6  -2   4 237.129 7.36203   1
   5   2  -4 -0.0556 0.43559   2
   5   2  -4 0.54364 0.37812   4
  -5  -2   4 0.29864 0.79602   1
  -5  -2   4 0.42564 0.28368   5
   4   2  -4 225.508 4.96665   5
   4   2  -4 229.625 4.84842   4
   4   2  -4 219.705 5.16363   2
  -4  -2   4 231.460 6.48135   1
  -4  -2   4 219.547 5.06086   5
   3   2  -4 3.49677 0.46274   2
   3   2  -4 3.48024 0.38108   5
   3   2  -4 3.46498 0.39588   4
  -3  -2   4 5.19150 0.74847   1
  -3  -2   4 3.26075 0.41730   5
  -2  -2   4 69.9700 2.16519   1
  -2  -2   4 66.4394 1.74785   5
  -1  -2   4 291.759 6.69748   1
  -1  -2   4 287.204 5.69649   5
  -1  -2   4 267.802 5.71399   5
   0  -2   4 82.6359 1.93658   5
  -1   2  -4 532.966 12.4526   1
   1  -2   4 546.618 10.4347   5
   1  -2   4 510.441 10.4844   5
  -2   2  -4 15.5294 1.02707   1
  -2   2  -4 16.2165 0.62547   5
   2  -2   4 16.0510 0.74485   5
  -3   2  -4 25.0933 0.91632   5
  -3   2  -4 23.5441 0.90126   5
  -3   2  -4 24.8342 1.51857   1
   3  -2   4 24.7040 1.06331   5
  -4   2  -4 78.3615 3.13632   1
  -4   2  -4 77.6189 2.14930   5
   4  -2   4 76.5756 2.34329   5
  -5   2  -4 22.9793 2.08762   1
   5  -2   4 24.3374 1.30894   5
   5  -2   4 24.1754 1.03141   2
  -6   2  -4 56.7739 3.19988   1
   6  -2   4 51.1350 2.13580   5
   6  -2   4 55.4788 1.72372   2
  -7   2  -4 10.7205 1.83891   1
   7  -2   4 15.7819 1.27014   5
  -8   2  -4 4.75643 1.56930   1
  -9   2  -4 18.0690 2.53975   1
 -10   2  -4 5.71990 1.91013   1
  11   1  -4 1.30285 0.91409   2
  10   1  -4 61.0801 2.40726   4
  10   1  -4 63.1270 2.64315   2
 -10  -1   4 55.8018 4.22727   1
   9   1  -4 12.1205 1.15185   4
   9   1  -4 13.6311 1.40109   2
  -9  -1   4 12.3620 2.21261   1
   8   1  -4 14.1262 1.24422   2
   8   1  -4 12.5793 1.05806   4
  -8  -1   4 14.1182 2.18552   1
   7   1  -4 86.5836 2.77869   2
   7   1  -4 81.6093 2.52773   4
  -7  -1   4 88.3018 2.88113   5
  -7  -1   4 90.5805 4.27184   1
   6   1  -4 40.9376 1.54136   4
   6   1  -4 41.5076 1.72034   2
  -6  -1   4 41.8990 2.77385   1
  -6  -1   4 41.9912 1.71135   5
   5   1  -4 98.9993 2.78963   2
   5   1  -4 101.377 2.76456   5
   5   1  -4 100.314 2.59979   4
  -5  -1   4 97.2989 3.87268   1
  -5  -1   4 101.605 2.83944   5
   4   1  -4 145.664 3.31122   4
   4   1  -4 138.415 3.51355   2
   4   1  -4 144.455 3.45697   5
  -4  -1   4 144.978 4.59194   1
  -4  -1   4 141.104 3.50071   5
   3   1  -4 5.16569 0.58545   2
   3   1  -4 4.86040 0.46084   4
   3   1  -4 4.46358 0.39970   5
  -3  -1   4 5.05276 0.52239   5
   2   1  -4 140.653 3.13609   5
   2   1  -4 140.230 3.31652   2
   2   1  -4 142.214 3.10314   4
  -2  -1   4 139.170 3.21279   5
  -2  -1   4 143.276 3.86129   1
   1   1  -4 -0.1644 0.32748   2
   1   1  -4 0.19849 0.12593   5
  -1  -1   4 0.81625 0.27443   1
  -1  -1   4 0.01123 0.15086   5
   0   1  -4 27.9723 0.85361   5
   0  -1   4 28.0434 0.93777   5
   0  -1   4 29.6000 0.84397   2
  -1   1  -4 0.09695 0.16099   1
  -1   1  -4 -0.2257 0.08131   5
   1  -1   4 0.36263 0.21167   2
   1  -1   4 -0.1269 0.17071   5
  -2   1  -4 254.962 6.72103   1
  -2   1  -4 264.235 5.53522   5
   2  -1   4 264.812 5.68555   5
   2  -1   4 271.445 5.73308   2
  -3   1  -4 0.90126 0.49553   1
  -3   1  -4 0.80324 0.23375   5
   3  -1   4 0.86642 0.25636   4
   3  -1   4 0.89456 0.29884   5
   3  -1   4 1.18271 0.34544   2
  -4   1  -4 46.3925 2.26558   1
  -4   1  -4 44.3811 1.52128   5
   4  -1   4 42.2087 1.63531   5
   4  -1   4 43.2268 1.35297   4
   4  -1   4 43.8909 1.48740   2
  -5   1  -4 73.8205 3.33283   1
   5  -1   4 71.9519 2.21916   2
   5  -1   4 77.4068 2.52256   5
   5  -1   4 78.2010 2.07817   4
  -6   1  -4 272.288 8.45097   1
   6  -1   4 275.340 5.96050   4
   6  -1   4 277.166 6.69174   5
   6  -1   4 275.540 6.40708   2
  -7   1  -4 150.405 5.79475   1
   7  -1   4 149.507 3.94348   2
   7  -1   4 147.284 3.63507   4
  -8   1  -4 13.7797 2.11265   1
   8  -1   4 12.3753 1.19291   2
  -9   1  -4 -0.8224 1.08687   1
 -10   1  -4 18.5419 2.65351   1
  11   0  -4 2.14250 0.96058   2
  10   0  -4 8.46508 1.19173   2
  10   0  -4 8.69000 0.97143   4
 -10   0   4 6.65870 2.21440   1
   9   0  -4 0.88328 0.66886   2
   9   0  -4 1.03020 0.53743   4
  -9   0   4 0.77692 1.53008   1
   8   0  -4 30.9650 1.57389   2
   8   0  -4 29.9334 1.44515   4
  -8   0   4 29.4267 2.99078   1
   7   0  -4 75.2351 2.30160   4
   7   0  -4 73.0194 2.42807   2
  -7   0   4 74.6364 3.96583   1
   6   0  -4 49.7044 1.87618   2
   6   0  -4 49.5478 1.71883   4
  -6   0   4 51.6340 3.11498   1
  -6   0   4 53.2043 1.94322   5
   5   0  -4 67.6840 2.12097   5
   5   0  -4 61.6911 2.02936   2
  -5   0   4 65.4398 2.12233   5
  -5   0   4 68.4320 3.20076   1
   4   0  -4 58.2327 1.85319   2
   4   0  -4 61.7838 1.86952   5
  -4   0   4 64.1752 1.92376   5
  -4   0   4 63.2706 2.64381   1
   3   0  -4 92.9189 2.22338   4
   3   0  -4 87.0470 2.29800   5
   3   0  -4 91.7195 2.37357   2
  -3   0   4 90.6533 2.98095   1
  -3   0   4 88.6740 2.36371   5
   2   0  -4 19.2591 0.88040   2
   2   0  -4 20.5856 0.79651   5
   2   0  -4 20.6650 0.79043   4
  -2   0   4 20.2224 1.02779   1
  -2   0   4 20.3127 0.83933   5
   1   0  -4 74.2238 1.83631   5
   1   0  -4 73.8307 1.83631   4
   1   0  -4 74.4208 1.98366   2
  -1   0   4 72.0870 2.06693   1
  -1   0   4 72.9283 1.90545   5
   0   0  -4 37.3870 1.15915   1
   0   0  -4 38.7338 1.11765   5
   0   0  -4 39.7752 1.32858   2
   0   0   4 36.6606 1.18601   5
  -1   0  -4 84.8990 2.08371   5
  -1   0  -4 84.6062 1.91745   3
  -1   0  -4 85.9962 2.39994   1
   1   0   4 82.7736 1.99042   4
   1   0   4 83.5434 2.17778   5
  -2   0  -4 654.878 13.1743   5
  -2   0  -4 654.901 13.1712   5
  -2   0  -4 668.090 15.8650   1
   2   0   4 658.125 13.2970   5
   2   0   4 675.368 13.0299   4
  -3   0  -4 125.666 3.09690   5
  -3   0  -4 128.288 3.89385   1
   3   0   4 122.281 3.18609   5
   3   0   4 125.459 2.95336   4
  -4   0  -4 12.5621 1.24643   1
  -4   0  -4 11.3851 0.76539   5
   4   0   4 13.4307 0.93152   5
   4   0   4 13.2517 0.82351   4
  -5   0  -4 28.1474 1.96427   1
  -5   0  -4 24.4653 1.21048   5
   5   0   4 26.2098 1.19216   4
   5   0   4 24.7372 1.36566   5
   5   0   4 23.1250 1.29135   2
  -6   0  -4 98.6088 4.07998   1
   6   0   4 95.7151 2.69875   4
   6   0   4 93.9249 2.87737   2
  -7   0  -4 2.16168 1.01136   1
   7   0   4 1.70582 0.55488   4
   7   0   4 2.92123 0.71886   2
  -8   0  -4 3.34635 1.17973   1
   8   0   4 2.02239 0.76481   2
   8   0   4 2.36041 0.62186   4
  -9   0  -4 2.14690 1.23769   1
   9   0   4 3.20976 0.92398   2
 -10   0  -4 18.4814 2.49522   1
  10  -1  -4 1.12125 0.75352   2
 -10   1   4 -1.2854 1.64139   1
   9  -1  -4 16.5362 1.12407   4
   9  -1  -4 19.8314 1.38324   2
  -9   1   4 16.6556 2.66169   1
   8  -1  -4 0.53990 0.41919   4
   8  -1  -4 -0.1991 0.47402   2
  -8   1   4 2.07800 1.50459   1
   7  -1  -4 0.02816 0.34288   4
   7  -1  -4 0.58027 0.46410   2
  -7   1   4 -2.2179 1.11204   1
   6  -1  -4 2.07892 0.45194   5
   6  -1  -4 1.36172 0.43703   4
   6  -1  -4 1.91268 0.55148   2
  -6   1   4 1.00561 1.21259   1
   5  -1  -4 18.5722 1.01689   5
   5  -1  -4 17.1568 0.90587   4
  -5   1   4 18.9674 1.84328   1
  -5   1   4 16.9863 0.97953   5
   4  -1  -4 121.374 3.15245   5
   4  -1  -4 122.535 3.11104   2
   4  -1  -4 126.455 2.92698   4
  -4   1   4 129.711 3.19858   5
  -4   1   4 122.599 4.09374   1
   3  -1  -4 7.84348 0.54583   4
   3  -1  -4 8.45043 0.56611   5
  -3   1   4 9.27560 0.81002   2
  -3   1   4 8.40345 0.59093   5
  -3   1   4 10.5199 0.98501   1
   2  -1  -4 468.978 9.41419   5
   2  -1  -4 462.849 9.21902   4
  -2   1   4 463.798 9.47141   5
  -2   1   4 462.176 9.90903   2
   1  -1  -4 10.4077 0.55776   4
   1  -1  -4 10.4449 0.55339   5
   1  -1  -4 10.3481 0.60594   1
  -1   1   4 10.2289 0.59072   5
  -1   1   4 11.1633 0.69796   1
  -1   1   4 10.5609 0.66300   2
   0  -1  -4 15.2926 0.68181   5
   0  -1  -4 17.5512 0.73745   4
   0  -1  -4 16.6500 0.77159   1
   0  -1  -4 15.3553 0.63187   3
   0   1   4 15.8920 0.74368   5
   0   1   4 17.4486 0.79118   2
  -1  -1  -4 49.6588 1.35858   3
  -1  -1  -4 49.2206 1.68190   1
  -1  -1  -4 46.8605 1.41317   5
   1   1   4 47.8063 1.36939   4
   1   1   4 48.3317 1.49410   5
   1   1   4 47.5430 1.47122   2
  -2  -1  -4 0.37910 0.25634   1
  -2  -1  -4 0.40131 0.17105   3
  -2  -1  -4 0.43470 0.47729   2
  -2  -1  -4 0.69560 0.21135   5
  -2  -1  -4 0.27657 0.16990   5
   2   1   4 0.26371 0.30080   2
   2   1   4 0.78143 0.26532   4
   2   1   4 1.00466 0.30219   5
  -3  -1  -4 7.93258 0.81649   1
  -3  -1  -4 6.65854 0.82512   2
  -3  -1  -4 7.14923 0.58154   5
   3   1   4 7.24547 0.72248   5
   3   1   4 6.21768 0.65793   2
  -4  -1  -4 9.73056 1.04732   1
  -4  -1  -4 10.7502 0.76442   5
   4   1   4 9.49179 0.90087   2
   4   1   4 9.23485 0.79783   5
  -5  -1  -4 16.4961 1.02224   5
  -5  -1  -4 15.5050 1.48202   1
   5   1   4 13.4526 1.11904   2
   5   1   4 14.8397 0.99937   4
  -6  -1  -4 1.58209 0.79196   1
   6   1   4 1.50273 0.52157   4
   6   1   4 2.91015 0.72332   2
  -7  -1  -4 2.75224 1.02616   1
   7   1   4 2.73130 0.76064   2
   7   1   4 2.57653 0.64214   4
  -8  -1  -4 43.4902 3.09580   1
  -8  -1  -4 49.1521 2.70502   2
   8   1   4 51.9748 2.07589   4
   8   1   4 46.3081 2.16782   2
  -9  -1  -4 -0.3810 0.88347   1
   9   1   4 0.05307 0.85773   2
   9   1   4 0.18792 0.64938   4
  10   1   4 -0.3541 0.89785   2
 -10   2   4 51.7198 4.51569   1
   9  -2  -4 0.97868 0.59773   2
  -9   2   4 -0.5833 1.61260   1
   8  -2  -4 52.1390 1.90580   2
  -8   2   4 52.8138 3.85612   1
   7  -2  -4 0.50560 0.30687   4
   7  -2  -4 0.76266 0.44882   2
  -7   2   4 -0.7154 1.08334   1
   6  -2  -4 9.69267 0.85728   5
   6  -2  -4 10.4751 0.71158   4
   6  -2  -4 8.32472 0.81043   2
  -6   2   4 10.7105 1.66042   1
   5  -2  -4 14.1668 0.93070   5
   5  -2  -4 13.8278 0.75885   4
   5  -2  -4 13.9582 0.90214   2
  -5   2   4 15.9358 1.03574   5
  -5   2   4 13.7682 1.60571   1
   4  -2  -4 -0.1819 0.32188   2
   4  -2  -4 -0.0448 0.20265   5
   4  -2  -4 0.12913 0.24977   4
  -4   2   4 0.32930 0.68585   1
  -4   2   4 0.07196 0.18677   5
  -4   2   4 0.81114 0.55785   2
   3  -2  -4 26.0663 0.99574   2
   3  -2  -4 27.2464 1.08687   5
   3  -2  -4 25.5995 0.86819   4
  -3   2   4 28.1169 1.09878   5
  -3   2   4 25.6098 1.49159   1
  -3   2   4 26.1058 1.18767   2
   2  -2  -4 6.75354 0.49796   5
   2  -2  -4 5.98683 0.56754   2
   2  -2  -4 7.29200 0.44440   4
  -2   2   4 5.34641 0.69472   1
  -2   2   4 5.98770 0.48981   5
  -2   2   4 7.61339 0.69031   2
   1  -2  -4 225.520 4.81422   4
   1  -2  -4 235.739 6.12410   1
   1  -2  -4 236.045 5.11578   5
   1  -2  -4 235.519 5.18672   2
  -1   2   4 241.932 6.25484   1
  -1   2   4 241.130 5.34285   2
  -1   2   4 245.376 5.17224   5
   0  -2  -4 127.796 2.94814   2
   0  -2  -4 110.634 2.69545   4
   0  -2  -4 126.156 3.56393   1
   0  -2  -4 128.438 2.98151   5
   0  -2  -4 127.103 3.00541   3
   0   2   4 131.808 3.03618   5
   0   2   4 126.942 3.07450   2
   0   2   4 126.464 2.87883   4
  -1  -2  -4 17.2663 0.78849   5
  -1  -2  -4 17.6594 0.72339   4
  -1  -2  -4 17.6656 0.95493   1
  -1  -2  -4 15.9347 0.87799   2
  -1  -2  -4 17.0020 0.76662   3
   1   2   4 17.7925 0.89651   2
   1   2   4 17.4257 0.83617   5
   1   2   4 16.2794 0.77196   4
  -2  -2  -4 56.8370 1.70696   3
  -2  -2  -4 55.2642 1.54169   4
  -2  -2  -4 55.8259 1.71138   5
  -2  -2  -4 54.2854 2.09456   1
  -2  -2  -4 55.0630 1.69158   5
  -2  -2  -4 55.1062 1.75012   2
   2   2   4 56.7198 1.63965   4
   2   2   4 53.7398 1.73395   5
   2   2   4 53.9741 1.73255   2
  -3  -2  -4 174.273 5.19400   1
  -3  -2  -4 176.654 4.26988   2
  -3  -2  -4 179.139 4.21438   3
  -3  -2  -4 170.564 4.17040   5
   3   2   4 173.138 4.01582   4
   3   2   4 172.361 4.22789   5
   3   2   4 169.887 4.25763   2
  -4  -2  -4 24.0309 1.60768   1
  -4  -2  -4 24.5988 1.53471   2
  -4  -2  -4 27.1017 1.25452   5
   4   2   4 25.7303 1.34595   2
   4   2   4 25.5728 1.21509   4
  -5  -2  -4 300.136 7.04201   2
  -5  -2  -4 310.993 8.80438   1
  -5  -2  -4 303.181 6.98722   5
   5   2   4 296.714 7.10821   2
   5   2   4 293.158 6.67970   4
  -6  -2  -4 17.8616 1.68211   1
  -6  -2  -4 16.5155 1.54820   2
   6   2   4 15.8040 1.26467   2
   6   2   4 16.8879 1.14759   4
  -7  -2  -4 0.18301 0.65454   1
  -7  -2  -4 -0.4959 0.79562   2
   7   2   4 -0.2209 0.55718   2
   7   2   4 0.69476 0.57345   4
  -8  -2  -4 -0.0734 0.77160   1
   8   2   4 0.64711 0.65312   4
   8   2   4 0.70283 0.76590   2
  -9  -2  -4 41.2840 3.14972   1
   9   2   4 41.8975 2.33744   2
   9   2   4 41.8431 2.08035   4
  10   2   4 10.3487 1.48214   2
 -10   3   4 8.04247 2.55111   1
  -9   3   4 34.9138 3.78467   1
  -8   3   4 3.06072 1.61381   1
   7  -3  -4 10.5420 0.97859   5
  -7   3   4 11.7850 1.98008   1
   6  -3  -4 61.2732 1.80472   2
   6  -3  -4 63.8399 2.28665   5
  -6   3   4 64.2477 3.33109   1
   5  -3  -4 204.043 4.59115   2
   5  -3  -4 204.278 4.94726   5
   5  -3  -4 201.293 4.20742   4
  -5   3   4 204.292 5.13948   2
  -5   3   4 199.958 6.37597   1
   4  -3  -4 0.02248 0.22191   5
   4  -3  -4 0.18908 0.18442   4
   4  -3  -4 -0.1305 0.27063   2
  -4   3   4 0.54670 0.68437   1
  -4   3   4 0.00003 0.52269   2
   3  -3  -4 34.0120 1.29735   5
   3  -3  -4 34.3042 0.86452   4
  -3   3   4 33.2240 1.82119   1
  -3   3   4 34.0719 1.38755   2
  -3   3   4 35.4073 1.26929   5
   2  -3  -4 64.8307 2.35860   1
   2  -3  -4 67.4730 1.91554   5
  -2   3   4 65.6735 2.51934   1
  -2   3   4 67.2734 1.90667   5
  -2   3   4 67.2922 1.97147   2
   1  -3  -4 0.39342 0.20881   3
   1  -3  -4 0.64947 0.21449   5
   1  -3  -4 0.32544 0.24024   1
  -1   3   4 0.60428 0.25954   4
  -1   3   4 0.24685 0.29826   2
  -1   3   4 0.32162 0.17818   5
  -1   3   4 0.36276 0.31894   1
   0  -3  -4 22.6633 0.99591   3
   0  -3  -4 24.5386 1.22215   1
   0  -3  -4 22.0539 0.93662   5
   0   3   4 23.7283 1.02024   2
   0   3   4 23.8335 0.95876   5
   0   3   4 23.8170 0.91769   4
  -1  -3  -4 147.933 4.32913   1
  -1  -3  -4 149.389 3.52025   5
  -1  -3  -4 143.979 3.57932   3
   1   3   4 147.453 3.51616   5
   1   3   4 143.103 3.60033   2
   1   3   4 149.875 3.39361   4
  -2  -3  -4 0.27125 0.20148   3
  -2  -3  -4 0.30425 0.27775   1
  -2  -3  -4 0.40860 0.21826   5
  -2  -3  -4 0.21162 0.19660   5
   2   3   4 0.13716 0.29565   4
   2   3   4 0.20873 0.20758   5
   2   3   4 0.14132 0.37824   2
  -3  -3  -4 0.38749 0.25992   3
  -3  -3  -4 0.16284 0.28028   1
  -3  -3  -4 0.07851 0.20291   5
   3   3   4 -0.0528 0.42959   2
   3   3   4 -0.1084 0.35299   4
  -4  -3  -4 107.711 3.11007   3
  -4  -3  -4 106.545 3.89892   1
  -4  -3  -4 104.520 3.03729   5
   4   3   4 106.172 3.07502   2
   4   3   4 98.4652 2.83499   4
  -5  -3  -4 35.1116 1.60997   5
  -5  -3  -4 35.9433 2.15106   1
   5   3   4 31.8491 1.62331   2
   5   3   4 31.6729 1.47658   4
  -6  -3  -4 1.76884 0.46267   5
  -6  -3  -4 2.15543 0.79019   1
   6   3   4 2.95073 0.64426   4
   6   3   4 2.05379 0.75029   2
  -7  -3  -4 -0.4149 0.57903   1
   7   3   4 -0.8196 0.60184   2
   7   3   4 0.26480 0.52084   4
  -8  -3  -4 42.4947 3.00642   1
   8   3   4 40.0295 2.02201   4
   8   3   4 43.0639 2.29469   2
  -9  -3  -4 31.5459 2.73304   1
   9   3   4 31.3768 2.26262   2
   9   3   4 35.5472 1.99671   4
 -10   4   4 6.09324 2.37204   1
  -9   4   4 -0.2424 1.72185   1
  -8   4   4 3.31799 1.63306   1
   7  -4  -4 10.7465 1.17144   5
  -7   4   4 6.85039 1.69112   1
   6  -4  -4 0.75743 0.38542   5
  -6   4   4 0.65670 1.00312   1
  -6   4   4 0.39689 0.71437   2
   5  -4  -4 441.489 9.46492   5
  -5   4   4 423.901 11.8437   1
  -5   4   4 434.658 9.86794   2
   4  -4  -4 23.2972 1.16379   5
  -4   4   4 22.1745 1.78377   1
  -4   4   4 24.1847 1.39748   2
   3  -4  -4 3.18668 0.48182   5
  -3   4   4 3.25641 0.60084   2
  -3   4   4 2.88287 0.73793   1
   2  -4  -4 39.0774 1.42483   5
   2  -4  -4 43.7398 1.90104   1
  -2   4   4 39.6555 1.98077   1
  -2   4   4 41.8023 1.50686   2
   1  -4  -4 0.77408 0.34407   1
   1  -4  -4 1.10531 0.34158   3
   1  -4  -4 1.05156 0.26860   5
  -1   4   4 1.15645 0.51483   1
  -1   4   4 0.74802 0.35949   2
  -1   4   4 1.22930 0.34115   4
   0  -4  -4 172.891 4.25844   3
   0  -4  -4 171.091 4.04742   5
   0  -4  -4 174.288 5.07372   1
   0   4   4 176.448 3.91830   4
   0   4   4 173.713 4.17571   2
  -1  -4  -4 45.3193 2.00892   1
  -1  -4  -4 44.6096 1.53732   5
  -1  -4  -4 45.2377 1.65579   3
   1   4   4 46.3744 1.47792   4
   1   4   4 45.7570 1.57607   2
  -2  -4  -4 0.54570 0.27096   5
  -2  -4  -4 0.02729 0.26452   1
  -2  -4  -4 0.74020 0.29837   3
  -2  -4  -4 0.57575 0.23508   5
   2   4   4 -0.1146 0.39348   2
   2   4   4 0.18183 0.32830   4
  -3  -4  -4 72.3890 2.99544   1
  -3  -4  -4 75.3239 2.34186   5
  -3  -4  -4 75.7953 2.45536   3
   3   4   4 71.6367 2.18004   4
   3   4   4 71.4703 2.34143   2
  -4  -4  -4 0.15546 0.25082   5
  -4  -4  -4 0.77073 0.46340   1
  -4  -4  -4 0.53155 0.35191   3
   4   4   4 0.71798 0.43198   4
   4   4   4 0.17327 0.48511   2
  -5  -4  -4 155.351 4.31286   5
  -5  -4  -4 157.758 4.44763   3
  -5  -4  -4 159.148 5.51850   1
   5   4   4 151.346 4.03596   4
   5   4   4 153.118 4.29896   2
  -6  -4  -4 15.9720 1.19207   5
  -6  -4  -4 14.1241 1.16752   3
  -6  -4  -4 15.1158 1.59471   1
   6   4   4 14.4193 1.36609   2
   6   4   4 14.2172 1.17701   4
  -7  -4  -4 16.5950 1.83258   1
  -7  -4  -4 12.9883 1.21338   3
   7   4   4 12.9001 1.23837   4
   7   4   4 16.3183 1.59805   2
  -8  -4  -4 3.68450 1.13489   1
   8   4   4 4.83697 0.99180   4
   8   4   4 3.71794 1.06693   2
   9   4   4 7.33660 1.39782   2
  -9   5   4 8.04042 2.38955   1
  -8   5   4 -1.2428 1.35799   1
   7  -5  -4 3.12154 0.67020   5
  -7   5   4 1.99829 1.33417   1
  -7   5   4 3.65107 1.08469   2
   6  -5  -4 34.2266 1.68675   5
  -6   5   4 36.2120 2.04808   2
  -6   5   4 34.5281 2.67210   1
   5  -5  -4 246.450 5.98331   5
  -5   5   4 254.302 6.21577   2
  -5   5   4 247.101 7.77146   1
   4  -5  -4 5.46608 0.70849   5
  -4   5   4 4.31303 1.04923   1
  -4   5   4 6.73068 0.87885   2
   3  -5  -4 8.05449 0.68941   5
  -3   5   4 7.29508 1.17369   1
  -3   5   4 10.1499 1.00330   2
   2  -5  -4 0.55912 0.35531   1
   2  -5  -4 0.29715 0.23718   5
  -2   5   4 0.70309 0.42939   2
  -2   5   4 0.00707 0.32414   4
  -2   5   4 0.17051 0.51173   1
   1  -5  -4 36.3192 1.53313   3
   1  -5  -4 35.3368 1.34647   5
   1  -5  -4 35.9467 1.81434   1
  -1   5   4 36.0046 1.28864   4
  -1   5   4 35.9913 1.96909   1
  -1   5   4 35.2311 1.41578   2
   0  -5  -4 249.160 7.04551   1
   0  -5  -4 255.972 5.96595   3
   0  -5  -4 244.407 5.59478   5
   0   5   4 251.510 5.42288   4
   0   5   4 246.954 5.76863   2
  -1  -5  -4 263.029 7.49045   1
  -1  -5  -4 263.643 5.96841   5
  -1  -5  -4 266.882 6.26808   3
   1   5   4 260.743 6.12714   2
   1   5   4 272.347 5.77707   4
  -2  -5  -4 204.173 4.90957   5
  -2  -5  -4 203.642 5.16675   3
  -2  -5  -4 208.746 6.22711   1
  -2  -5  -4 203.890 4.91411   5
   2   5   4 201.748 4.99234   2
   2   5   4 205.342 4.70285   4
  -3  -5  -4 44.8398 1.76343   5
  -3  -5  -4 44.2338 2.29990   1
  -3  -5  -4 42.3805 1.84948   3
   3   5   4 47.0649 1.67422   4
   3   5   4 43.8681 1.78124   2
  -4  -5  -4 32.9292 2.08901   1
  -4  -5  -4 33.1962 1.58834   5
  -4  -5  -4 34.0134 1.69348   3
   4   5   4 33.0421 1.50162   4
   4   5   4 36.3697 1.70405   2
  -5  -5  -4 8.71571 1.07707   3
  -5  -5  -4 7.95944 1.29785   1
  -5  -5  -4 9.97223 1.09017   5
   5   5   4 9.33789 0.97432   4
   5   5   4 8.65395 1.06450   2
  -6  -5  -4 7.61353 0.98162   5
  -6  -5  -4 6.10765 1.23060   1
  -6  -5  -4 8.26033 1.12005   3
   6   5   4 9.90136 1.26522   2
   6   5   4 9.01812 1.04462   4
  -7  -5  -4 33.7427 1.98669   3
  -7  -5  -4 29.5991 2.43676   1
   7   5   4 35.0861 1.86054   4
   7   5   4 32.3386 2.11669   2
  -8  -5  -4 44.6881 3.05710   1
  -8  -5  -4 43.3183 2.34626   3
   8   5   4 39.6521 2.14627   4
   8   5   4 45.1738 2.55849   2
  -9   6   4 10.7588 2.48638   1
  -8   6   4 2.74043 1.71293   1
   7  -6  -4 1.02453 0.48161   5
  -7   6   4 1.75075 1.28121   1
  -7   6   4 1.00555 0.96181   2
   6  -6  -4 16.1264 1.21270   5
  -6   6   4 18.6265 2.23614   1
  -6   6   4 16.6655 1.65734   2
   5  -6  -4 45.5975 1.92354   5
  -5   6   4 47.1379 2.84549   1
  -5   6   4 45.8478 2.07164   2
   4  -6  -4 133.451 3.63871   5
  -4   6   4 129.779 4.95130   1
  -4   6   4 129.108 3.68040   2
   3  -6  -4 4.66660 0.61165   5
   3  -6  -4 4.56574 0.90765   1
  -3   6   4 5.43603 0.75640   2
  -3   6   4 5.13289 1.05236   1
   2  -6  -4 3.69499 0.72437   1
   2  -6  -4 3.40018 0.51272   5
  -2   6   4 2.69527 0.78604   1
  -2   6   4 3.38260 0.52123   4
  -2   6   4 3.39550 0.59693   2
   1  -6  -4 6.14655 0.76759   3
   1  -6  -4 7.98847 1.03689   1
   1  -6  -4 7.61672 0.65440   5
  -1   6   4 6.25479 0.65135   4
  -1   6   4 6.67099 1.08800   1
   0  -6  -4 61.0414 2.24846   3
   0  -6  -4 58.9210 2.63527   1
   0  -6  -4 57.7635 1.95440   5
   0   6   4 62.6726 1.85780   4
  -1  -6  -4 10.5133 1.07167   1
  -1  -6  -4 8.11435 0.91722   3
  -1  -6  -4 8.15376 0.71596   5
   1   6   4 9.91945 0.77365   4
  -2  -6  -4 62.9697 2.36065   3
  -2  -6  -4 65.7426 2.19212   5
  -2  -6  -4 62.0477 2.16086   5
  -2  -6  -4 61.4023 2.84803   1
   2   6   4 63.9931 2.15142   2
   2   6   4 63.8496 2.01710   4
  -3  -6  -4 10.5264 0.86971   5
  -3  -6  -4 10.2268 0.94958   3
  -3  -6  -4 10.8135 0.91073   5
  -3  -6  -4 7.14966 1.09875   1
   3   6   4 11.2168 1.05733   2
   3   6   4 9.42260 0.88989   4
  -4  -6  -4 21.7155 1.42726   3
  -4  -6  -4 21.8651 1.75515   1
  -4  -6  -4 22.3662 1.33792   5
   4   6   4 23.8253 1.47341   2
   4   6   4 21.4480 1.27498   4
  -5  -6  -4 3.80031 0.97774   1
  -5  -6  -4 5.08257 0.88782   3
  -5  -6  -4 4.76158 0.78307   5
   5   6   4 4.23774 0.74919   4
   5   6   4 4.35960 0.88395   2
  -6  -6  -4 5.67407 1.22812   1
  -6  -6  -4 6.84395 1.03087   3
  -6  -6  -4 8.07224 1.07577   5
   6   6   4 9.47008 1.26469   2
   6   6   4 6.98063 0.98117   4
  -7  -6  -4 3.47732 0.79911   3
  -7  -6  -4 3.25444 0.98634   1
   7   6   4 3.76570 0.86741   4
   7   6   4 1.88937 0.99773   2
  -8  -6  -4 10.2549 1.41979   3
   8   6   4 10.6485 1.50616   2
   8  -7  -4 17.2439 1.41703   5
  -8   7   4 19.9995 2.80962   1
   7  -7  -4 0.52600 0.46254   5
  -7   7   4 2.03800 1.37925   1
  -7   7   4 1.57498 1.00774   2
   6  -7  -4 34.6198 1.78103   5
  -6   7   4 33.0625 2.03308   2
  -6   7   4 34.9498 2.88845   1
   5  -7  -4 0.09128 0.34938   5
  -5   7   4 0.23575 0.83666   1
   4  -7  -4 20.7335 1.23028   5
  -4   7   4 18.8022 1.93665   1
   3  -7  -4 27.6175 1.37519   5
   3  -7  -4 26.5281 1.87641   1
  -3   7   4 28.1341 2.10767   1
   2  -7  -4 290.499 8.48833   1
   2  -7  -4 290.421 6.63793   5
  -2   7   4 292.403 8.71143   1
  -2   7   4 286.244 6.34601   4
   1  -7  -4 7.77032 1.10682   1
   1  -7  -4 8.26186 0.73339   5
   1  -7  -4 7.15268 0.90754   3
  -1   7   4 6.84086 1.17258   1
  -1   7   4 9.26379 0.74305   4
   0  -7  -4 141.566 4.10961   3
   0  -7  -4 139.975 4.89699   1
   0  -7  -4 137.512 3.69464   5
   0   7   4 140.013 3.48016   4
   0   7   4 142.982 5.11186   1
  -1  -7  -4 11.0872 1.41119   1
  -1  -7  -4 14.2785 1.09856   3
  -1  -7  -4 12.1303 0.89048   5
   1   7   4 12.7318 0.88140   4
  -2  -7  -4 2.60174 0.51747   5
  -2  -7  -4 2.66888 0.63266   3
  -2  -7  -4 2.85706 0.82669   1
   2   7   4 2.56908 0.53912   4
  -3  -7  -4 35.0183 1.68299   5
  -3  -7  -4 35.8729 2.29110   1
  -3  -7  -4 36.0441 1.88021   3
  -3  -7  -4 35.7445 1.70015   5
   3   7   4 36.6689 1.59198   4
  -4  -7  -4 15.3005 1.18404   5
  -4  -7  -4 16.0933 1.29473   3
  -4  -7  -4 16.9535 1.66068   1
   4   7   4 17.6409 1.20312   4
  -5  -7  -4 2.86496 0.68271   5
  -5  -7  -4 4.31951 1.08344   1
  -5  -7  -4 5.67100 0.97203   3
   5   7   4 3.67365 0.79781   4
   5   7   4 4.29210 0.93582   2
  -6  -7  -4 -0.0442 0.36653   5
  -6  -7  -4 0.41893 0.56490   1
  -6  -7  -4 -0.0240 0.45105   3
   6   7   4 0.19863 0.60981   4
   6   7   4 0.65321 0.75670   2
  -7  -7  -4 64.1718 2.99254   3
  -7  -7  -4 54.8400 3.60925   1
   7   7   4 60.9883 2.91747   2
   8  -8  -4 26.3094 1.79384   5
  -8   8   4 22.3169 3.04397   1
  -8   8   4 22.2758 2.15335   2
   7  -8  -4 4.63058 0.90896   5
  -7   8   4 4.90195 1.70992   1
  -7   8   4 3.25286 1.11733   2
   6  -8  -4 49.9211 2.26741   5
  -6   8   4 49.9818 3.43771   1
   5  -8  -4 12.1972 1.08863   5
  -5   8   4 13.5892 1.94582   1
   4  -8  -4 57.7267 2.21812   5
  -4   8   4 50.3585 3.13015   1
   3  -8  -4 1.12214 0.65390   1
   3  -8  -4 0.86377 0.37710   5
  -3   8   4 1.61433 0.86005   1
   2  -8  -4 116.975 3.39403   5
   2  -8  -4 120.269 4.60388   1
  -2   8   4 120.392 4.80685   1
   1  -8  -4 81.9758 2.58842   5
   1  -8  -4 73.8244 2.88847   3
   1  -8  -4 81.3353 3.54825   1
  -1   8   4 80.4988 3.72724   1
   0  -8  -4 40.8234 1.98796   3
   0  -8  -4 39.1352 2.35349   1
   0  -8  -4 39.7189 1.70652   5
   0   8   4 44.2972 2.67411   1
  -1  -8  -4 8.40997 1.07397   3
  -1  -8  -4 8.79472 0.93716   5
  -1  -8  -4 8.56111 1.33147   1
  -2  -8  -4 -0.3659 0.38067   1
  -2  -8  -4 -0.0531 0.29476   5
  -2  -8  -4 0.06461 0.33668   3
  -3  -8  -4 -0.2642 0.29653   5
  -3  -8  -4 0.74218 0.42411   5
  -3  -8  -4 0.62012 0.57253   1
  -3  -8  -4 0.11264 0.39624   3
   3   8   4 0.92950 0.49295   4
  -4  -8  -4 3.42058 0.71763   5
  -4  -8  -4 2.20864 0.84092   1
  -4  -8  -4 3.83686 0.72461   5
  -4  -8  -4 4.15952 0.87622   3
   4   8   4 3.87039 0.76690   4
  -5  -8  -4 108.889 3.74715   5
  -5  -8  -4 114.945 5.01663   1
  -5  -8  -4 114.659 4.13529   3
  -5  -8  -4 117.902 3.85687   5
   5   8   4 108.811 3.54754   4
  -6  -8  -4 4.94425 1.12685   1
  -6  -8  -4 4.27424 0.92641   3
  -6  -8  -4 4.62459 0.84817   5
   6   8   4 7.42966 1.21447   2
   6   8   4 5.58143 0.94083   4
   7  -9  -4 49.1893 2.42244   5
  -7   9   4 51.9568 3.96306   1
   6  -9  -4 3.23000 0.73353   5
  -6   9   4 7.37012 1.74641   1
   5  -9  -4 1.20124 0.49728   5
  -5   9   4 3.57600 1.27968   1
   4  -9  -4 1.13803 0.47862   5
  -4   9   4 2.96056 1.11828   1
   3  -9  -4 44.7661 1.95214   5
   3  -9  -4 47.4355 2.81892   1
  -3   9   4 43.2981 2.89214   1
   2  -9  -4 26.2128 2.03348   1
   2  -9  -4 22.5147 1.34205   5
  -2   9   4 27.2553 2.25017   1
   1  -9  -4 65.4393 2.37892   5
   1  -9  -4 66.9240 3.33906   1
   1  -9  -4 68.5430 2.84227   3
  -1   9   4 65.9390 3.52108   1
   0  -9  -4 38.2026 2.05718   3
   0  -9  -4 37.8490 2.44661   1
   0  -9  -4 37.4480 1.72399   5
   0   9   4 34.8978 2.57883   1
  -1  -9  -4 0.56994 0.53484   1
  -1  -9  -4 2.10835 0.65414   3
  -1  -9  -4 0.54994 0.36378   5
  -2  -9  -4 6.14647 0.84666   5
  -2  -9  -4 5.07520 0.94975   3
  -2  -9  -4 5.36023 1.15868   1
  -3  -9  -4 2.27959 0.85095   1
  -3  -9  -4 2.15654 0.69902   3
  -3  -9  -4 2.01334 0.57864   5
  -4  -9  -4 -0.2285 0.45273   3
  -4  -9  -4 0.58971 0.53475   1
  -4  -9  -4 0.07149 0.35466   5
  -4  -9  -4 0.47115 0.41293   5
   4   9   4 0.12681 0.51079   4
  -5  -9  -4 8.85923 1.24199   3
  -5  -9  -4 8.50896 1.50610   1
   5   9   4 9.71573 1.12473   4
  -6  -9  -4 6.44538 1.10447   3
  -6  10   4 -0.5189 0.99733   1
  -5  10   4 4.79172 1.42113   1
   4 -10  -4 12.3532 1.11296   5
  -4  10   4 11.6522 1.89452   1
   3 -10  -4 36.1237 2.62034   1
   3 -10  -4 33.7916 1.76489   5
  -3  10   4 38.6709 2.80808   1
   2 -10  -4 1.35913 0.78607   1
   2 -10  -4 2.34462 0.57028   5
  -2  10   4 1.29010 0.90785   1
   1 -10  -4 67.7269 3.03251   3
   1 -10  -4 76.1155 3.73708   1
   1 -10  -4 75.1968 2.67313   5
  -1  10   4 66.6880 3.74126   1
   0 -10  -4 50.1923 2.13698   5
   0 -10  -4 47.6576 2.49067   3
   0 -10  -4 49.5224 3.01640   1
   0  10   4 49.8010 3.25132   1
  -1 -10  -4 0.57217 0.55451   1
  -1 -10  -4 1.61438 0.67492   3
  -1 -10  -4 0.86039 0.43224   5
   1  10   4 1.41920 0.90741   1
  -2 -10  -4 5.31993 1.01444   3
  -2 -10  -4 3.98137 1.04954   1
  -2 -10  -4 3.70849 0.74318   5
  -3 -10  -4 0.07574 0.48994   3
  -3 -10  -4 1.19972 0.60447   1
  -3 -10  -4 0.75565 0.44675   5
  -4 -10  -4 5.24328 0.96174   3
  -4  11   4 14.7842 2.16909   1
   3 -11  -4 17.6012 1.41867   5
  -3  11   4 19.2065 2.42381   1
   2 -11  -4 0.15040 0.35807   5
   2 -11  -4 0.27449 0.53100   1
  -2  11   4 2.57926 0.99955   1
   1 -11  -4 2.50687 0.61297   5
   1 -11  -4 5.00619 1.22228   1
   1 -11  -4 1.59185 0.84857   3
  -1  11   4 4.56891 1.26819   1
   0 -11  -4 19.0686 1.36748   5
   0 -11  -4 20.3880 1.72253   3
   0 -11  -4 20.9559 2.04063   1
   0  11   4 18.5113 2.37760   1
  -1 -11  -4 33.6607 2.17344   3
  -1 -11  -4 36.7435 2.69800   1
   1  11   4 37.6947 2.95714   1
  -2 -11  -4 16.2214 1.81092   3
  -3 -11  -4 5.84595 1.09174   3
   0 -12  -4 -0.0224 0.58780   3
  -3 -14   5 8.29951 1.34725   3
  -1 -14   5 0.83221 0.65315   3
  -1 -14   5 -0.1053 0.24665   5
  -1 -14   5 0.54114 0.74093   1
   0 -14   5 1.42461 0.89073   1
   0 -14   5 2.71980 0.81765   3
   0 -14   5 1.89781 0.35906   5
   1 -14   5 2.47008 1.04978   1
   1 -14   5 1.32577 0.74120   3
   1 -14   5 2.67303 0.39351   5
   2 -14   5 25.8150 1.15305   5
  -5 -13   5 15.3460 1.83654   3
  -4 -13   5 4.00444 1.03059   3
  -4 -13   5 4.33502 1.22779   1
  -3 -13   5 2.25947 0.86763   3
  -3 -13   5 0.85044 0.73422   1
  -3 -13   5 1.29260 0.43188   5
   2  13  -5 18.0165 1.60288   1
  -2 -13   5 13.7459 0.82548   5
  -2 -13   5 12.7778 1.51213   3
  -2 -13   5 15.3047 1.96192   1
   1  13  -5 3.91886 0.88254   1
  -1 -13   5 0.21296 0.52719   3
  -1 -13   5 0.16004 0.21551   5
  -1 -13   5 -0.2200 0.53449   1
   0  13  -5 14.4137 1.39612   1
   0 -13   5 8.74446 1.25563   3
   0 -13   5 8.34333 1.48420   1
  -1  13  -5 39.4687 2.46056   1
   1 -13   5 30.7957 1.02831   5
   1 -13   5 32.2577 1.95930   3
   1 -13   5 28.9929 2.31383   1
  -2  13  -5 6.85926 1.06958   1
   2 -13   5 2.48224 0.40345   5
   2 -13   5 2.56176 1.10250   1
  -3  13  -5 5.50415 0.95924   1
   3 -13   5 1.28821 0.41672   5
   4 -13   5 0.06197 0.38414   5
  -6 -12   5 16.6523 1.88775   3
  -5 -12   5 5.54273 1.14650   3
  -5 -12   5 3.57817 1.12591   1
  -4 -12   5 11.6086 0.96459   5
  -4 -12   5 11.3308 1.71303   1
  -4 -12   5 10.3435 1.44462   3
  -3 -12   5 0.21208 0.30505   5
  -3 -12   5 0.98172 0.69740   1
  -3 -12   5 0.45049 0.54598   3
  -2 -12   5 0.44593 0.53477   3
  -2 -12   5 -0.2138 0.49228   1
  -2 -12   5 0.10988 0.23308   5
   1  12  -5 8.12998 1.40057   1
  -1 -12   5 5.15273 1.08348   1
  -1 -12   5 6.49936 1.01980   3
  -1 -12   5 4.95266 0.42090   5
   0  12  -5 2.18862 0.73901   1
   0 -12   5 0.92269 0.56418   3
   0 -12   5 0.47179 0.56916   1
   1 -12   5 0.46662 0.57899   1
   1 -12   5 -0.0369 0.44834   3
  -2  12  -5 2.49291 0.84781   1
   2 -12   5 2.67158 0.98411   1
   2 -12   5 2.43878 0.73238   3
   2 -12   5 2.40583 0.35237   5
  -3  12  -5 21.0363 1.90535   1
   3 -12   5 17.5104 0.92738   5
  -4  12  -5 2.52599 1.00025   1
   4 -12   5 1.78359 0.46670   5
  -5  12  -5 4.72293 1.31725   1
   5 -12   5 2.30321 0.60418   5
  -6  12  -5 13.5197 2.04308   1
  -7 -11   5 10.3396 1.55900   3
  -6 -11   5 34.5016 2.65295   1
  -6 -11   5 33.3327 2.25136   3
  -5 -11   5 24.9389 1.42361   5
  -5 -11   5 26.1216 1.92540   3
  -5 -11   5 25.2373 2.19833   1
  -4 -11   5 8.44542 1.41777   1
  -4 -11   5 8.61964 1.24427   3
  -4 -11   5 7.02090 0.79764   5
  -3 -11   5 12.1824 1.62696   1
  -3 -11   5 11.0860 0.77012   5
  -3 -11   5 9.42091 1.26325   3
  -2 -11   5 6.62917 1.11762   1
  -2 -11   5 6.94521 1.00966   3
  -2 -11   5 8.05108 0.55538   5
   1  11  -5 54.0343 2.89976   1
  -1 -11   5 55.2635 2.39109   3
  -1 -11   5 60.5823 2.92601   1
   0  11  -5 15.2289 1.51119   1
   0 -11   5 14.7554 1.43855   1
   0 -11   5 13.4862 1.14633   3
  -1  11  -5 11.1987 1.45353   1
   1 -11   5 11.3579 1.03722   3
   1 -11   5 10.7563 1.40624   1
  -2  11  -5 2.09788 0.73788   1
   2 -11   5 0.53577 0.21526   5
   2 -11   5 -0.0539 0.58898   1
   2 -11   5 0.50418 0.49220   3
  -3  11  -5 45.9342 2.72416   1
   3 -11   5 43.3866 1.44975   5
  -4  11  -5 16.2925 2.00076   1
   4 -11   5 15.2257 0.98183   5
  -5  11  -5 5.69790 1.46103   1
   5 -11   5 2.73338 0.61372   5
  -6  11  -5 0.38207 1.14479   1
   6 -11   5 0.07446 0.50793   5
  -7  11  -5 9.90542 2.08353   1
  -8 -10   5 3.24827 0.98901   3
  -7 -10   5 9.09607 1.42962   3
  -7 -10   5 9.18612 1.67265   1
  -6 -10   5 14.4342 1.19320   5
  -6 -10   5 14.7277 1.89835   1
  -6 -10   5 15.4883 1.68965   3
  -5 -10   5 9.10682 1.28015   3
  -5 -10   5 6.46690 1.25295   1
  -5 -10   5 6.45410 0.82385   5
  -4 -10   5 15.8806 1.38628   3
  -4 -10   5 16.0970 1.01066   5
  -4 -10   5 17.3740 1.64117   1
  -3 -10   5 31.7096 2.12023   1
  -3 -10   5 32.2423 1.22905   5
  -3 -10   5 31.6184 1.78866   3
  -2 -10   5 27.1665 1.60625   3
  -2 -10   5 31.4004 1.01351   5
  -2 -10   5 30.5893 1.96736   1
  -1 -10   5 8.76797 1.17881   1
  -1 -10   5 9.13661 1.01888   3
   0  10  -5 2.02920 0.63840   1
   0 -10   5 0.85163 0.44745   1
   0 -10   5 0.23708 0.33232   3
  -1  10  -5 30.3602 1.94894   1
   1 -10   5 28.2005 1.47655   3
   1 -10   5 31.3995 1.89291   1
  -2  10  -5 1.13755 0.61885   1
   2 -10   5 0.07242 0.40571   3
   2 -10   5 0.39158 0.16952   5
   2 -10   5 0.35559 0.45005   1
  -3  10  -5 0.56689 0.67926   1
   3 -10   5 0.19194 0.23788   5
  -4  10  -5 5.09343 1.17645   1
   4 -10   5 2.57134 0.48481   5
  -5  10  -5 11.3151 1.80541   1
   5 -10   5 8.54068 0.89687   5
  -6  10  -5 -0.2587 1.07693   1
   6 -10   5 -0.2450 0.39927   5
  -7  10  -5 2.09271 1.51954   1
   7 -10   5 2.69719 0.75965   5
  -8  10  -5 30.2691 3.33113   1
  -8  -9   5 -0.7372 0.66239   1
  -7  -9   5 8.18296 1.09197   5
  -7  -9   5 4.79570 1.24760   1
  -6  -9   5 36.5663 2.50522   1
  -6  -9   5 33.1117 1.70875   5
  -5  -9   5 50.5711 1.94228   5
  -5  -9   5 50.9021 2.81249   1
  -5  -9   5 46.8558 2.34755   3
  -4  -9   5 4.84461 0.99986   1
  -4  -9   5 4.01647 0.57720   5
  -4  -9   5 4.89988 0.86844   3
  -3  -9   5 32.9844 1.74456   3
  -3  -9   5 29.8574 1.91765   1
  -3  -9   5 30.3958 1.15719   5
  -2  -9   5 3.46623 0.65920   3
  -2  -9   5 2.96704 0.71125   1
  -2  -9   5 3.46704 0.33139   5
  -1  -9   5 42.7631 2.12482   1
  -1  -9   5 41.3570 1.79012   3
   0   9  -5 85.1111 3.33241   1
   0  -9   5 81.8558 3.16903   1
   0  -9   5 83.9406 2.66405   3
  -1   9  -5 12.6481 1.21789   1
   1  -9   5 12.9957 1.14845   1
   1  -9   5 12.5684 0.91248   3
  -2   9  -5 0.64094 0.55450   1
   2  -9   5 0.19150 0.36701   3
   2  -9   5 0.44600 0.16333   5
   2  -9   5 0.03978 0.43756   1
  -3   9  -5 23.9078 1.84937   1
   3  -9   5 23.6911 0.95697   5
  -4   9  -5 0.90017 0.84242   1
   4  -9   5 0.17560 0.28277   5
  -5   9  -5 9.93340 1.63697   1
   5  -9   5 10.9947 0.91841   5
  -6   9  -5 8.07897 1.67519   1
   6  -9   5 8.66399 0.97191   5
  -7   9  -5 0.94170 1.42361   1
   7  -9   5 0.82967 0.58098   5
  -8   9  -5 -0.2706 1.61386   1
   8  -9   5 0.35338 0.49136   5
   9   8  -5 2.34822 0.71626   4
  -8  -8   5 18.1309 1.46687   5
  -8  -8   5 19.2163 2.09087   1
  -7  -8   5 -0.0043 0.36752   5
  -7  -8   5 -0.2824 0.52726   1
  -6  -8   5 -0.2078 0.30332   5
  -6  -8   5 0.19370 0.56742   1
  -5  -8   5 81.4828 3.56596   1
  -5  -8   5 81.0516 2.57310   5
  -4  -8   5 116.408 3.06103   5
  -4  -8   5 114.222 4.27264   1
  -3  -8   5 158.654 5.05240   1
  -3  -8   5 156.675 3.58382   5
  -3  -8   5 150.257 4.31242   3
  -2  -8   5 0.71214 0.19441   5
  -2  -8   5 1.12575 0.42556   3
  -2  -8   5 0.99064 0.21264   5
  -2  -8   5 0.93920 0.41656   1
  -1  -8   5 32.6633 1.45414   3
  -1  -8   5 33.4965 1.71562   1
   0   8  -5 98.7852 3.52033   1
   0  -8   5 101.730 2.85823   3
   0  -8   5 97.6628 3.37223   1
  -1   8  -5 126.270 4.27403   1
   1  -8   5 130.316 4.17494   1
   1  -8   5 137.292 3.50377   3
  -2   8  -5 4.62215 0.87846   1
   2  -8   5 6.33313 0.71084   3
   2  -8   5 5.24774 0.33778   5
   2  -8   5 5.09017 0.32816   5
  -3   8  -5 16.0735 1.50877   1
   3  -8   5 16.8532 0.79342   5
  -4   8  -5 3.22639 1.00014   1
   4  -8   5 3.05848 0.49411   5
  -5   8  -5 0.05951 0.93131   1
   5  -8   5 -0.4209 0.24457   5
  -6   8  -5 27.1856 2.59976   1
   6  -8   5 23.9256 1.45984   5
  -7   8  -5 1.46947 1.35860   1
   7  -8   5 1.59394 0.60089   5
  -8   8  -5 7.43113 2.14685   1
   8  -8   5 7.48833 1.13056   5
  -9   8  -5 -1.9383 1.39640   1
   9   7  -5 2.77196 0.75227   4
  -9  -7   5 1.04399 0.45396   5
  -9  -7   5 -0.4881 0.82172   1
   8   7  -5 50.3535 2.10154   4
  -8  -7   5 47.9668 3.15815   1
  -8  -7   5 50.3529 2.32721   5
   7   7  -5 73.1701 2.57181   4
  -7  -7   5 76.4524 3.73271   1
  -7  -7   5 75.8736 2.80066   5
  -6  -7   5 57.4321 3.00629   1
  -6  -7   5 55.1400 2.16333   5
  -5  -7   5 5.73630 1.07770   1
  -5  -7   5 5.09222 0.69187   5
  -4  -7   5 43.3163 1.55125   5
  -4  -7   5 46.0667 2.28952   1
  -3  -7   5 54.3506 1.59761   5
  -3  -7   5 55.9454 2.42989   1
  -2  -7   5 62.2332 2.43488   1
  -2  -7   5 61.4109 2.11780   3
  -2  -7   5 62.9994 1.51000   5
  -2  -7   5 61.3583 1.50182   5
  -1  -7   5 49.7417 2.04489   1
  -1  -7   5 53.3292 1.80119   3
   0   7  -5 30.8877 1.56808   1
   0  -7   5 29.8780 1.44415   1
   0  -7   5 30.2540 1.22795   3
  -1   7  -5 41.9410 1.93222   1
   1  -7   5 42.2677 1.46927   3
   1  -7   5 42.5769 1.80887   1
  -2   7  -5 13.8039 1.24427   1
   2  -7   5 14.6482 0.56948   5
   2  -7   5 14.3386 0.54499   5
  -3   7  -5 117.691 4.10464   1
   3  -7   5 116.949 2.86359   5
  -4   7  -5 20.7768 1.83738   1
   4  -7   5 19.6371 1.01189   5
  -5   7  -5 5.01326 1.25251   1
   5  -7   5 2.70549 0.52720   5
  -6   7  -5 35.8811 2.78867   1
   6  -7   5 30.8826 1.62650   5
  -7   7  -5 2.89870 1.59695   1
   7  -7   5 4.20898 0.80160   5
  -8   7  -5 3.08782 1.87231   1
   8  -7   5 5.06090 0.96048   5
  -9   7  -5 -0.2847 1.79164   1
   9  -7   5 0.13446 0.53411   5
  10   6  -5 1.75428 0.79449   2
   9   6  -5 29.7589 1.87565   2
   9   6  -5 26.8184 1.66784   4
  -9  -6   5 25.5522 2.52455   1
  -9  -6   5 25.0043 1.71554   5
   8   6  -5 6.79693 0.98348   2
   8   6  -5 8.60400 1.00203   4
  -8  -6   5 6.57926 1.46236   1
  -8  -6   5 8.51145 1.10607   5
   7   6  -5 5.57603 0.73523   4
  -7  -6   5 4.44201 0.78399   5
  -7  -6   5 4.81370 1.15230   1
   6   6  -5 10.6011 0.85009   4
  -6  -6   5 11.5741 1.49025   1
  -6  -6   5 10.4513 1.04505   5
  -5  -6   5 61.0054 2.80619   1
  -5  -6   5 58.4758 2.03954   5
  -4  -6   5 5.01780 0.86007   1
  -4  -6   5 5.02533 0.58113   5
  -3  -6   5 9.14425 0.59989   5
  -3  -6   5 9.15901 0.87549   1
  -2  -6   5 0.06306 0.15143   5
  -2  -6   5 0.30878 0.26099   1
  -2  -6   5 -0.2188 0.08222   5
  -1  -6   5 114.857 2.97492   3
  -1  -6   5 113.559 3.42442   1
   0   6  -5 19.0983 1.10961   1
   0  -6   5 18.7011 0.85860   3
   0  -6   5 20.0248 1.03414   1
  -1   6  -5 337.988 8.88711   1
   1  -6   5 353.282 8.80999   1
   1  -6   5 356.466 7.35497   3
  -2   6  -5 41.4101 1.92138   1
   2  -6   5 44.5122 1.19282   5
   2  -6   5 44.9642 1.22805   5
  -3   6  -5 5.68814 0.98701   1
   3  -6   5 4.69409 0.49200   5
  -4   6  -5 9.17079 1.35786   1
   4  -6   5 8.28087 0.69881   5
  -5   6  -5 9.71301 1.55010   1
   5  -6   5 9.09066 0.84063   5
  -6   6  -5 5.97844 1.50372   1
   6  -6   5 4.05177 0.73332   5
  -7   6  -5 50.5705 3.61692   1
   7  -6   5 54.6078 2.37376   5
  -8   6  -5 -1.4919 1.48355   1
   8  -6   5 -0.5025 0.44800   5
  -9   6  -5 27.7141 3.32910   1
  10   5  -5 7.29213 1.18243   2
 -10  -5   5 5.95602 1.60828   1
   9   5  -5 3.36462 0.90572   2
   9   5  -5 1.33607 0.66769   4
  -9  -5   5 2.23498 0.57591   5
  -9  -5   5 1.67762 1.06392   1
   8   5  -5 2.73299 0.67206   4
   8   5  -5 4.04775 0.81404   2
  -8  -5   5 2.86971 0.69309   5
  -8  -5   5 3.26973 1.15879   1
   7   5  -5 6.60164 0.88505   2
   7   5  -5 4.96786 0.70619   4
  -7  -5   5 6.44745 1.29600   1
  -7  -5   5 6.76647 0.90855   5
   6   5  -5 149.316 3.69752   4
  -6  -5   5 150.925 5.27399   1
  -6  -5   5 144.473 4.01898   5
   5   5  -5 4.80146 0.58083   4
  -5  -5   5 5.14150 0.64771   5
  -5  -5   5 5.19808 0.94389   1
   4   5  -5 187.116 3.96445   4
  -4  -5   5 191.761 5.54077   1
  -4  -5   5 169.047 4.25347   5
  -3  -5   5 3.53479 0.43037   5
  -3  -5   5 3.38159 0.39850   5
  -3  -5   5 3.54315 0.62876   1
  -2  -5   5 20.6670 0.75127   5
  -2  -5   5 22.8140 1.13531   1
  -2  -5   5 22.0688 0.74679   5
   0   5  -5 333.970 8.40498   1
   0  -5   5 343.519 8.33059   1
   0  -5   5 339.745 7.02672   3
  -1   5  -5 391.151 9.78886   1
   1  -5   5 388.578 7.80200   5
   1  -5   5 399.299 7.77517   5
   1  -5   5 413.261 8.08955   3
  -2   5  -5 308.957 7.81695   1
   2  -5   5 305.873 6.16931   5
   2  -5   5 289.832 6.18497   5
  -3   5  -5 4.16110 0.88287   1
  -4   5  -5 7.39322 1.26607   1
   4  -5   5 5.93097 0.64596   5
  -5   5  -5 10.2734 1.59710   1
   5  -5   5 9.16526 0.84668   5
  -6   5  -5 18.0185 2.20750   1
   6  -5   5 19.6549 1.31621   5
  -7   5  -5 7.50838 1.90946   1
   7  -5   5 7.68913 1.02391   5
  -8   5  -5 1.70941 1.59070   1
   8  -5   5 4.26441 0.93403   5
  -9   5  -5 0.48336 1.56996   1
 -10   5  -5 1.96589 1.81868   1
  10   4  -5 -0.5470 0.53672   4
  10   4  -5 0.72872 0.88000   2
 -10  -4   5 -1.3940 0.96493   1
   9   4  -5 75.4333 2.93264   2
   9   4  -5 69.7214 2.63447   4
  -9  -4   5 70.8502 4.11085   1
   8   4  -5 15.5447 1.37886   2
   8   4  -5 15.3747 1.19505   4
  -8  -4   5 14.6785 1.20262   5
  -8  -4   5 12.5439 1.91714   1
   7   4  -5 26.0080 1.50233   2
   7   4  -5 25.5910 1.35204   4
  -7  -4   5 28.8013 1.55082   5
  -7  -4   5 29.7933 2.24430   1
   6   4  -5 180.624 4.28778   4
   6   4  -5 175.031 4.54186   2
  -6  -4   5 185.484 4.68419   5
  -6  -4   5 172.044 5.85415   1
   5   4  -5 876.867 17.2420   4
   5   4  -5 890.963 18.4599   2
  -5  -4   5 853.008 21.5324   1
  -5  -4   5 871.239 17.6359   5
   4   4  -5 291.674 6.45981   2
   4   4  -5 287.201 6.02304   4
  -4  -4   5 294.466 7.91708   1
  -4  -4   5 287.184 6.34264   5
  -3  -4   5 81.7111 2.12325   5
  -3  -4   5 77.3727 2.11207   5
  -3  -4   5 80.4157 2.71366   1
  -2  -4   5 104.319 2.32080   5
  -2  -4   5 92.3516 2.87321   1
  -2  -4   5 97.3770 2.31526   5
  -1  -4   5 4.23607 0.28005   5
  -1  -4   5 3.96568 0.30846   5
  -1  -4   5 4.03292 0.36619   1
   0   4  -5 71.2587 2.04585   1
   0  -4   5 72.0211 1.99786   1
   0  -4   5 72.7944 1.72237   3
   0  -4   5 70.3625 1.64179   5
   0  -4   5 70.1670 1.59789   5
  -1   4  -5 251.363 6.30493   1
   1  -4   5 240.548 5.17458   5
   1  -4   5 257.985 5.11618   3
   1  -4   5 261.846 5.15181   5
  -2   4  -5 347.616 8.85030   1
   2  -4   5 359.793 7.22952   5
  -3   4  -5 64.0871 2.56709   1
   3  -4   5 63.9604 1.90551   5
  -4   4  -5 15.7371 1.68703   1
   4  -4   5 14.2099 0.92405   5
  -5   4  -5 0.97734 1.09430   1
   5  -4   5 0.02578 0.36465   5
  -6   4  -5 4.67061 1.45776   1
   6  -4   5 3.24308 0.70017   5
  -7   4  -5 5.63017 1.61547   1
   7  -4   5 6.74001 0.94672   5
  -8   4  -5 19.0232 2.55957   1
   8  -4   5 22.0167 1.74474   5
  -9   4  -5 17.7028 2.67376   1
 -10   4  -5 8.37748 2.26969   1
  11   3  -5 10.8837 1.48058   2
  10   3  -5 0.19026 0.75633   2
  10   3  -5 0.31360 0.61343   4
 -10  -3   5 0.07967 1.23655   1
   9   3  -5 7.74084 1.11399   2
   9   3  -5 6.82704 0.96043   4
  -9  -3   5 5.36862 1.60483   1
   8   3  -5 16.9288 1.21528   4
   8   3  -5 18.6818 1.44579   2
  -8  -3   5 16.7006 2.19769   1
  -8  -3   5 16.9293 1.26354   5
   7   3  -5 36.7228 1.73284   2
   7   3  -5 37.7318 1.59895   4
  -7  -3   5 38.5587 2.61833   1
  -7  -3   5 38.4929 1.79874   5
   6   3  -5 17.9591 1.19874   2
   6   3  -5 17.0188 1.05572   4
  -6  -3   5 18.9493 1.14130   5
  -6  -3   5 20.2259 1.80990   1
   5   3  -5 137.096 3.61067   2
   5   3  -5 143.491 3.40760   4
  -5  -3   5 137.638 4.74232   1
  -5  -3   5 139.769 3.64026   5
   4   3  -5 22.0784 1.09764   2
   4   3  -5 20.8916 0.94963   4
  -4  -3   5 22.3727 1.03271   5
  -4  -3   5 20.2470 1.46295   1
   3   3  -5 745.373 14.4045   4
   3   3  -5 733.535 15.4108   2
  -3  -3   5 734.665 14.6741   5
  -3  -3   5 735.886 17.7249   1
  -2  -3   5 -0.0802 0.13629   5
  -2  -3   5 0.16265 0.13497   5
  -2  -3   5 0.01700 0.20823   1
  -1  -3   5 6.91396 0.37889   1
  -1  -3   5 6.72909 0.38617   5
   0   3  -5 227.747 5.29954   1
   0  -3   5 208.223 4.65781   5
   0  -3   5 238.978 4.63860   5
  -1   3  -5 192.927 4.89438   1
   1  -3   5 199.867 4.16481   5
  -2   3  -5 252.131 6.52414   1
   2  -3   5 251.713 5.43240   5
  -3   3  -5 12.7793 1.28124   1
   3  -3   5 11.4003 0.76445   5
  -4   3  -5 2.16010 0.91503   1
   4  -3   5 1.21579 0.40483   5
  -5   3  -5 1.92539 1.10794   1
   5  -3   5 2.66860 0.56601   5
  -6   3  -5 47.3967 2.99808   1
   6  -3   5 50.8828 2.13217   5
  -7   3  -5 4.99555 1.48953   1
   7  -3   5 4.45724 0.81380   5
  -8   3  -5 -0.7486 1.06125   1
  -9   3  -5 1.86966 1.55394   1
 -10   3  -5 38.7200 3.54692   1
  11   2  -5 3.01112 1.01258   2
  10   2  -5 5.79357 0.92080   4
  10   2  -5 5.89739 1.12326   2
 -10  -2   5 6.77130 1.98746   1
   9   2  -5 2.90854 0.72731   4
   9   2  -5 3.18164 0.91934   2
  -9  -2   5 2.45206 1.43980   1
   8   2  -5 3.85815 0.68791   4
   8   2  -5 3.54356 0.80595   2
  -8  -2   5 2.41864 1.31998   1
   7   2  -5 0.25150 0.55071   2
   7   2  -5 0.34593 0.40398   4
  -7  -2   5 -0.3413 0.97932   1
  -7  -2   5 0.80833 0.41420   5
   6   2  -5 211.049 4.92905   4
   6   2  -5 211.538 5.29518   2
  -6  -2   5 215.447 5.29720   5
  -6  -2   5 215.763 6.92270   1
   5   2  -5 31.7428 1.28121   4
   5   2  -5 32.9747 1.45932   2
  -5  -2   5 33.7747 2.19322   1
  -5  -2   5 29.9498 1.35045   5
   4   2  -5 5.09019 0.52735   5
   4   2  -5 5.24563 0.55451   4
   4   2  -5 4.21303 0.59740   2
  -4  -2   5 5.19511 0.93839   1
  -4  -2   5 5.18063 0.60020   5
   3   2  -5 53.0009 1.49589   5
   3   2  -5 48.8288 1.57614   2
   3   2  -5 48.1394 1.44136   4
  -3  -2   5 50.6521 1.59346   5
   2   2  -5 1513.33 30.4959   2
  -2  -2   5 1492.06 34.3093   1
  -2  -2   5 1444.36 28.6485   5
  -1  -2   5 908.701 18.4612   5
  -1  -2   5 988.340 21.7650   1
   0  -2   5 88.3475 2.17927   5
  -1   2  -5 7.94171 0.49042   1
   1  -2   5 6.72003 0.50293   5
  -2   2  -5 118.545 3.44485   1
  -2   2  -5 119.530 2.76438   5
   2  -2   5 119.803 2.96537   5
  -3   2  -5 23.8858 1.48371   1
  -3   2  -5 25.0991 0.95513   5
   3  -2   5 22.9008 1.09924   5
  -4   2  -5 14.9952 1.49669   1
   4  -2   5 14.6258 0.98451   5
  -5   2  -5 41.0200 2.50130   1
   5  -2   5 38.5058 1.73526   5
  -6   2  -5 155.441 5.58404   1
   6  -2   5 147.997 4.29216   5
  -7   2  -5 19.6282 2.12924   1
  -8   2  -5 0.32088 1.06320   1
  -9   2  -5 7.71023 1.90759   1
 -10   2  -5 5.32650 1.80715   1
  11   1  -5 5.57892 1.13498   2
  10   1  -5 36.2299 2.00818   2
  10   1  -5 32.9701 1.78573   4
 -10  -1   5 29.7980 3.30353   1
   9   1  -5 15.6268 1.38648   2
   9   1  -5 17.0174 1.27021   4
  -9  -1   5 15.3889 2.44731   1
   8   1  -5 48.0774 2.06599   2
   8   1  -5 49.1239 1.93971   4
  -8  -1   5 49.2845 3.41130   1
   7   1  -5 139.429 3.59359   4
   7   1  -5 130.186 3.76618   2
  -7  -1   5 132.490 5.43971   1
  -7  -1   5 139.123 3.94636   5
   6   1  -5 -0.2564 0.34406   4
   6   1  -5 0.28266 0.53258   2
  -6  -1   5 -0.2988 1.00775   1
  -6  -1   5 0.01493 0.25063   5
   5   1  -5 0.10431 0.44877   2
   5   1  -5 0.25912 0.35218   4
  -5  -1   5 0.56918 0.89995   1
  -5  -1   5 0.08466 0.24729   5
   4   1  -5 47.6175 1.54800   4
   4   1  -5 51.4118 1.64702   5
   4   1  -5 50.5411 1.70670   2
  -4  -1   5 50.2397 1.70040   5
  -4  -1   5 54.1501 2.41437   1
   3   1  -5 0.96374 0.31919   4
   3   1  -5 0.65665 0.38937   2
   3   1  -5 1.66598 0.30907   5
  -3  -1   5 1.14107 0.30015   5
  -3  -1   5 0.12825 0.44321   1
   2   1  -5 681.597 14.5203   2
   2   1  -5 697.645 13.5972   4
   2   1  -5 692.695 13.6371   5
  -2  -1   5 696.412 16.3266   1
  -2  -1   5 684.456 13.7431   5
   1   1  -5 55.8980 1.53356   5
   1   1  -5 60.0573 1.77336   2
  -1  -1   5 57.2253 1.63994   1
  -1  -1   5 56.4697 1.64825   5
   0   1  -5 162.205 3.54420   5
   0   1  -5 160.610 3.86390   1
   0  -1   5 169.436 3.91167   1
   0  -1   5 156.979 3.65442   5
  -1   1  -5 130.221 3.38406   1
  -1   1  -5 133.434 3.01747   5
  -1   1  -5 131.153 2.70570   3
   1  -1   5 133.688 3.02799   2
   1  -1   5 128.935 3.13923   5
  -2   1  -5 3.16201 0.22798   3
  -2   1  -5 3.05994 0.47741   1
  -2   1  -5 3.16675 0.37984   5
   2  -1   5 3.03473 0.46228   5
   2  -1   5 3.34621 0.43598   2
  -3   1  -5 246.083 5.49517   5
  -3   1  -5 252.609 6.78499   1
  -3   1  -5 253.645 5.53138   5
   3  -1   5 247.941 5.69397   5
   3  -1   5 252.538 5.61708   2
  -4   1  -5 3.47774 0.48182   5
  -4   1  -5 2.54598 0.75471   1
   4  -1   5 3.09452 0.56657   5
   4  -1   5 2.15765 0.50137   2
   4  -1   5 2.99985 0.44857   4
  -5   1  -5 222.825 6.91589   1
   5  -1   5 224.326 5.34350   2
   5  -1   5 223.483 4.95816   4
   5  -1   5 232.901 5.64375   5
  -6   1  -5 0.51224 0.79673   1
   6  -1   5 1.14625 0.44013   4
   6  -1   5 0.46981 0.52764   2
   6  -1   5 0.47912 0.41922   5
  -7   1  -5 0.74751 0.96840   1
   7  -1   5 0.11625 0.54657   2
  -8   1  -5 27.5245 2.60090   1
   8  -1   5 29.9030 1.56285   2
  -9   1  -5 4.10511 1.52725   1
 -10   1  -5 -1.4544 0.92210   1
  11   0  -5 39.8347 2.21386   2
  10   0  -5 66.8532 2.62804   2
  10   0  -5 64.5399 2.41011   4
 -10   0   5 55.1760 4.44428   1
   9   0  -5 57.4989 2.16450   4
   9   0  -5 56.3677 2.33478   2
  -9   0   5 55.9977 4.06812   1
   8   0  -5 -0.1384 0.40097   4
   8   0  -5 -0.1007 0.51518   2
  -8   0   5 1.06207 1.37824   1
   7   0  -5 24.9540 1.26275   4
   7   0  -5 27.4225 1.45422   2
  -7   0   5 26.2368 2.69310   1
   6   0  -5 107.808 3.09248   2
   6   0  -5 105.119 2.87383   4
  -6   0   5 114.293 4.63706   1
  -6   0   5 108.857 3.20567   5
   5   0  -5 29.5306 1.39433   2
   5   0  -5 30.9614 1.33812   5
  -5   0   5 31.3533 2.29638   1
  -5   0   5 31.4627 1.38413   5
   4   0  -5 26.7093 1.22325   2
   4   0  -5 26.6221 1.14672   5
  -4   0   5 28.1258 1.82553   1
  -4   0   5 28.5974 1.21737   5
   3   0  -5 -0.3575 0.22124   4
   3   0  -5 0.18485 0.15601   5
   3   0  -5 0.05226 0.33957   2
  -3   0   5 0.08233 0.39353   2
  -3   0   5 0.19127 0.18670   5
  -3   0   5 -0.1707 0.46688   1
   2   0  -5 11.1876 0.61144   5
   2   0  -5 9.84298 0.63637   4
   2   0  -5 10.7731 0.78588   2
  -2   0   5 10.8575 0.75447   2
  -2   0   5 10.9292 0.82503   1
  -2   0   5 10.6430 0.66194   5
   1   0  -5 407.349 9.01417   2
   1   0  -5 409.488 8.43672   4
   1   0  -5 417.249 8.47984   5
  -1   0   5 434.243 9.98773   1
  -1   0   5 417.763 8.90326   2
  -1   0   5 416.788 8.58113   5
   0   0  -5 677.870 15.3529   1
   0   0  -5 651.327 13.0197   5
   0   0  -5 643.523 13.9312   2
   0   0   5 658.696 13.1484   5
   0   0   5 655.766 13.7582   2
  -1   0  -5 301.799 7.38608   1
  -1   0  -5 296.523 6.80033   2
  -1   0  -5 300.609 6.30898   5
  -1   0  -5 299.814 6.10718   3
   1   0   5 297.662 6.58110   2
   1   0   5 304.200 6.44942   5
  -2   0  -5 151.976 3.57067   5
  -2   0  -5 150.967 3.35964   3
  -2   0  -5 152.257 4.23838   1
   2   0   5 147.362 3.40389   4
   2   0   5 156.751 3.73224   5
   2   0   5 151.998 3.66205   2
  -3   0  -5 4.53735 0.69787   1
  -3   0  -5 3.91709 0.51553   5
  -3   0  -5 3.69890 0.45861   5
   3   0   5 3.96105 0.58267   5
   3   0   5 4.52105 0.51797   4
   3   0   5 3.82610 0.58053   2
  -4   0  -5 14.2000 0.85981   5
  -4   0  -5 12.8175 1.20325   1
   4   0   5 13.4856 0.97819   5
   4   0   5 13.8734 0.87625   4
   4   0   5 12.2252 0.97272   2
  -5   0  -5 102.057 3.93633   1
   5   0   5 103.499 3.00055   2
   5   0   5 109.661 3.22798   5
   5   0   5 102.097 2.78014   4
  -6   0  -5 44.0379 2.60489   1
   6   0   5 45.4240 1.85270   2
   6   0   5 44.8523 1.68532   4
  -7   0  -5 43.2915 2.83705   1
   7   0   5 45.9781 1.78646   4
   7   0   5 44.9415 1.95301   2
  -8   0  -5 81.6720 4.22185   1
   8   0   5 85.4181 2.89953   2
  -9   0  -5 -2.0498 0.60266   1
   9   0   5 0.14642 0.76495   2
  10  -1  -5 2.64862 0.82035   2
 -10   1   5 2.78876 1.95883   1
   9  -1  -5 0.64447 0.63933   2
   9  -1  -5 1.97135 0.56412   4
  -9   1   5 -0.9822 1.53162   1
   8  -1  -5 71.8828 2.25938   4
   8  -1  -5 69.9296 2.41670   2
  -8   1   5 68.4508 4.24881   1
   7  -1  -5 30.9119 1.33506   4
   7  -1  -5 30.1336 1.46827   2
  -7   1   5 30.3482 2.75899   1
   6  -1  -5 48.8831 1.66555   4
   6  -1  -5 48.4639 1.82205   2
  -6   1   5 49.5422 3.00388   1
   5  -1  -5 297.067 6.67932   5
   5  -1  -5 296.655 6.29807   4
   5  -1  -5 285.880 6.69746   2
  -5   1   5 303.304 6.71780   5
  -5   1   5 286.645 8.44414   1
   4  -1  -5 14.1847 0.83988   5
   4  -1  -5 13.8553 0.79171   4
  -4   1   5 13.2667 1.40147   1
  -4   1   5 12.8461 0.84647   5
   3  -1  -5 6.03846 0.52101   5
   3  -1  -5 5.92286 0.54005   4
  -3   1   5 4.99851 0.63156   2
  -3   1   5 4.81604 0.78209   1
  -3   1   5 4.56376 0.54089   5
  -2   1   5 33.9253 1.47919   1
   1  -1  -5 308.321 6.47258   4
   1  -1  -5 312.454 7.77802   1
   1  -1  -5 305.962 6.61233   5
  -1   1   5 328.025 7.90514   1
  -1   1   5 319.091 6.71776   5
  -1   1   5 317.820 6.94940   2
   0  -1  -5 356.894 7.44481   5
   0  -1  -5 360.022 8.76621   1
   0  -1  -5 363.874 7.34767   4
   0  -1  -5 361.453 7.39627   3
   0   1   5 356.872 7.54594   5
   0   1   5 349.475 7.80888   2
  -1  -1  -5 455.398 11.1423   1
  -1  -1  -5 453.882 9.30729   3
  -1  -1  -5 465.411 9.40553   5
   1   1   5 455.535 9.89048   2
   1   1   5 460.643 9.51238   5
  -2  -1  -5 0.37361 0.17969   3
  -2  -1  -5 0.70926 0.55496   2
  -2  -1  -5 1.02330 0.27205   5
  -2  -1  -5 0.24720 0.22758   1
   2   1   5 0.28493 0.25903   4
   2   1   5 0.77394 0.30475   5
   2   1   5 0.74000 0.42037   2
  -3  -1  -5 138.290 3.51958   5
  -3  -1  -5 135.299 3.75751   2
  -3  -1  -5 142.033 4.33529   1
  -3  -1  -5 141.285 3.41873   3
   3   1   5 136.946 3.59494   2
   3   1   5 141.654 3.66562   5
  -4  -1  -5 76.0627 2.72142   2
  -4  -1  -5 71.0221 2.95801   1
  -4  -1  -5 74.8672 2.35352   5
   4   1   5 74.9124 2.47325   5
   4   1   5 76.4022 2.24973   4
   4   1   5 76.5839 2.41066   2
  -5  -1  -5 156.639 4.40012   2
  -5  -1  -5 154.448 4.17727   5
  -5  -1  -5 156.150 5.25939   1
   5   1   5 152.434 4.11958   2
   5   1   5 155.156 3.89474   4
  -6  -1  -5 11.3597 1.42929   2
  -6  -1  -5 14.0284 1.70364   1
   6   1   5 13.2416 1.06625   4
   6   1   5 12.2104 1.16408   2
  -7  -1  -5 4.41239 1.15712   1
  -7  -1  -5 4.06981 1.19837   2
   7   1   5 6.19587 0.97678   2
   7   1   5 6.65142 0.90736   4
  -8  -1  -5 38.6582 2.84191   1
  -8  -1  -5 41.2754 2.53040   2
   8   1   5 37.4550 1.81971   4
   8   1   5 40.9361 2.10290   2
  -9  -1  -5 8.05394 1.63250   1
   9   1   5 9.19079 1.29575   2
  10   1   5 6.86754 1.29573   2
 -10   2   5 -1.1132 1.80604   1
   9  -2  -5 21.6653 1.35963   2
  -9   2   5 20.7080 3.00955   1
   8  -2  -5 17.9964 1.18062   2
  -8   2   5 16.7292 2.51596   1
   7  -2  -5 0.97578 0.50942   2
   7  -2  -5 1.35083 0.38892   4
  -7   2   5 0.84062 1.27371   1
   6  -2  -5 8.51816 0.83802   2
   6  -2  -5 8.88824 0.67860   4
   6  -2  -5 6.81965 0.80268   5
  -6   2   5 9.89986 1.62771   1
   5  -2  -5 259.592 5.97978   5
   5  -2  -5 255.021 5.44482   4
   5  -2  -5 247.984 5.83320   2
  -5   2   5 246.472 7.55227   1
  -5   2   5 258.710 6.19527   2
   4  -2  -5 6.93953 0.69016   2
   4  -2  -5 5.97621 0.66067   5
   4  -2  -5 6.74287 0.57060   4
  -4   2   5 6.41582 1.09327   1
  -4   2   5 5.21317 0.80468   2
  -4   2   5 6.04291 0.64606   5
   3  -2  -5 61.5839 1.78733   2
   3  -2  -5 61.8633 1.90670   5
   3  -2  -5 61.0671 1.63246   4
  -3   2   5 60.5956 1.98987   2
  -3   2   5 61.5779 2.45156   1
  -3   2   5 59.6868 1.90285   5
   2  -2  -5 20.5228 0.92954   5
   2  -2  -5 20.4656 0.79538   4
   2  -2  -5 20.5264 0.92586   2
  -2   2   5 20.7631 1.22456   1
  -2   2   5 21.0679 0.97773   5
  -2   2   5 19.8692 1.05640   2
   1  -2  -5 225.875 5.97443   1
   1  -2  -5 230.889 4.75199   4
   1  -2  -5 222.351 5.09384   2
   1  -2  -5 227.633 5.04554   5
  -1   2   5 230.168 5.27111   2
  -1   2   5 231.205 6.11545   1
  -1   2   5 225.110 5.08813   5
   0  -2  -5 16.4179 0.91919   1
   0  -2  -5 17.2547 0.73932   4
   0  -2  -5 16.4779 0.80664   5
   0  -2  -5 15.4951 0.86713   2
   0  -2  -5 15.7981 0.76237   3
   0   2   5 16.6205 0.81047   4
   0   2   5 16.4276 0.91334   2
   0   2   5 16.1581 0.84424   5
  -1  -2  -5 1.17552 0.31806   1
  -1  -2  -5 1.26595 0.28478   5
  -1  -2  -5 0.75492 0.46708   2
  -1  -2  -5 1.20758 0.34619   4
  -1  -2  -5 1.04622 0.24796   3
   1   2   5 0.64461 0.28878   5
   1   2   5 1.20757 0.34750   4
   1   2   5 1.60569 0.44371   2
  -2  -2  -5 160.263 4.66540   1
  -2  -2  -5 156.003 3.82681   5
  -2  -2  -5 151.637 3.88097   2
  -2  -2  -5 156.692 3.77827   3
  -2  -2  -5 157.275 3.57565   4
   2   2   5 155.523 3.88795   5
   2   2   5 160.731 3.97448   2
   2   2   5 161.058 3.73472   4
  -3  -2  -5 134.450 3.60224   2
  -3  -2  -5 134.113 3.51203   5
  -3  -2  -5 137.832 4.34273   1
  -3  -2  -5 135.445 3.47904   3
  -3  -2  -5 134.283 3.50626   5
   3   2   5 137.354 3.62051   2
   3   2   5 134.976 3.86145   5
  -4  -2  -5 71.0445 2.29034   3
  -4  -2  -5 72.4086 2.98581   1
  -4  -2  -5 69.6659 2.48509   2
  -4  -2  -5 71.1883 2.33528   5
   4   2   5 70.3884 2.39617   2
   4   2   5 70.5269 2.22220   4
  -5  -2  -5 4.85411 0.96593   2
  -5  -2  -5 4.25018 0.67558   5
  -5  -2  -5 4.81194 0.93558   1
   5   2   5 4.38679 0.68282   4
   5   2   5 3.70534 0.73291   2
  -6  -2  -5 8.06744 1.32002   1
  -6  -2  -5 8.90414 1.17401   2
   6   2   5 8.28600 1.09973   2
   6   2   5 8.61231 0.96691   4
  -7  -2  -5 62.6562 3.39461   1
  -7  -2  -5 62.5012 2.48110   2
   7   2   5 63.2008 2.37352   4
   7   2   5 61.6619 2.50703   2
  -8  -2  -5 2.91436 1.14148   1
   8   2   5 3.47371 1.06621   2
   8   2   5 2.59986 0.81385   4
  -9  -2  -5 0.23871 0.74486   1
   9   2   5 1.72636 0.81424   4
   9   2   5 0.48214 0.94293   2
 -10   3   5 7.00087 2.50866   1
  -9   3   5 42.7534 4.10622   1
  -8   3   5 16.9290 2.45157   1
   7  -3  -5 25.8310 1.14130   2
  -7   3   5 24.7162 2.57242   1
   6  -3  -5 15.8751 0.89259   2
   6  -3  -5 15.7639 1.10960   5
  -6   3   5 17.9025 2.01604   1
   5  -3  -5 0.48427 0.32972   5
   5  -3  -5 0.28908 0.25499   4
   5  -3  -5 0.39888 0.33753   2
  -5   3   5 0.62075 0.67006   2
  -5   3   5 1.81931 0.96143   1
   4  -3  -5 428.883 8.54626   4
   4  -3  -5 432.295 9.28556   5
   4  -3  -5 441.959 9.22622   2
  -4   3   5 435.084 9.70497   2
  -4   3   5 421.175 11.4227   1
   3  -3  -5 128.493 3.33394   5
   3  -3  -5 128.726 2.74901   4
   3  -3  -5 131.045 3.02344   2
  -3   3   5 121.766 4.18127   1
  -3   3   5 129.510 3.43383   2
   2  -3  -5 23.5090 1.27911   1
   2  -3  -5 25.4453 1.08785   5
  -2   3   5 22.9608 1.43723   1
  -2   3   5 23.0533 1.20018   2
  -2   3   5 23.3425 1.03370   5
   1  -3  -5 11.4708 0.71153   5
   1  -3  -5 11.0442 0.62928   2
   1  -3  -5 10.7836 0.42512   4
   1  -3  -5 11.1072 0.83589   1
  -1   3   5 10.6207 0.67070   5
  -1   3   5 11.3270 0.96424   1
  -1   3   5 11.1395 0.85399   2
   0  -3  -5 8.46446 0.62247   5
   0  -3  -5 8.56970 0.61685   3
   0  -3  -5 8.85438 0.39714   4
   0  -3  -5 10.1028 0.78156   1
   0   3   5 8.25163 0.60818   5
   0   3   5 8.26637 0.80178   2
   0   3   5 8.95000 0.69442   4
  -1  -3  -5 51.3746 2.08044   1
  -1  -3  -5 50.6812 1.45435   2
  -1  -3  -5 50.9588 1.70799   3
  -1  -3  -5 50.7985 1.70164   5
   1   3   5 51.8417 1.79171   2
   1   3   5 50.9162 1.73526   5
   1   3   5 53.7282 1.66292   4
  -2  -3  -5 10.1981 0.90148   1
  -2  -3  -5 10.0666 0.73053   5
  -2  -3  -5 9.75132 0.71732   3
   2   3   5 9.94040 0.82116   4
   2   3   5 9.08085 0.88712   2
  -3  -3  -5 108.774 3.80243   1
  -3  -3  -5 109.267 3.05639   5
  -3  -3  -5 107.925 3.05405   3
  -3  -3  -5 104.281 3.01099   5
   3   3   5 106.700 2.91889   4
   3   3   5 107.827 3.12073   2
  -4  -3  -5 516.105 11.0859   5
  -4  -3  -5 529.231 11.2256   3
  -4  -3  -5 510.595 13.5491   1
   4   3   5 508.450 10.8215   4
   4   3   5 515.619 11.5271   2
  -5  -3  -5 12.3917 1.30870   1
  -5  -3  -5 13.7559 1.02436   5
  -5  -3  -5 12.7759 0.99846   3
   5   3   5 13.8295 1.22690   2
   5   3   5 11.0380 1.00126   4
  -6  -3  -5 1.47414 0.46024   3
  -6  -3  -5 1.83239 0.75448   1
   6   3   5 2.80814 0.78616   2
   6   3   5 1.75434 0.60205   4
  -7  -3  -5 0.96207 0.74132   1
  -7  -3  -5 1.30020 0.44273   3
   7   3   5 2.26703 0.91081   2
   7   3   5 1.16251 0.67311   4
  -8  -3  -5 90.9453 4.48169   1
   8   3   5 87.3258 3.13063   4
   8   3   5 87.9763 3.40679   2
   9   3   5 41.7254 2.55443   2
 -10   4   5 8.69037 2.74081   1
  -9   4   5 25.1924 3.34054   1
  -8   4   5 30.7777 3.18174   1
   7  -4  -5 4.70855 0.75578   5
  -7   4   5 5.90142 1.59509   1
   6  -4  -5 79.1906 2.72150   5
  -6   4   5 75.5096 3.80536   1
  -6   4   5 76.2265 2.86109   2
   5  -4  -5 1.62658 0.47944   5
  -5   4   5 2.51415 1.02197   1
  -5   4   5 0.98726 0.73444   2
   4  -4  -5 0.00881 0.26926   5
  -4   4   5 -0.4752 0.61253   1
  -4   4   5 -0.5318 0.59491   2
   3  -4  -5 1.11831 0.33252   5
  -3   4   5 1.29820 0.58992   2
  -3   4   5 1.01895 0.63673   1
   2  -4  -5 40.0939 1.52332   5
   2  -4  -5 40.3239 1.89291   1
  -2   4   5 40.6304 2.04618   1
  -2   4   5 41.9149 1.65198   2
   1  -4  -5 10.9976 0.80271   3
   1  -4  -5 10.1306 0.90102   1
   1  -4  -5 10.6611 0.72234   5
  -1   4   5 11.1430 0.79589   4
  -1   4   5 10.5578 0.91043   2
  -1   4   5 9.72701 1.05280   1
   0  -4  -5 6.60348 0.83781   1
   0  -4  -5 6.86016 0.62936   3
   0  -4  -5 5.09207 0.56834   5
   0   4   5 5.95759 0.62741   4
   0   4   5 6.45678 0.74939   2
  -1  -4  -5 285.743 6.38242   5
  -1  -4  -5 279.455 6.50212   3
  -1  -4  -5 283.325 7.81511   1
   1   4   5 284.073 6.21070   4
   1   4   5 288.777 6.62576   2
  -2  -4  -5 117.742 3.35126   3
  -2  -4  -5 123.060 3.30814   5
  -2  -4  -5 124.122 4.13638   1
   2   4   5 121.127 3.38790   2
   2   4   5 122.176 3.17940   4
  -3  -4  -5 108.592 3.14869   5
  -3  -4  -5 108.885 3.22341   3
  -3  -4  -5 109.409 3.96681   1
  -3  -4  -5 108.952 3.15668   5
   3   4   5 108.091 2.99787   4
   3   4   5 108.352 3.19635   2
  -4  -4  -5 47.2455 1.97784   3
  -4  -4  -5 47.9772 2.50928   1
  -4  -4  -5 49.8668 1.97627   5
   4   4   5 48.5405 1.99562   2
   4   4   5 48.4066 1.87010   4
  -5  -4  -5 12.8087 1.38777   1
  -5  -4  -5 10.6480 0.96807   3
  -5  -4  -5 12.2164 1.01578   5
   5   4   5 13.2340 1.11162   4
   5   4   5 10.5544 1.20281   2
  -6  -4  -5 0.98964 0.67804   1
  -6  -4  -5 0.79258 0.37357   3
   6   4   5 0.44595 0.54429   4
   6   4   5 0.40959 0.67794   2
  -7  -4  -5 0.87774 0.36531   3
  -7  -4  -5 -0.2406 0.50183   1
   7   4   5 0.19974 0.67420   4
   7   4   5 0.13502 0.82837   2
  -8  -4  -5 0.05132 0.57783   1
   8   4   5 0.18253 0.89976   2
   8   4   5 -0.2162 0.71815   4
  -9   5   5 0.58925 1.89218   1
  -8   5   5 8.18045 2.10024   1
   7  -5  -5 -0.0131 0.28763   5
  -7   5   5 -0.5567 0.88002   2
  -7   5   5 0.94804 1.25710   1
   6  -5  -5 31.9572 1.65672   5
  -6   5   5 30.6342 1.97559   2
  -6   5   5 30.7616 2.53978   1
   5  -5  -5 40.6861 1.76995   5
  -5   5   5 39.4310 1.96757   2
  -5   5   5 38.0744 2.55869   1
   4  -5  -5 0.48455 0.30930   5
  -4   5   5 0.32546 0.57815   2
  -4   5   5 0.31262 0.68259   1
   3  -5  -5 97.9423 2.84374   5
  -3   5   5 93.7231 2.86180   2
  -3   5   5 93.2775 3.74142   1
   2  -5  -5 46.4238 1.70922   5
   2  -5  -5 45.8332 2.18430   1
  -2   5   5 44.9855 2.35075   1
  -2   5   5 45.4210 1.79127   2
   1  -5  -5 9.70805 0.95800   1
   1  -5  -5 6.96458 0.79945   3
   1  -5  -5 9.13069 0.72597   5
  -1   5   5 10.0276 0.82001   4
  -1   5   5 9.66969 0.95655   2
  -1   5   5 7.45439 1.06404   1
   0  -5  -5 0.42883 0.26690   5
   0  -5  -5 0.53221 0.35533   1
   0  -5  -5 0.33811 0.28067   3
   0   5   5 0.90715 0.50771   2
   0   5   5 0.36380 0.38738   4
  -1  -5  -5 31.9735 1.38994   5
  -1  -5  -5 28.9816 1.72364   1
  -1  -5  -5 31.4408 1.46358   3
   1   5   5 30.3957 1.47172   2
   1   5   5 31.1913 1.33591   4
  -2  -5  -5 12.0517 0.88602   5
  -2  -5  -5 11.8718 1.14292   1
  -2  -5  -5 11.6562 0.92897   3
   2   5   5 10.8741 1.04697   2
   2   5   5 9.74278 0.87113   4
  -3  -5  -5 0.16970 0.25488   3
  -3  -5  -5 -0.0825 0.26601   5
  -3  -5  -5 0.21854 0.29018   5
  -3  -5  -5 0.64504 0.41275   1
   3   5   5 0.19965 0.51921   2
   3   5   5 0.92768 0.46155   4
  -4  -5  -5 1.69737 0.50017   5
  -4  -5  -5 1.04850 0.59638   1
  -4  -5  -5 1.02041 0.41320   5
  -4  -5  -5 1.34224 0.44239   3
   4   5   5 1.33434 0.54669   4
   4   5   5 0.82934 0.57722   2
  -5  -5  -5 24.5140 1.52709   3
  -5  -5  -5 24.6195 1.96157   1
  -5  -5  -5 23.5308 1.44621   5
   5   5   5 25.0189 1.49779   4
   5   5   5 22.6211 1.59677   2
  -6  -5  -5 20.5992 1.94451   1
  -6  -5  -5 20.3061 1.46007   3
   6   5   5 19.5338 1.46731   4
   6   5   5 22.0261 1.74784   2
  -7  -5  -5 54.9771 3.32677   1
  -7  -5  -5 57.3503 2.63624   3
   7   5   5 52.2155 2.39680   4
   7   5   5 57.7872 2.78501   2
   8   5   5 14.4858 1.71780   2
  -9   6   5 0.49337 1.78858   1
  -8   6   5 -0.0275 1.46102   1
   7  -6  -5 27.7767 1.69473   5
  -7   6   5 29.4749 2.84706   1
  -7   6   5 30.8265 2.26998   2
   6  -6  -5 8.32375 1.02918   5
  -6   6   5 4.77951 1.47221   1
  -6   6   5 7.89662 1.17470   2
   5  -6  -5 12.6620 1.05602   5
  -5   6   5 9.07020 1.12580   2
  -5   6   5 8.70823 1.53736   1
   4  -6  -5 8.40782 0.95151   5
  -4   6   5 7.60767 0.98325   2
  -4   6   5 5.64536 1.20186   1
   3  -6  -5 68.2665 2.33562   5
  -3   6   5 69.9128 3.25498   1
  -3   6   5 67.1436 2.39659   2
   2  -6  -5 87.9440 2.65615   5
   2  -6  -5 85.6942 3.41249   1
  -2   6   5 86.0338 2.67627   2
  -2   6   5 81.7962 3.54698   1
   1  -6  -5 74.1540 2.38740   5
   1  -6  -5 75.9004 3.14297   1
   1  -6  -5 74.1472 2.62149   3
  -1   6   5 77.3318 2.29110   4
  -1   6   5 75.4552 3.31606   1
  -1   6   5 75.0424 2.42491   2
   0  -6  -5 13.5679 1.04314   3
   0  -6  -5 14.1243 0.94713   5
   0  -6  -5 13.9498 1.24236   1
   0   6   5 14.0600 0.93630   4
   0   6   5 13.3135 1.04971   2
   0   6   5 14.1767 1.40217   1
  -1  -6  -5 48.2894 2.02410   3
  -1  -6  -5 48.1542 1.85361   5
  -1  -6  -5 45.7263 2.36827   1
   1   6   5 46.3167 1.73808   4
   1   6   5 48.5800 1.89931   2
  -2  -6  -5 43.0906 1.92929   3
  -2  -6  -5 43.3692 1.80519   5
  -2  -6  -5 44.5189 2.40324   1
   2   6   5 44.0690 1.72365   4
   2   6   5 44.1814 1.88649   2
  -3  -6  -5 2.19497 0.55513   5
  -3  -6  -5 2.47300 0.76468   1
  -3  -6  -5 3.20974 0.59703   5
  -3  -6  -5 4.81489 0.76584   3
   3   6   5 3.68091 0.76871   2
   3   6   5 3.34334 0.65352   4
  -4  -6  -5 34.3251 2.24004   1
  -4  -6  -5 31.1163 1.75985   3
  -4  -6  -5 34.9398 1.74416   5
  -4  -6  -5 32.4739 1.69741   5
   4   6   5 32.6069 1.64905   4
   4   6   5 35.0997 1.81974   2
  -5  -6  -5 39.6266 2.58635   1
  -5  -6  -5 39.5134 1.96349   5
  -5  -6  -5 39.1327 1.96251   5
  -5  -6  -5 41.5405 2.10752   3
   5   6   5 37.1930 1.89317   4
   5   6   5 42.6587 2.11743   2
  -6  -6  -5 28.8030 1.83044   3
  -6  -6  -5 31.1889 2.40466   1
   6   6   5 28.1453 2.02815   2
   6   6   5 27.7143 1.73029   4
  -7  -6  -5 5.01993 1.10919   1
  -7  -6  -5 5.55487 0.99091   3
   7   6   5 8.21692 1.15643   4
   7   6   5 5.74987 1.24619   2
  -8   7   5 -0.5999 1.43540   1
   7  -7  -5 79.9312 3.10489   5
  -7   7   5 74.2235 3.28516   2
  -7   7   5 77.2269 4.49027   1
   6  -7  -5 0.06617 0.42027   5
  -6   7   5 0.44169 0.87125   2
  -6   7   5 2.66475 1.27298   1
   5  -7  -5 4.63350 0.78354   5
  -5   7   5 6.98650 1.45926   1
  -5   7   5 4.92038 0.97930   2
   4  -7  -5 32.0749 1.63759   5
  -4   7   5 34.7284 2.48411   1
  -4   7   5 35.3836 1.90197   2
   3  -7  -5 10.4880 1.43976   1
   3  -7  -5 11.6070 0.95864   5
  -3   7   5 11.7984 1.62894   1
   2  -7  -5 94.4661 3.76863   1
   2  -7  -5 86.0105 2.78708   5
  -2   7   5 89.2179 3.91014   1
   1  -7  -5 0.80164 0.44956   3
   1  -7  -5 1.27431 0.57374   1
   1  -7  -5 0.61793 0.34758   5
  -1   7   5 0.78714 0.66172   1
  -1   7   5 0.69548 0.41495   4
   0  -7  -5 23.0756 1.41225   3
   0  -7  -5 21.0845 1.64337   1
   0  -7  -5 21.3243 1.22365   5
   0   7   5 21.0626 1.16951   4
   0   7   5 24.4203 1.91073   1
  -1  -7  -5 -0.1462 0.28518   3
  -1  -7  -5 -0.0891 0.33685   1
  -1  -7  -5 -0.1027 0.25707   5
   1   7   5 0.27426 0.39512   4
  -2  -7  -5 80.3116 3.57002   1
  -2  -7  -5 75.1340 2.87458   3
  -2  -7  -5 78.5601 2.68962   5
   2   7   5 77.9696 2.52705   4
  -3  -7  -5 6.23898 1.11935   1
  -3  -7  -5 6.56381 0.95396   3
  -3  -7  -5 7.33629 0.91660   5
   3   7   5 5.80080 0.92425   2
   3   7   5 7.52189 0.90930   4
  -4  -7  -5 3.00388 0.66151   5
  -4  -7  -5 2.47376 0.61368   5
  -4  -7  -5 2.75570 0.69433   3
  -4  -7  -5 1.00033 0.67334   1
   4   7   5 1.50183 0.66383   4
   4   7   5 2.69171 0.77792   2
  -5  -7  -5 0.29706 0.35958   5
  -5  -7  -5 0.59144 0.39257   5
  -5  -7  -5 -0.1160 0.45618   1
  -5  -7  -5 0.45367 0.43789   3
   5   7   5 0.73117 0.75558   2
   5   7   5 1.35888 0.69275   4
  -6  -7  -5 9.85911 1.61299   1
  -6  -7  -5 13.7512 1.57302   3
   6   7   5 9.05342 1.40136   2
   6   7   5 12.1481 1.31481   4
  -7  -7  -5 0.49826 0.40004   3
   7   7   5 1.08692 0.91866   2
  -8   8   5 6.73817 1.50435   2
   7  -8  -5 1.44217 0.55005   5
  -7   8   5 2.19258 1.48947   1
  -7   8   5 -0.9554 0.93691   2
   6  -8  -5 19.1648 1.47936   5
  -6   8   5 17.4770 1.90139   2
  -6   8   5 21.3426 2.57405   1
   5  -8  -5 0.06127 0.38734   5
  -5   8   5 1.57455 1.09467   1
   4  -8  -5 5.43836 0.82070   5
  -4   8   5 4.88092 1.25624   1
   3  -8  -5 22.1573 1.34897   5
   3  -8  -5 20.8643 1.81963   1
  -3   8   5 22.3778 2.03706   1
   2  -8  -5 1.25241 0.61805   1
   2  -8  -5 0.71917 0.41239   5
  -2   8   5 1.87598 0.87236   1
   1  -8  -5 27.3685 1.96613   1
   1  -8  -5 26.1023 1.41995   5
   1  -8  -5 26.1121 1.63990   3
  -1   8   5 25.2218 1.33168   4
  -1   8   5 27.1466 2.13507   1
   0  -8  -5 21.8532 1.31065   5
   0  -8  -5 19.8855 1.42577   3
   0  -8  -5 22.5691 1.81104   1
   0   8   5 20.8728 1.19977   4
   0   8   5 21.5944 1.99568   1
  -1  -8  -5 0.48375 0.34239   5
  -1  -8  -5 0.20611 0.36879   1
  -1  -8  -5 1.36147 0.52550   3
   1   8   5 -0.0991 0.40749   4
  -2  -8  -5 115.683 3.61530   5
  -2  -8  -5 115.284 4.71849   1
  -2  -8  -5 121.215 3.99097   3
   2   8   5 113.005 3.39112   4
  -3  -8  -5 16.9639 1.72922   1
  -3  -8  -5 18.7238 1.33760   5
  -3  -8  -5 18.3776 1.44148   3
   3   8   5 15.9587 1.25909   4
  -4  -8  -5 1.46310 0.69514   1
  -4  -8  -5 1.04557 0.56649   3
  -4  -8  -5 0.72683 0.42317   5
   4   8   5 2.35319 0.70991   4
  -5  -8  -5 4.82169 0.91381   3
  -5  -8  -5 6.20369 0.95735   5
  -5  -8  -5 4.75692 1.15244   1
  -5  -8  -5 6.69046 0.99853   5
   5   8   5 6.71298 0.97965   4
   5   8   5 6.51619 1.13431   2
  -6  -8  -5 90.9629 3.78010   3
   6   8   5 100.579 3.80473   2
   6  -9  -5 6.17735 1.00761   5
  -6   9   5 7.19186 1.76001   1
   5  -9  -5 0.72553 0.43717   5
  -5   9   5 1.21978 1.07127   1
   4  -9  -5 8.74099 1.04812   5
  -4   9   5 8.46396 1.70210   1
   3  -9  -5 -0.8047 0.53422   1
   3  -9  -5 0.34586 0.33413   5
  -3   9   5 0.61678 0.78257   1
   2  -9  -5 13.0790 1.10691   5
   2  -9  -5 11.7933 1.69208   1
  -2   9   5 14.1476 1.92575   1
   1  -9  -5 26.7896 1.52804   5
   1  -9  -5 22.5619 1.91856   1
   1  -9  -5 23.4851 1.69499   3
  -1   9   5 23.7850 2.12967   1
   0  -9  -5 0.56475 0.39900   5
   0  -9  -5 1.59178 0.60076   3
   0  -9  -5 0.21662 0.50382   1
   0   9   5 0.27426 0.71412   1
  -1  -9  -5 18.8885 1.31295   5
  -1  -9  -5 17.4668 1.73467   1
  -1  -9  -5 16.4065 1.41209   3
   1   9   5 20.4968 2.10124   1
  -2  -9  -5 7.91920 1.00056   5
  -2  -9  -5 8.40273 1.21351   3
  -2  -9  -5 10.4250 1.52225   1
   2   9   5 8.64573 1.07866   4
  -3  -9  -5 28.9166 1.69557   5
  -3  -9  -5 26.3600 1.83012   3
  -3  -9  -5 27.3322 2.20618   1
   3   9   5 26.4169 1.60474   4
  -4  -9  -5 16.5109 1.34664   5
  -4  -9  -5 12.9045 1.81778   1
  -4  -9  -5 17.3141 1.52170   3
   4   9   5 14.2898 1.32503   4
  -5  -9  -5 1.39232 0.58087   3
   5 -10  -5 21.1872 1.71805   5
  -5  10   5 25.3000 2.55381   1
  -4  10   5 2.28643 1.09758   1
   3 -10  -5 0.54133 0.39508   5
  -3  10   5 1.75752 0.91463   1
   2 -10  -5 28.5590 1.66860   5
   2 -10  -5 29.9417 2.36631   1
  -2  10   5 33.6510 2.64170   1
   1 -10  -5 10.6226 1.60976   1
   1 -10  -5 10.7663 1.17278   5
  -1  10   5 13.6105 1.95303   1
   0 -10  -5 24.0851 2.11947   1
   0 -10  -5 22.5646 1.77111   3
   0 -10  -5 22.8548 1.47950   5
   0  10   5 27.0988 2.45932   1
  -1 -10  -5 1.02438 0.53894   1
  -1 -10  -5 1.68193 0.63789   3
  -1 -10  -5 1.29903 0.52465   5
   1  10   5 0.85201 0.78591   1
  -2 -10  -5 18.0982 1.82659   1
  -2 -10  -5 16.6998 1.31353   5
  -2 -10  -5 15.6804 1.48008   3
  -3 -10  -5 1.43495 0.59688   3
  -4 -10  -5 -0.2051 0.41349   3
   2 -11  -5 1.17000 0.70967   1
   1 -11  -5 0.52147 0.53595   1
  -1  11   5 4.00755 1.06691   1
   0 -11  -5 1.00413 0.68539   3
  -1 -11  -5 -0.3336 0.44277   3
  -2 -11  -5 -0.2380 0.42087   3
   3  14  -6 83.3856 3.46697   1
  -3 -14   6 55.4928 3.04371   3
  -2 -14   6 1.53980 0.69176   3
  -2 -14   6 0.42985 0.78944   1
  -1 -14   6 1.23716 0.91614   1
  -1 -14   6 1.48068 0.33145   5
  -1 -14   6 1.81778 0.77984   3
   0 -14   6 -0.2266 0.53893   3
   2 -14   6 75.0562 2.04737   5
  -5 -13   6 65.4113 3.30118   3
  -4 -13   6 28.7538 2.11015   3
  -4 -13   6 25.6019 2.30052   1
  -3 -13   6 16.8995 2.10210   1
  -3 -13   6 14.9178 1.65996   3
  -3 -13   6 16.9215 1.00266   5
  -2 -13   6 7.84124 0.62102   5
  -2 -13   6 6.10589 1.09586   3
  -2 -13   6 8.22367 1.44169   1
  -1 -13   6 5.42789 1.25209   1
  -1 -13   6 5.80787 1.01590   3
   0 -13   6 1.65343 0.68304   3
   0 -13   6 1.73954 0.87235   1
  -1  13  -6 30.0399 1.86387   1
   1 -13   6 21.5660 1.98049   1
   2 -13   6 1.14710 0.30886   5
  -3  13  -6 73.9996 3.54807   1
   3 -13   6 61.3977 1.98404   5
   4 -13   6 7.77431 0.84043   5
  -6 -12   6 1.32502 0.75079   3
  -5 -12   6 13.1570 1.65138   3
  -5 -12   6 15.9404 2.06617   1
  -4 -12   6 18.3215 1.90981   1
  -4 -12   6 19.8461 1.70418   3
  -4 -12   6 16.1178 1.07634   5
  -3 -12   6 1.34105 0.70423   1
  -3 -12   6 1.43252 0.39432   5
  -3 -12   6 1.63535 0.68957   3
  -2 -12   6 27.9727 1.04310   5
  -2 -12   6 29.6625 2.14717   1
  -2 -12   6 28.3917 1.80815   3
   1  12  -6 35.6064 2.28690   1
  -1 -12   6 33.8955 2.25936   1
  -1 -12   6 31.6028 1.84974   3
   0  12  -6 41.2183 2.35401   1
   0 -12   6 36.8208 1.93444   3
   0 -12   6 32.6756 2.21494   1
   1 -12   6 4.22238 0.82431   3
   1 -12   6 5.82634 1.15071   1
  -2  12  -6 4.71330 0.81647   1
  -3  12  -6 3.47210 0.84971   1
  -4  12  -6 3.81472 0.93122   1
  -5  12  -6 21.0235 2.23244   1
   5 -12   6 18.1020 1.26274   5
  -7 -11   6 6.40815 1.29800   3
  -6 -11   6 1.18657 0.71305   3
  -6 -11   6 2.64294 0.98150   1
  -5 -11   6 0.10860 0.40858   5
  -5 -11   6 -0.4060 0.54446   1
  -5 -11   6 0.58150 0.60636   3
  -4 -11   6 10.5664 0.86727   5
  -4 -11   6 9.75379 1.45963   1
  -4 -11   6 8.17020 1.19421   3
  -3 -11   6 7.10290 0.67671   5
  -3 -11   6 5.89654 1.17549   1
  -3 -11   6 5.06509 0.90325   3
  -2 -11   6 23.1700 1.54781   3
  -2 -11   6 19.4461 0.80284   5
  -2 -11   6 17.9459 1.60176   1
   1  11  -6 7.64360 1.21297   1
  -1 -11   6 5.06219 1.00252   1
  -1 -11   6 3.99049 0.76466   3
   0  11  -6 130.626 4.84545   1
   0 -11   6 138.984 4.05543   3
   0 -11   6 136.013 4.81852   1
  -1  11  -6 2.73910 0.69563   1
   1 -11   6 0.49775 0.50484   1
   1 -11   6 1.01680 0.41638   3
  -2  11  -6 4.57635 0.86293   1
   2 -11   6 2.49640 0.30939   5
  -3  11  -6 8.70762 1.34639   1
   3 -11   6 7.94304 0.65587   5
  -4  11  -6 12.3994 1.69398   1
   4 -11   6 11.2715 0.90965   5
  -5  11  -6 8.89463 1.65889   1
   5 -11   6 6.30117 0.83331   5
  -6  11  -6 2.36481 1.26149   1
   6 -11   6 2.05815 0.67395   5
  -7 -10   6 1.15837 0.84981   1
  -7 -10   6 2.70574 0.89505   3
  -6 -10   6 1.14338 0.50138   5
  -6 -10   6 1.49951 0.73064   3
  -6 -10   6 1.98562 0.81660   1
  -5 -10   6 60.2621 3.13808   1
  -5 -10   6 59.7175 2.19792   5
  -5 -10   6 54.6030 2.67561   3
  -4 -10   6 95.5674 3.53370   3
  -4 -10   6 97.2998 4.06475   1
  -4 -10   6 99.7779 2.80658   5
  -3 -10   6 27.9301 1.93333   1
  -3 -10   6 29.6050 1.70138   3
  -3 -10   6 28.0999 1.13014   5
  -2 -10   6 70.0704 3.05789   1
  -2 -10   6 69.4562 2.63886   3
  -2 -10   6 69.3355 1.73905   5
   1  10  -6 40.8276 2.26418   1
  -1 -10   6 43.5553 1.90831   3
  -1 -10   6 42.8045 2.22246   1
   0  10  -6 299.643 8.78116   1
   0 -10   6 308.234 7.27433   3
   0 -10   6 317.134 8.71839   1
  -1  10  -6 15.7043 1.41564   1
   1 -10   6 17.5348 1.40868   1
   1 -10   6 17.4101 1.10968   3
  -2  10  -6 44.1375 2.40139   1
   2 -10   6 47.4806 1.90242   3
   2 -10   6 45.3776 1.22479   5
  -3  10  -6 10.8423 1.44069   1
   3 -10   6 11.0969 0.71814   5
  -4  10  -6 18.2352 1.83437   1
   4 -10   6 15.8299 0.98354   5
  -5  10  -6 5.28060 1.33808   1
   5 -10   6 3.16882 0.61703   5
  -6  10  -6 1.69208 1.25951   1
   6 -10   6 2.59929 0.67829   5
  -7  10  -6 10.4129 2.14763   1
   7 -10   6 8.99350 1.16283   5
  -8  -9   6 0.44192 0.81765   1
  -7  -9   6 58.8452 2.49914   5
  -7  -9   6 57.4345 3.32481   1
  -6  -9   6 28.6193 1.59663   5
  -6  -9   6 32.7014 2.35203   1
  -5  -9   6 2.75504 0.57210   5
  -5  -9   6 3.73773 0.96590   1
  -4  -9   6 68.3801 3.09293   1
  -4  -9   6 66.7752 2.70266   3
  -4  -9   6 68.5673 2.15507   5
  -3  -9   6 24.3140 1.68988   1
  -3  -9   6 24.8099 1.49697   3
  -3  -9   6 25.4637 1.04626   5
  -2  -9   6 0.26771 0.41453   1
  -2  -9   6 0.90627 0.41052   3
  -2  -9   6 0.24062 0.19146   5
  -1  -9   6 2.04403 0.59981   1
  -1  -9   6 3.16222 0.59218   3
   0   9  -6 283.545 8.10558   1
   0  -9   6 286.979 7.97324   1
   0  -9   6 296.014 6.72216   3
  -1   9  -6 1.99188 0.61229   1
   1  -9   6 2.68269 0.63816   1
   1  -9   6 1.72043 0.42119   3
  -2   9  -6 11.3627 1.17542   1
   2  -9   6 11.8568 0.54076   5
  -3   9  -6 54.5021 2.71290   1
   3  -9   6 53.0057 1.64746   5
  -4   9  -6 5.69229 1.17109   1
   4  -9   6 2.95544 0.51180   5
  -5   9  -6 56.1060 3.14654   1
   5  -9   6 50.6404 1.99791   5
  -6   9  -6 37.0016 2.97452   1
   6  -9   6 39.0656 1.87520   5
  -7   9  -6 69.2437 4.18475   1
   7  -9   6 66.8203 2.76483   5
  -8   9  -6 -0.5266 1.55332   1
   8  -9   6 0.26519 0.51253   5
   9   8  -6 6.54227 0.90230   4
  -8  -8   6 1.68043 0.60533   5
  -8  -8   6 0.59061 0.75132   1
  -7  -8   6 5.66647 0.86514   5
  -7  -8   6 3.92720 1.11462   1
  -6  -8   6 32.4100 1.63817   5
  -6  -8   6 33.1887 2.27277   1
  -5  -8   6 53.6365 2.73563   1
  -5  -8   6 51.4608 1.94958   5
  -4  -8   6 0.44964 0.31594   5
  -4  -8   6 0.86356 0.51830   1
  -3  -8   6 3.85720 0.66790   3
  -3  -8   6 3.08613 0.66691   1
  -3  -8   6 4.19762 0.46969   5
  -2  -8   6 24.6232 1.31191   3
  -2  -8   6 25.5225 0.83683   5
  -2  -8   6 27.0819 1.53348   1
  -1  -8   6 12.8113 0.99155   1
  -1  -8   6 11.0994 0.84018   3
   0   8  -6 13.2144 1.11526   1
   0  -8   6 14.6561 0.88439   3
   0  -8   6 13.8711 1.03411   1
  -1   8  -6 183.469 5.58393   1
   1  -8   6 194.764 5.53660   1
   1  -8   6 196.548 4.58538   3
  -2   8  -6 -0.3971 0.47995   1
   2  -8   6 0.18545 0.16829   5
  -3   8  -6 76.4585 3.14637   1
   3  -8   6 75.1700 2.09059   5
  -4   8  -6 5.15896 1.13385   1
   4  -8   6 5.31197 0.64661   5
  -5   8  -6 31.0674 2.38109   1
   5  -8   6 27.4951 1.40729   5
  -6   8  -6 3.26652 1.34996   1
   6  -8   6 2.27537 0.62505   5
  -7   8  -6 21.7846 2.71055   1
   7  -8   6 21.3830 1.56150   5
  -8   8  -6 9.91881 2.37726   1
   8  -8   6 12.5009 1.43137   5
   9   7  -6 116.840 3.71483   4
  -9  -7   6 122.192 4.16344   5
  -9  -7   6 119.862 5.43447   1
   8   7  -6 2.13986 0.64699   4
  -8  -7   6 2.44177 0.68360   5
  -8  -7   6 0.69053 0.83633   1
  -7  -7   6 5.18391 0.85573   5
  -7  -7   6 6.37670 1.26581   1
  -6  -7   6 64.2684 2.34876   5
  -6  -7   6 60.1203 3.07663   1
  -5  -7   6 91.2121 2.78391   5
  -5  -7   6 93.6361 3.70179   1
  -4  -7   6 105.909 2.86743   5
  -4  -7   6 104.295 3.78864   1
  -3  -7   6 49.6700 2.19093   1
  -3  -7   6 46.6666 1.48498   5
  -2  -7   6 10.6229 0.54828   5
  -2  -7   6 10.6394 0.81291   3
  -2  -7   6 11.2301 0.52447   5
  -2  -7   6 11.5665 0.91839   1
  -1  -7   6 2.90275 0.46966   3
  -1  -7   6 3.00406 0.50432   1
   0   7  -6 54.2522 2.14087   1
   0  -7   6 56.2780 2.06492   1
   0  -7   6 53.7186 1.71573   3
  -1   7  -6 -0.1665 0.36277   1
   1  -7   6 -0.1452 0.07547   5
   1  -7   6 0.26540 0.28232   1
   1  -7   6 0.16817 0.18506   3
  -2   7  -6 181.534 5.36340   1
   2  -7   6 185.213 3.96732   5
  -3   7  -6 306.835 8.30910   1
   3  -7   6 292.803 6.40972   5
  -4   7  -6 24.0805 1.90745   1
   4  -7   6 25.0970 1.19434   5
  -5   7  -6 15.9376 1.89765   1
   5  -7   6 16.2177 1.10695   5
  -6   7  -6 18.4789 2.22349   1
   6  -7   6 17.4398 1.28694   5
  -7   7  -6 0.78956 1.48548   1
   7  -7   6 -0.3774 0.47839   5
  -8   7  -6 6.03853 1.99476   1
   8  -7   6 5.28799 0.97927   5
  -9   7  -6 34.9530 3.57634   1
   9  -7   6 35.5204 2.18676   5
  10   6  -6 7.91707 1.23385   2
   9   6  -6 4.47737 0.93979   2
   9   6  -6 4.47436 0.84819   4
  -9  -6   6 5.41091 0.92834   5
  -9  -6   6 2.54354 1.20868   1
   8   6  -6 21.0941 1.38193   4
  -8  -6   6 19.7665 2.12108   1
  -8  -6   6 20.7251 1.48032   5
   7   6  -6 22.8202 1.29428   4
  -7  -6   6 23.2258 1.46821   5
  -7  -6   6 24.2489 2.05776   1
   6   6  -6 4.26140 0.60875   4
  -6  -6   6 2.39791 0.79634   1
  -6  -6   6 3.22975 0.61234   5
  -5  -6   6 0.29068 0.43728   1
  -5  -6   6 0.36838 0.31061   5
  -4  -6   6 146.223 4.65070   1
  -4  -6   6 140.695 3.55901   5
  -3  -6   6 17.0736 1.14896   1
  -3  -6   6 17.0469 0.83778   5
  -2  -6   6 7.25974 0.44752   5
  -2  -6   6 6.55531 0.46169   5
  -2  -6   6 7.46039 0.67121   1
  -1  -6   6 87.0640 2.36142   3
  -1  -6   6 86.1198 2.66620   1
  -1  -6   6 87.2065 1.88341   5
  -1  -6   6 82.1962 1.88600   5
   0   6  -6 90.0576 2.76752   1
   0  -6   6 85.6874 2.24822   3
   0  -6   6 87.2410 1.87161   5
   0  -6   6 87.9289 1.84568   5
  -1   6  -6 68.8845 2.34053   1
   1  -6   6 67.1339 1.62266   5
  -2   6  -6 5.89245 0.85390   1
   2  -6   6 6.81396 0.45338   5
   2  -6   6 6.96185 0.49817   5
   2  -6   6 6.17182 0.44741   5
  -3   6  -6 58.0173 2.54621   1
   3  -6   6 59.5302 1.80617   5
  -4   6  -6 54.9983 2.77564   1
   4  -6   6 50.9454 1.82425   5
  -5   6  -6 17.9898 1.95061   1
   5  -6   6 19.2692 1.19595   5
  -6   6  -6 0.24959 1.12881   1
   6  -6   6 1.19585 0.53804   5
  -7   6  -6 90.0901 4.61550   1
   7  -6   6 87.0156 3.21786   5
  -8   6  -6 2.16238 1.63120   1
   8  -6   6 3.31881 0.87629   5
  -9   6  -6 10.7620 2.43429   1
  10   5  -6 13.2187 1.51654   2
 -10  -5   6 8.55395 1.86859   1
   9   5  -6 0.45420 0.76701   2
   9   5  -6 0.11227 0.52606   4
  -9  -5   6 -0.2930 0.92377   1
  -9  -5   6 -0.1013 0.30050   5
   8   5  -6 1.06889 0.53641   4
   8   5  -6 0.53070 0.62928   2
  -8  -5   6 0.01714 0.81112   1
  -8  -5   6 0.39602 0.44560   5
   7   5  -6 9.82390 1.07890   2
   7   5  -6 7.67047 0.84331   4
  -7  -5   6 7.43844 1.39072   1
  -7  -5   6 8.82769 1.04709   5
   6   5  -6 328.868 7.18993   4
  -6  -5   6 334.958 7.66927   5
  -6  -5   6 326.798 9.49307   1
   5   5  -6 5.41372 0.61857   4
  -5  -5   6 4.61928 0.62605   5
  -5  -5   6 5.92523 0.98454   1
   4   5  -6 46.4142 1.46283   4
  -4  -5   6 49.2886 2.17334   1
  -4  -5   6 47.9456 1.65823   5
  -3  -5   6 4.35326 0.64826   1
  -2  -5   6 47.9774 1.37831   5
  -2  -5   6 47.1763 1.34468   5
  -1  -5   6 0.16178 0.13108   5
  -1  -5   6 0.20250 0.18034   1
  -1  -5   6 0.17612 0.15764   5
   0   5  -6 56.1402 1.79439   1
   0  -5   6 53.9607 1.40071   5
   0  -5   6 56.0729 1.48787   3
   0  -5   6 55.9154 1.35701   5
   0  -5   6 55.3793 1.72655   1
  -1   5  -6 231.325 5.98288   1
   1  -5   6 240.198 4.85291   3
   1  -5   6 230.909 4.91419   5
   1  -5   6 235.780 4.85372   5
  -2   5  -6 12.2134 1.06885   1
   2  -5   6 13.2983 0.63576   5
   2  -5   6 12.6704 0.62467   5
   2  -5   6 9.52486 0.62075   5
  -4   5  -6 56.0655 2.80017   1
   4  -5   6 55.6122 1.96810   5
  -5   5  -6 4.65311 1.26666   1
   5  -5   6 3.68867 0.64291   5
  -6   5  -6 59.0112 3.45367   1
   6  -5   6 57.3234 2.34673   5
  -7   5  -6 -1.3205 1.16534   1
   7  -5   6 0.05661 0.49536   5
  -8   5  -6 -1.6096 1.24419   1
   8  -5   6 1.99444 0.69620   5
  -9   5  -6 15.3816 2.64148   1
  10   4  -6 107.807 3.76297   2
  10   4  -6 96.4731 3.48152   4
 -10  -4   6 99.9474 5.17540   1
   9   4  -6 1.06032 0.59625   4
   9   4  -6 3.30029 0.98064   2
  -9  -4   6 0.89534 1.16520   1
   8   4  -6 2.01409 0.59895   4
   8   4  -6 1.34176 0.68893   2
  -8  -4   6 -0.5645 0.78986   1
  -8  -4   6 0.72737 0.42791   5
   7   4  -6 46.3897 1.84636   4
   7   4  -6 49.7483 2.06925   2
  -7  -4   6 47.3906 2.80957   1
  -7  -4   6 50.5278 2.12845   5
   6   4  -6 1.19135 0.53530   2
   6   4  -6 1.62190 0.48378   4
  -6  -4   6 0.78495 0.38398   5
  -6  -4   6 2.21489 0.83876   1
   5   4  -6 0.48580 0.40989   4
   5   4  -6 0.49620 0.51444   2
  -5  -4   6 0.74045 0.35248   5
  -5  -4   6 0.64316 0.59788   1
   4   4  -6 7.78739 0.75853   2
   4   4  -6 9.92338 0.74672   4
  -4  -4   6 7.44707 0.66111   5
  -4  -4   6 8.81052 0.97485   1
  -3  -4   6 42.2861 1.72785   1
  -3  -4   6 39.9513 1.38171   5
  -2  -4   6 29.0594 1.14965   1
  -2  -4   6 30.5322 0.98758   5
  -2  -4   6 21.9743 0.91151   5
  -1  -4   6 31.2228 0.94613   5
  -1  -4   6 29.0525 0.99568   1
  -1  -4   6 29.0232 0.97405   5
   0   4  -6 77.0277 2.04196   1
   0  -4   6 77.6879 1.84709   5
   0  -4   6 77.1547 1.76527   3
   0  -4   6 73.7931 1.90179   5
  -1   4  -6 14.7693 0.82896   1
   1  -4   6 15.5498 0.65470   5
   1  -4   6 15.2039 0.71574   5
  -2   4  -6 0.55488 0.50628   1
   2  -4   6 0.44221 0.20195   5
   2  -4   6 0.51273 0.25306   5
  -3   4  -6 1.47509 0.77878   1
   3  -4   6 1.47253 0.37610   5
  -4   4  -6 0.33900 0.88813   1
   4  -4   6 2.01209 0.46483   5
  -5   4  -6 23.9559 2.16303   1
   5  -4   6 23.5207 1.35467   5
  -6   4  -6 130.014 5.14478   1
   6  -4   6 128.390 3.89740   5
  -7   4  -6 75.8783 4.08700   1
   7  -4   6 79.7124 3.03861   5
  -8   4  -6 -2.5786 1.05705   1
 -10   4  -6 13.8757 2.84308   1
  10   3  -6 3.09924 0.81540   4
  10   3  -6 2.53166 0.95668   2
 -10  -3   6 1.07637 1.39085   1
   9   3  -6 9.83515 1.08550   4
   9   3  -6 12.0744 1.35853   2
  -9  -3   6 11.4524 2.07979   1
   8   3  -6 23.8566 1.39414   4
   8   3  -6 23.3099 1.59430   2
  -8  -3   6 21.3593 2.28221   1
  -8  -3   6 24.7075 1.52434   5
   7   3  -6 0.06113 0.41016   4
   7   3  -6 -0.3461 0.52091   2
  -7  -3   6 -0.7033 0.77814   1
  -7  -3   6 -0.0385 0.31654   5
   6   3  -6 162.964 4.32396   2
   6   3  -6 163.990 4.06378   4
  -6  -3   6 164.293 5.65201   1
  -6  -3   6 170.922 4.42600   5
   5   3  -6 26.1855 1.20847   4
   5   3  -6 26.8044 1.39250   2
  -5  -3   6 24.4568 1.82519   1
  -5  -3   6 24.7816 1.26348   5
   4   3  -6 0.03986 0.35805   4
   4   3  -6 0.54142 0.47282   2
  -4  -3   6 0.30456 0.53332   1
  -4  -3   6 0.06986 0.24105   5
   3   3  -6 258.665 5.89364   2
   3   3  -6 267.444 5.53210   4
  -3  -3   6 257.291 5.71805   5
   2   3  -6 45.8455 1.51231   2
  -2  -3   6 50.0232 1.55117   5
  -2  -3   6 46.8717 1.48222   5
  -2  -3   6 48.8365 1.59901   1
  -1  -3   6 1.16564 0.26375   5
  -1  -3   6 1.20302 0.22308   5
   0  -3   6 27.4134 0.91602   5
   0  -3   6 25.0726 0.96707   5
  -1   3  -6 35.3807 1.16830   1
   1  -3   6 34.7460 1.20690   5
  -2   3  -6 205.402 5.44336   1
   2  -3   6 205.370 4.68350   5
  -3   3  -6 156.109 4.68296   1
   3  -3   6 155.095 3.88728   5
  -4   3  -6 16.8859 1.61145   1
   4  -3   6 15.2636 1.05078   5
  -5   3  -6 20.1093 1.88256   1
   5  -3   6 21.2082 1.30775   5
  -6   3  -6 0.74358 1.00083   1
   6  -3   6 2.08506 0.63878   5
  -7   3  -6 111.074 4.90145   1
   7  -3   6 120.783 3.90354   5
  -8   3  -6 1.14451 1.25707   1
  -9   3  -6 11.0174 2.10311   1
  11   2  -6 56.2803 2.67639   2
  10   2  -6 1.34515 0.65986   4
  10   2  -6 0.72417 0.77502   2
 -10  -2   6 -0.7758 1.27595   1
   9   2  -6 2.62331 0.72232   4
   9   2  -6 1.52964 0.79425   2
  -9  -2   6 2.61435 1.48277   1
   8   2  -6 10.2657 1.14890   2
   8   2  -6 13.3785 1.11904   4
  -8  -2   6 13.2215 2.10753   1
   7   2  -6 -0.2947 0.46987   2
   7   2  -6 0.39892 0.42683   4
  -7  -2   6 -0.0148 0.29642   5
  -7  -2   6 1.11123 1.07170   1
   6   2  -6 51.3091 2.00809   2
   6   2  -6 54.1666 1.88123   4
  -6  -2   6 53.5857 2.97947   1
  -6  -2   6 56.2886 2.09956   5
   5   2  -6 45.6676 1.60441   4
   5   2  -6 41.0782 1.70769   2
  -5  -2   6 44.8906 2.51353   1
  -5  -2   6 41.7765 1.69821   5
   4   2  -6 -0.2652 0.36504   4
   4   2  -6 0.41076 0.52082   2
  -4  -2   6 1.59990 0.72996   1
  -4  -2   6 0.41294 0.28035   5
   3   2  -6 3.40274 0.39497   5
   3   2  -6 3.72958 0.50600   4
   3   2  -6 3.11156 0.54424   2
  -3  -2   6 3.16594 0.45479   5
   2   2  -6 74.8073 2.12941   2
   2   2  -6 73.1654 1.88859   5
  -2  -2   6 73.2866 2.03711   5
  -2  -2   6 71.5098 2.22550   1
   1   2  -6 138.172 3.36713   2
  -1  -2   6 131.501 3.18358   5
   0   2  -6 11.6689 0.55992   5
   0  -2   6 11.1124 0.66834   5
  -1   2  -6 249.978 5.26601   5
  -1   2  -6 253.401 6.00434   1
   1  -2   6 247.653 5.48739   5
  -2   2  -6 4.15750 0.35814   5
  -2   2  -6 4.19684 0.54092   1
   2  -2   6 3.83561 0.52398   5
  -3   2  -6 115.706 3.69948   1
   3  -2   6 119.552 3.20300   5
  -4   2  -6 66.2808 2.79273   1
   4  -2   6 65.3867 2.29009   5
  -5   2  -6 2.92431 0.91698   1
   5  -2   6 3.39200 0.68491   5
  -6   2  -6 21.9576 2.04467   1
   6  -2   6 23.9881 1.51523   5
  -7   2  -6 28.8681 2.44487   1
  -8   2  -6 41.1937 3.05465   1
  -9   2  -6 -1.2412 0.88765   1
  11   1  -6 26.5571 1.92898   2
  10   1  -6 80.5928 3.09632   2
  10   1  -6 81.1978 2.86657   4
 -10  -1   6 83.2184 5.01076   1
   9   1  -6 26.7841 1.72592   2
   9   1  -6 28.3147 1.58329   4
  -9  -1   6 24.9170 2.93495   1
   8   1  -6 5.73205 0.79467   4
   8   1  -6 5.59125 0.92545   2
  -8  -1   6 4.78264 1.58586   1
   7   1  -6 17.2788 1.10560   4
   7   1  -6 15.0566 1.22019   2
  -7  -1   6 16.4717 1.18109   5
  -7  -1   6 20.3064 2.33712   1
   6   1  -6 8.89169 0.96537   2
   6   1  -6 9.61874 0.84756   4
  -6  -1   6 10.2794 1.59664   1
  -6  -1   6 9.08501 0.93656   5
   5   1  -6 -0.2770 0.35301   4
   5   1  -6 -0.3065 0.48710   2
  -5  -1   6 0.85944 1.00027   1
  -5  -1   6 0.43791 0.32138   5
   4   1  -6 3.80006 0.53591   4
   4   1  -6 4.31979 0.65980   2
   4   1  -6 3.51318 0.45750   5
  -4  -1   6 6.60657 1.13118   1
  -4  -1   6 4.53013 0.57685   5
   3   1  -6 247.142 5.24492   4
   3   1  -6 233.976 5.55836   2
   3   1  -6 243.286 5.30822   5
  -3  -1   6 239.953 5.43323   5
   2   1  -6 84.6703 2.22204   4
   2   1  -6 83.8689 2.37996   2
   2   1  -6 84.3353 2.19732   5
  -2  -1   6 86.1506 2.33443   5
  -2  -1   6 84.2933 2.56960   1
   1   1  -6 285.468 6.04181   5
   1   1  -6 289.202 6.52448   2
  -1  -1   6 288.355 6.88880   1
  -1  -1   6 286.300 6.19768   2
  -1  -1   6 288.042 6.21115   5
   0   1  -6 21.3303 0.82313   5
   0   1  -6 19.4886 0.65231   1
   0   1  -6 17.9392 1.13220   2
   0  -1   6 19.8697 0.83450   2
   0  -1   6 19.6459 0.92331   5
   0  -1   6 19.2831 0.70359   1
  -1   1  -6 56.3553 1.61752   5
  -1   1  -6 54.9272 1.67398   1
   1  -1   6 56.7093 1.78745   5
   1  -1   6 56.4700 1.59111   2
  -2   1  -6 20.8525 1.04129   1
  -2   1  -6 21.6217 0.67314   3
  -2   1  -6 22.4324 0.94014   5
   2  -1   6 21.4865 0.96473   2
   2  -1   6 22.5152 1.09996   5
  -3   1  -6 71.6772 2.09754   5
  -3   1  -6 72.7927 2.58003   1
  -3   1  -6 71.0143 1.81625   3
   3  -1   6 72.1206 2.04932   2
   3  -1   6 68.8036 2.25652   5
  -4   1  -6 11.8033 1.17361   1
   4  -1   6 13.1088 1.01565   5
   4  -1   6 12.1303 0.97190   2
  -5   1  -6 62.3332 2.88615   1
   5  -1   6 63.4503 2.05457   2
   5  -1   6 61.3611 2.34214   5
  -6   1  -6 2.99961 0.95020   1
   6  -1   6 2.19980 0.48173   4
   6  -1   6 2.24391 0.66778   2
  -7   1  -6 1.08794 0.83374   1
   7  -1   6 1.39953 0.63442   2
  -8   1  -6 2.35694 1.15194   1
  -9   1  -6 16.9111 2.26460   1
  11   0  -6 35.2970 2.09470   2
  10   0  -6 15.5980 1.50251   2
  10   0  -6 16.3925 1.31155   4
 -10   0   6 14.4178 2.71555   1
   9   0  -6 12.8400 1.14214   4
   9   0  -6 11.2413 1.22975   2
  -9   0   6 9.65651 2.26962   1
   8   0  -6 19.2482 1.22624   4
   8   0  -6 17.1435 1.31091   2
  -8   0   6 15.0100 2.27291   1
   7   0  -6 41.0685 1.66429   4
   7   0  -6 38.4139 1.77215   2
  -7   0   6 45.6770 3.19477   1
   6   0  -6 68.4240 2.12646   4
   6   0  -6 67.0650 2.27299   2
  -6   0   6 71.1965 2.43681   5
  -6   0   6 68.6475 3.55127   1
   5   0  -6 109.719 3.12806   2
   5   0  -6 112.119 2.93233   4
  -5   0   6 113.822 3.20893   5
  -5   0   6 112.220 4.30031   1
   4   0  -6 39.1835 1.58080   2
   4   0  -6 41.5639 1.51561   5
  -4   0   6 40.7446 1.57689   5
  -4   0   6 39.4883 2.20002   1
   3   0  -6 27.8049 1.30136   2
   3   0  -6 30.8602 1.18329   4
   3   0  -6 30.9914 1.19546   5
  -3   0   6 30.2631 1.30524   2
  -3   0   6 31.6403 1.30627   5
  -3   0   6 31.5503 1.64917   1
   2   0  -6 76.5886 2.07431   5
   2   0  -6 70.6354 2.16630   2
   2   0  -6 73.3711 2.00995   4
  -2   0   6 74.8194 2.39460   1
  -2   0   6 76.0952 2.17457   5
  -2   0   6 74.3825 2.10787   2
   1   0  -6 0.03236 0.13214   5
   1   0  -6 -0.1988 0.31170   4
   1   0  -6 -0.1551 0.37919   2
  -1   0   6 0.02565 0.21346   1
  -1   0   6 -0.1265 0.19998   5
  -1   0   6 0.34636 0.34996   2
   0   0  -6 155.400 3.98413   1
   0   0  -6 151.172 3.90087   2
   0   0   6 154.879 3.69004   2
   0   0   6 157.629 3.74386   5
  -1   0  -6 72.1642 2.34990   2
  -1   0  -6 73.8010 1.80448   3
  -1   0  -6 72.7433 2.22613   1
  -1   0  -6 76.2074 2.08450   5
   1   0   6 74.9952 2.10806   2
   1   0   6 73.8478 2.18864   5
  -2   0  -6 89.2348 2.85277   2
  -2   0  -6 88.0000 2.84192   1
  -2   0  -6 90.7931 2.22321   3
  -2   0  -6 93.9459 2.51368   5
   2   0   6 95.4502 2.68419   5
   2   0   6 93.5323 2.53948   2
  -3   0  -6 0.57597 0.35625   1
  -3   0  -6 0.61006 0.23381   5
  -3   0  -6 0.15805 0.14923   3
   3   0   6 0.96083 0.38134   5
   3   0   6 0.31904 0.44852   2
   3   0   6 0.21736 0.34384   4
  -4   0  -6 335.187 9.13971   1
   4   0   6 342.617 7.21662   4
   4   0   6 337.852 7.72371   5
   4   0   6 333.270 7.68707   2
  -5   0  -6 5.19152 0.98191   1
   5   0   6 4.85028 0.78856   2
   5   0   6 5.57311 0.67889   4
  -6   0  -6 8.34110 1.30025   1
   6   0   6 8.28946 0.85222   4
   6   0   6 8.86274 1.02806   2
  -7   0  -6 88.5026 4.07150   1
   7   0   6 85.0900 2.61156   4
   7   0   6 85.9509 2.87274   2
  -8   0  -6 4.12721 1.28898   1
   8   0   6 3.38825 0.93271   2
  -9   0  -6 0.77994 1.40390   2
  -9   0  -6 3.41756 1.18887   1
  10  -1  -6 2.14587 0.76574   2
 -10   1   6 -1.6641 1.64545   1
   9  -1  -6 8.38542 0.92714   4
   9  -1  -6 7.18723 1.02578   2
  -9   1   6 4.15500 1.94967   1
   8  -1  -6 55.9816 2.13705   2
   8  -1  -6 56.9228 1.99212   4
  -8   1   6 55.9410 3.86471   1
   7  -1  -6 31.1246 1.54630   2
   7  -1  -6 29.2912 1.34680   4
  -7   1   6 26.6972 2.64381   1
   6  -1  -6 6.93048 0.82444   2
   6  -1  -6 8.54325 0.77818   4
  -6   1   6 8.64236 1.57747   1
   5  -1  -6 170.852 4.27626   2
   5  -1  -6 169.506 3.98462   4
   5  -1  -6 172.343 4.33643   5
  -5   1   6 168.065 4.34712   5
  -5   1   6 165.636 5.58084   1
   4  -1  -6 178.560 4.01333   4
   4  -1  -6 172.793 4.23999   5
  -4   1   6 166.251 5.28562   1
  -4   1   6 173.059 4.31719   5
   3  -1  -6 -0.3007 0.29853   4
   3  -1  -6 -0.1131 0.16536   5
   3  -1  -6 0.29011 0.11186   2
  -3   1   6 -0.2746 0.19282   2
  -3   1   6 -0.0193 0.22615   5
  -3   1   6 -0.2840 0.48312   1
   2  -1  -6 3.36506 0.48255   4
   2  -1  -6 2.55677 0.38178   5
  -2   1   6 2.77189 0.56937   2
  -2   1   6 2.30204 0.53033   1
  -2   1   6 2.24786 0.43089   5
   1  -1  -6 11.1466 0.73526   4
   1  -1  -6 11.2321 0.69664   1
   1  -1  -6 11.0859 0.67630   5
  -1   1   6 10.8060 0.83436   2
  -1   1   6 10.6056 0.73387   5
   0  -1  -6 136.002 3.33567   5
   0  -1  -6 136.824 3.80025   1
   0  -1  -6 139.739 3.26980   4
   0   1   6 136.164 3.45406   2
   0   1   6 138.448 3.47588   5
  -1  -1  -6 70.3063 2.27445   1
  -1  -1  -6 58.6630 2.07202   2
  -1  -1  -6 69.1621 2.01993   5
  -1  -1  -6 71.3312 1.86160   3
   1   1   6 67.5244 2.07580   2
   1   1   6 71.3743 2.15561   5
  -2  -1  -6 -0.3077 0.12444   5
  -2  -1  -6 0.03779 0.19230   2
  -2  -1  -6 -0.0071 0.16241   1
  -2  -1  -6 0.08505 0.11339   3
   2   1   6 -0.4048 0.22711   5
   2   1   6 -0.2498 0.27524   2
   2   1   6 -0.3822 0.29483   4
  -3  -1  -6 56.9608 1.94690   5
  -3  -1  -6 58.0446 2.36711   1
  -3  -1  -6 60.8172 2.36363   2
  -3  -1  -6 59.0184 1.80389   3
   3   1   6 57.5001 2.08665   5
   3   1   6 61.0759 1.90042   4
  -4  -1  -6 20.4991 1.71315   2
  -4  -1  -6 19.5872 1.43011   1
  -4  -1  -6 20.8263 1.13394   5
  -4  -1  -6 19.8595 1.12171   5
  -4  -1  -6 21.2406 1.03618   3
   4   1   6 20.4854 1.29585   2
   4   1   6 19.3921 1.14151   4
  -5  -1  -6 53.8524 1.93929   3
  -5  -1  -6 53.1757 2.63889   1
  -5  -1  -6 55.0501 2.48313   2
   5   1   6 52.2231 2.07871   2
   5   1   6 53.4705 1.93648   4
  -6  -1  -6 11.6506 1.45659   2
  -6  -1  -6 14.0402 1.49316   1
   6   1   6 13.8563 1.33691   2
   6   1   6 15.4239 1.16755   4
  -7  -1  -6 -0.5059 0.53653   1
  -7  -1  -6 -0.3871 1.03311   2
   7   1   6 0.07745 0.70596   2
   7   1   6 -0.1443 0.56402   4
  -8  -1  -6 -0.5914 0.69744   1
  -8  -1  -6 0.77242 1.19044   2
   8   1   6 1.53113 0.87820   2
   8   1   6 0.73123 0.66711   4
  -9  -1  -6 13.6084 2.01658   1
   9   1   6 14.9305 1.58290   2
 -10   2   6 23.1776 3.35450   1
   9  -2  -6 32.4854 1.61280   2
  -9   2   6 30.1773 3.40428   1
   8  -2  -6 2.74318 0.67817   2
  -8   2   6 4.59761 1.78377   1
   7  -2  -6 17.5140 0.96011   4
   7  -2  -6 17.0461 1.12605   2
  -7   2   6 15.4760 2.18553   1
   6  -2  -6 21.6368 1.03476   4
   6  -2  -6 23.7062 1.25413   2
  -6   2   6 22.6277 2.19379   1
   5  -2  -6 36.9118 1.48643   2
   5  -2  -6 36.5421 1.32035   4
   5  -2  -6 38.1161 1.60950   5
  -5   2   6 36.5260 2.37276   1
  -5   2   6 38.4349 1.85823   2
   4  -2  -6 141.696 3.69653   5
   4  -2  -6 138.927 3.55015   2
   4  -2  -6 138.446 3.28484   4
  -4   2   6 141.785 4.69928   1
  -4   2   6 145.151 3.84007   2
   3  -2  -6 277.884 5.79488   4
   3  -2  -6 275.043 6.17896   5
   3  -2  -6 272.612 6.19459   2
  -3   2   6 272.460 6.21281   5
  -3   2   6 286.661 6.44761   2
  -3   2   6 261.705 7.45012   1
   2  -2  -6 0.08475 0.40301   2
   2  -2  -6 0.75536 0.26915   5
   2  -2  -6 0.37475 0.30220   4
  -2   2   6 0.66172 0.46460   2
  -2   2   6 0.53931 0.26696   5
  -2   2   6 0.36678 0.42045   1
   1  -2  -6 13.7209 0.86422   1
   1  -2  -6 13.0785 0.73761   4
   1  -2  -6 12.6439 0.75915   5
   1  -2  -6 12.3455 0.89890   2
  -1   2   6 12.9272 0.96100   1
  -1   2   6 15.6304 0.87427   5
  -1   2   6 12.4957 0.97733   2
   0  -2  -6 77.2569 2.01886   4
   0  -2  -6 79.4229 2.18707   3
   0  -2  -6 74.7312 2.21596   5
   0  -2  -6 76.9099 2.57102   1
   0  -2  -6 75.5103 2.21384   2
   0   2   6 77.2519 2.30033   5
   0   2   6 80.5828 2.34378   2
  -1  -2  -6 184.492 4.09098   4
  -1  -2  -6 178.012 5.12431   1
  -1  -2  -6 188.270 4.44993   2
  -1  -2  -6 181.599 4.27152   3
  -1  -2  -6 182.457 4.36506   5
   1   2   6 186.014 4.54157   2
   1   2   6 182.439 4.43746   5
  -2  -2  -6 44.7637 1.94715   1
  -2  -2  -6 46.1871 1.55700   3
  -2  -2  -6 45.9512 1.56104   4
  -2  -2  -6 45.8271 1.67116   5
  -2  -2  -6 43.5521 1.80722   2
   2   2   6 47.3340 1.78468   5
   2   2   6 49.1747 1.83463   2
  -3  -2  -6 41.1216 1.56014   4
  -3  -2  -6 41.6347 1.53155   3
  -3  -2  -6 41.0322 1.62152   5
  -3  -2  -6 38.3299 1.82920   2
  -3  -2  -6 40.1226 1.94807   1
   3   2   6 38.8208 1.71655   2
   3   2   6 38.9550 1.56823   4
  -4  -2  -6 10.0356 0.84939   5
  -4  -2  -6 9.26515 1.15583   1
  -4  -2  -6 9.45769 0.83742   5
  -4  -2  -6 8.92323 0.75784   3
  -4  -2  -6 10.8529 1.15076   2
   4   2   6 11.0184 0.93748   4
  -5  -2  -6 13.9839 1.39132   1
  -5  -2  -6 13.3898 1.29690   2
  -5  -2  -6 13.5467 0.95208   3
   5   2   6 13.6346 1.10012   4
   5   2   6 13.8139 1.23213   2
  -6  -2  -6 7.43581 1.15225   2
  -6  -2  -6 8.62324 1.30728   1
   6   2   6 6.10641 0.87584   4
   6   2   6 7.33451 1.03180   2
  -7  -2  -6 70.3341 3.59549   1
   7   2   6 65.2596 2.46448   4
   7   2   6 60.5708 2.64235   2
  -8  -2  -6 0.66501 0.72833   1
   8   2   6 -0.0124 0.88314   2
   8   2   6 0.11810 0.70212   4
  -9  -2  -6 0.78994 0.80578   1
   9   2   6 2.60483 1.12057   2
 -10   3   6 50.7240 4.59102   1
  -9   3   6 22.8968 3.18168   1
  -8   3   6 6.12474 1.99679   1
   7  -3  -6 8.60970 0.77185   2
  -7   3   6 7.16530 1.71798   1
   6  -3  -6 9.77650 0.76361   2
   6  -3  -6 9.24414 0.99125   5
  -6   3   6 7.46393 1.53944   1
  -6   3   6 6.91432 1.07737   2
   5  -3  -6 54.2223 2.05243   5
   5  -3  -6 52.0636 1.56088   4
   5  -3  -6 52.4852 1.64807   2
  -5   3   6 51.6385 2.81563   1
  -5   3   6 53.2343 2.20773   2
   4  -3  -6 729.776 14.6016   5
   4  -3  -6 705.772 14.7810   2
   4  -3  -6 698.268 13.7413   4
  -4   3   6 691.407 15.2634   2
  -4   3   6 692.244 17.7062   1
   3  -3  -6 94.4267 2.17395   4
   3  -3  -6 95.4498 2.75278   5
   3  -3  -6 93.3844 2.40640   2
  -3   3   6 91.6760 2.80217   2
  -3   3   6 92.4325 3.46277   1
   2  -3  -6 9.00082 0.70746   5
   2  -3  -6 9.03681 0.72033   2
   2  -3  -6 8.37911 0.78548   1
   2  -3  -6 8.40604 0.51216   4
  -2   3   6 9.28800 0.90154   2
  -2   3   6 8.28219 1.01945   1
   1  -3  -6 108.254 3.47209   1
   1  -3  -6 105.285 2.91590   5
   1  -3  -6 106.269 2.64806   2
   1  -3  -6 108.552 2.40357   4
  -1   3   6 105.741 3.59702   1
  -1   3   6 112.930 3.06837   2
   0  -3  -6 45.3307 1.64655   3
   0  -3  -6 48.2524 1.70071   5
   0  -3  -6 49.0061 1.27552   4
   0  -3  -6 48.4340 1.48130   2
   0  -3  -6 48.0544 2.00584   1
   0   3   6 49.2236 1.66170   4
   0   3   6 48.8936 1.81305   2
  -1  -3  -6 197.057 4.72571   5
  -1  -3  -6 197.675 4.49158   2
  -1  -3  -6 195.756 4.09232   4
  -1  -3  -6 200.031 5.68541   1
  -1  -3  -6 196.359 4.71355   3
   1   3   6 197.817 4.59303   4
   1   3   6 192.882 4.87677   2
  -2  -3  -6 34.1294 1.39285   3
  -2  -3  -6 31.9812 1.32204   2
  -2  -3  -6 31.3811 1.68765   1
  -2  -3  -6 32.3541 1.41908   5
  -2  -3  -6 33.9946 1.06269   4
   2   3   6 31.7006 1.57824   2
   2   3   6 32.1754 1.42333   4
  -3  -3  -6 182.249 4.59609   5
  -3  -3  -6 181.234 4.24036   2
  -3  -3  -6 184.755 5.65180   1
  -3  -3  -6 177.146 4.51433   3
   3   3   6 174.669 4.40815   4
   3   3   6 178.728 4.70084   2
  -4  -3  -6 71.7776 3.14548   1
  -4  -3  -6 73.1275 2.48631   3
  -4  -3  -6 77.4554 2.59900   5
  -4  -3  -6 76.7798 2.58023   5
   4   3   6 73.7999 2.43468   4
   4   3   6 73.8311 2.61870   2
  -5  -3  -6 2.03235 0.51170   3
  -5  -3  -6 1.53025 0.63660   1
   5   3   6 1.52810 0.70466   2
   5   3   6 2.18145 0.64258   4
  -6  -3  -6 13.7566 1.71571   1
   6   3   6 12.4661 1.20099   4
   6   3   6 10.8155 1.28950   2
  -7  -3  -6 5.90677 1.25499   1
   7   3   6 3.97872 1.04421   2
   7   3   6 3.86703 0.88406   4
  -8  -3  -6 9.61416 1.63331   1
   8   3   6 10.0990 1.48655   2
   8   3   6 11.9455 1.31995   4
  -9   4   6 31.4007 3.59052   1
  -8   4   6 -1.9025 1.39015   1
  -7   4   6 -0.4209 1.09902   1
   6  -4  -6 19.5920 1.28165   5
  -6   4   6 17.2527 1.63622   2
  -6   4   6 20.7260 2.26324   1
   5  -4  -6 61.4211 2.28307   5
  -5   4   6 65.3511 3.23700   1
  -5   4   6 59.3200 2.43029   2
   4  -4  -6 83.4701 2.62557   5
  -4   4   6 76.0308 3.33598   1
  -4   4   6 72.6723 2.60960   2
   3  -4  -6 57.7718 2.03879   5
  -3   4   6 58.8364 2.18588   2
  -3   4   6 54.5996 2.64079   1
   2  -4  -6 156.995 4.88983   1
   2  -4  -6 162.901 4.06738   5
  -2   4   6 152.835 5.02656   1
  -2   4   6 160.000 4.18879   2
   1  -4  -6 37.8669 1.84344   1
   1  -4  -6 37.8347 1.53198   5
  -1   4   6 37.1717 2.00808   1
  -1   4   6 37.9762 1.65158   2
   0  -4  -6 46.2883 1.74494   3
   0  -4  -6 48.1117 2.12238   1
   0  -4  -6 45.0160 1.69992   5
   0   4   6 45.0219 1.65724   4
   0   4   6 43.6255 1.78575   2
  -1  -4  -6 26.6915 1.29356   3
  -1  -4  -6 26.2806 1.56396   1
  -1  -4  -6 26.5917 1.27857   5
   1   4   6 29.7369 1.33455   4
   1   4   6 28.0461 1.47403   2
  -2  -4  -6 -0.2705 0.18973   5
  -2  -4  -6 0.07239 0.26691   1
  -2  -4  -6 0.20721 0.25763   3
   2   4   6 -0.0120 0.52154   2
   2   4   6 0.08243 0.38140   4
  -3  -4  -6 18.2412 1.12281   3
  -3  -4  -6 16.8085 1.35195   1
  -3  -4  -6 18.3185 1.14155   5
   3   4   6 17.7594 1.15836   4
   3   4   6 17.1969 1.31264   2
  -4  -4  -6 0.13862 0.38662   1
  -4  -4  -6 -0.1280 0.23551   3
  -4  -4  -6 0.23622 0.27813   5
  -4  -4  -6 -0.1178 0.24541   5
   4   4   6 -0.1147 0.42570   4
   4   4   6 -0.9673 0.50878   2
  -5  -4  -6 0.37647 0.46363   1
  -5  -4  -6 0.59313 0.35771   3
   5   4   6 1.34113 0.70652   2
   5   4   6 1.12762 0.56710   4
  -6  -4  -6 10.0322 1.53609   1
   6   4   6 11.1122 1.19365   4
   6   4   6 12.6684 1.43998   2
  -7  -4  -6 27.5352 2.25172   1
   7   4   6 25.3943 2.09349   2
   7   4   6 24.1226 1.73041   4
  -8  -4  -6 -0.4141 0.43091   1
   8   4   6 -1.0260 0.89306   2
  -9   5   6 -0.8196 1.77892   1
  -8   5   6 17.1156 2.65127   1
  -7   5   6 10.1092 1.44721   2
  -7   5   6 11.7605 2.08016   1
   6  -5  -6 10.4263 1.11051   5
  -6   5   6 10.2957 1.30396   2
  -6   5   6 8.36855 1.63610   1
   5  -5  -6 50.2893 2.11093   5
  -5   5   6 51.9554 2.31751   2
  -5   5   6 51.7582 2.97354   1
   4  -5  -6 27.9037 1.44214   5
  -4   5   6 28.8203 2.11081   1
  -4   5   6 26.3674 1.61838   2
   3  -5  -6 10.8420 0.89562   5
  -3   5   6 10.0192 1.34880   1
  -3   5   6 10.4448 1.12352   2
   2  -5  -6 70.9678 2.94928   1
   2  -5  -6 71.2700 2.38537   5
  -2   5   6 73.3712 3.14100   1
  -2   5   6 70.4050 2.44934   2
   1  -5  -6 354.829 7.80575   5
   1  -5  -6 342.346 9.47300   1
   1  -5  -6 348.589 8.01488   3
  -1   5   6 347.655 9.70191   1
  -1   5   6 341.102 8.05129   2
   0  -5  -6 283.246 8.00286   1
   0  -5  -6 279.738 6.70420   3
   0  -5  -6 281.980 6.54609   5
   0   5   6 283.206 6.34870   4
   0   5   6 273.989 6.72839   2
   0   5   6 288.329 8.22253   1
  -1  -5  -6 85.1643 2.65595   5
  -1  -5  -6 81.0469 2.70736   3
  -1  -5  -6 82.6169 3.27587   1
   1   5   6 82.2824 2.68705   2
   1   5   6 80.7104 2.50650   4
  -2  -5  -6 66.2796 2.31751   5
  -2  -5  -6 66.0366 2.37428   3
  -2  -5  -6 59.9486 2.80953   1
   2   5   6 63.7706 2.19751   4
   2   5   6 63.3298 2.36464   2
  -3  -5  -6 6.49742 1.05687   1
  -3  -5  -6 7.13459 0.88447   3
  -3  -5  -6 6.46422 0.86102   5
   3   5   6 8.06848 0.93636   4
   3   5   6 6.83378 0.97188   2
  -4  -5  -6 8.74515 1.29710   1
  -4  -5  -6 10.3799 1.12299   3
  -4  -5  -6 9.54651 1.05575   5
  -4  -5  -6 10.6281 0.96306   5
   4   5   6 9.93378 1.04018   4
   4   5   6 9.16369 1.16455   2
  -5  -5  -6 -0.2588 0.29257   5
  -5  -5  -6 0.46939 0.38738   5
  -5  -5  -6 0.05537 0.40344   1
  -5  -5  -6 0.86338 0.39129   3
   5   5   6 0.36290 0.57626   4
   5   5   6 1.55873 0.78866   2
  -6  -5  -6 0.28959 0.44852   1
   6   5   6 0.20298 0.82343   2
   6   5   6 -0.6132 0.55429   4
  -7  -5  -6 1.80156 0.78504   1
   7   5   6 3.18704 0.92691   4
   7   5   6 2.48245 1.12816   2
   8   5   6 28.5501 2.49799   2
  -8   6   6 24.6981 3.13043   1
  -7   6   6 17.0377 1.78749   2
  -7   6   6 16.6362 2.39400   1
   6  -6  -6 10.7687 1.20426   5
  -6   6   6 10.5598 1.91577   1
  -6   6   6 8.77153 1.37736   2
   5  -6  -6 23.2866 1.44603   5
  -5   6   6 24.8568 1.78429   2
  -5   6   6 24.7824 2.18790   1
   4  -6  -6 29.8465 1.57485   5
  -4   6   6 31.5085 1.79836   2
  -4   6   6 28.8383 2.29603   1
   3  -6  -6 109.791 3.36559   5
  -3   6   6 119.003 3.51200   2
  -3   6   6 111.266 4.45002   1
   2  -6  -6 7.84829 1.11060   1
   2  -6  -6 8.73211 0.94008   5
  -2   6   6 9.54859 1.35160   1
  -2   6   6 7.86985 0.97107   2
   1  -6  -6 159.189 4.23760   5
   1  -6  -6 156.950 5.27957   1
   1  -6  -6 158.719 4.46640   3
  -1   6   6 155.994 5.46208   1
  -1   6   6 157.752 4.02753   4
  -1   6   6 158.169 4.31493   2
   0  -6  -6 1.59725 0.58017   1
   0  -6  -6 1.26326 0.43916   3
   0  -6  -6 0.69026 0.35098   5
   0   6   6 0.86688 0.57244   1
   0   6   6 1.52251 0.58762   2
   0   6   6 1.00526 0.48559   4
  -1  -6  -6 53.6553 2.65075   1
  -1  -6  -6 51.9389 2.20224   3
  -1  -6  -6 54.7245 2.09728   5
   1   6   6 55.7432 2.20044   2
   1   6   6 56.4509 2.03712   4
  -2  -6  -6 0.07190 0.30597   5
  -2  -6  -6 -0.4923 0.26977   1
  -2  -6  -6 0.65137 0.37937   3
   2   6   6 0.17116 0.51334   2
   2   6   6 0.27331 0.46749   4
  -3  -6  -6 3.53363 0.66006   5
  -3  -6  -6 4.81695 0.82555   3
  -3  -6  -6 3.57695 0.88200   1
   3   6   6 4.56174 0.89409   2
   3   6   6 4.13244 0.75848   4
  -4  -6  -6 15.3211 1.56318   1
  -4  -6  -6 15.3722 1.20666   5
  -4  -6  -6 16.7110 1.28583   3
   4   6   6 16.7357 1.52090   2
   4   6   6 14.8429 1.28914   4
  -5  -6  -6 1.25745 0.61938   1
  -5  -6  -6 -0.1050 0.27228   3
  -5  -6  -6 -0.1553 0.26865   5
  -5  -6  -6 0.86943 0.43602   5
   5   6   6 0.31461 0.62797   4
   5   6   6 -0.3322 0.75945   2
  -6  -6  -6 206.129 7.38318   1
   6   6   6 206.968 6.00165   2
   6   6   6 198.834 5.55481   4
   7   6   6 1.43311 1.13184   2
  -8   7   6 28.2241 2.74688   2
  -8   7   6 37.9040 3.53444   1
  -7   7   6 17.3405 1.86316   2
  -7   7   6 17.2543 2.50557   1
   6  -7  -6 35.3741 1.96434   5
  -6   7   6 33.1696 2.24783   2
  -6   7   6 37.4367 3.11245   1
   5  -7  -6 28.7676 1.68820   5
  -5   7   6 26.9779 1.91653   2
  -5   7   6 35.9999 2.74926   1
   4  -7  -6 8.44178 0.97247   5
  -4   7   6 7.78670 1.13379   2
  -4   7   6 9.92563 1.66420   1
   3  -7  -6 37.1487 1.76363   5
  -3   7   6 36.1309 2.45412   1
  -3   7   6 33.2422 1.85716   2
   2  -7  -6 28.7523 1.52277   5
   2  -7  -6 30.0115 2.02086   1
  -2   7   6 29.1539 2.21284   1
  -2   7   6 29.5635 1.65867   2
   1  -7  -6 11.5163 1.23856   1
   1  -7  -6 8.68563 1.07808   3
   1  -7  -6 9.99476 1.03301   5
  -1   7   6 11.7096 1.06319   4
  -1   7   6 9.16267 1.09570   2
  -1   7   6 10.8657 1.53757   1
   0  -7  -6 4.36931 0.92722   1
   0  -7  -6 3.43325 0.71512   3
   0  -7  -6 4.27174 0.68861   5
   0   7   6 3.91286 0.69416   4
   0   7   6 3.72470 1.04895   1
   0   7   6 3.71028 0.74865   2
  -1  -7  -6 10.9116 1.20044   3
  -1  -7  -6 11.2875 0.97644   5
  -1  -7  -6 12.1205 1.30977   1
   1   7   6 12.4698 1.21876   2
   1   7   6 12.5058 1.07302   4
  -2  -7  -6 40.7589 2.03030   3
  -2  -7  -6 40.0756 1.88933   5
  -2  -7  -6 38.9159 2.40548   1
   2   7   6 38.9956 1.81457   4
   2   7   6 39.7042 1.99477   2
  -3  -7  -6 6.58130 0.91118   5
  -3  -7  -6 4.70629 0.84987   3
  -3  -7  -6 4.88720 1.09320   1
   3   7   6 5.30081 0.98070   2
   3   7   6 5.91905 0.92183   4
  -4  -7  -6 13.0695 1.75274   1
  -4  -7  -6 13.7043 1.17807   5
  -4  -7  -6 12.2476 1.38439   3
   4   7   6 12.2301 1.43600   2
   4   7   6 14.3458 1.35100   4
  -5  -7  -6 1.92830 0.66569   3
  -5  -7  -6 2.67034 0.68008   5
  -5  -7  -6 2.37733 0.77026   1
   5   7   6 3.33991 0.89718   4
   5   7   6 4.72082 1.14062   2
  -6  -7  -6 8.70024 1.50556   1
   6   7   6 4.00745 1.18124   2
  -8   8   6 15.1381 1.96200   2
   7  -8  -6 2.91963 0.81765   5
  -7   8   6 5.49937 1.80523   1
  -7   8   6 2.98249 1.26843   2
   6  -8  -6 50.9762 2.41666   5
  -6   8   6 51.2234 3.69005   1
  -6   8   6 45.9058 2.67687   2
   5  -8  -6 1.61921 0.58153   5
  -5   8   6 1.80343 0.90723   2
  -5   8   6 3.57502 1.35130   1
   4  -8  -6 2.54794 0.62178   5
  -4   8   6 2.67538 1.12007   1
   3  -8  -6 5.71504 0.83810   5
  -3   8   6 5.84873 1.33997   1
   2  -8  -6 0.25938 0.46325   1
   2  -8  -6 0.17251 0.35905   5
  -2   8   6 0.20963 0.66811   1
   1  -8  -6 17.5733 1.26203   5
   1  -8  -6 19.6784 1.72624   1
  -1   8   6 17.2252 1.23631   4
  -1   8   6 18.7931 1.84524   1
   0  -8  -6 12.9545 1.36597   3
   0  -8  -6 10.7290 1.52197   1
   0  -8  -6 14.9884 1.15963   5
   0   8   6 15.2016 1.95726   1
   0   8   6 13.5671 1.15003   4
  -1  -8  -6 71.6276 2.69410   5
  -1  -8  -6 70.0326 3.47240   1
  -1  -8  -6 71.3203 2.89699   3
   1   8   6 69.0648 3.63882   1
   1   8   6 71.1590 2.56154   4
  -2  -8  -6 6.63463 0.99100   3
  -2  -8  -6 6.36410 0.90886   5
  -2  -8  -6 6.89899 1.22853   1
   2   8   6 6.42556 0.92586   4
  -3  -8  -6 28.4282 1.81002   3
  -3  -8  -6 26.6421 1.64092   5
  -3  -8  -6 26.1304 2.12585   1
   3   8   6 23.2325 1.59829   4
  -4  -8  -6 8.31654 1.50073   1
  -4  -8  -6 8.57328 1.17972   3
  -4  -8  -6 8.55232 1.08635   5
   4   8   6 7.82079 1.23900   2
   4   8   6 7.14025 1.07444   4
  -5  -8  -6 3.06221 0.67208   3
  -5  -8  -6 4.26202 1.08538   1
   5   8   6 1.33077 0.96186   2
  -7   9   6 10.8698 1.62056   2
  -6   9   6 2.15275 1.29730   1
   5  -9  -6 2.33231 0.66154   5
  -5   9   6 4.84703 1.48312   1
   4  -9  -6 2.51159 0.64958   5
  -4   9   6 4.17261 1.34141   1
   3  -9  -6 1.72522 0.54612   5
  -3   9   6 3.11647 1.10159   1
   2  -9  -6 4.75837 0.79953   5
   2  -9  -6 4.13718 1.05682   1
  -2   9   6 6.42379 1.40983   1
   1  -9  -6 7.07577 1.32256   1
   1  -9  -6 6.57591 0.88607   5
  -1   9   6 6.47360 1.37567   1
  -1   9   6 5.25945 0.87690   4
   0  -9  -6 0.58418 0.51900   3
   0  -9  -6 1.33818 0.66036   1
   0  -9  -6 0.04576 0.30379   5
   0   9   6 0.66187 0.55094   4
   0   9   6 -0.3448 0.68917   1
  -1  -9  -6 20.3208 1.84931   1
  -1  -9  -6 19.6793 1.57119   3
  -1  -9  -6 18.1976 1.34308   5
   1   9   6 14.1395 1.25491   4
   1   9   6 18.0598 2.23952   1
  -2  -9  -6 12.8962 1.15283   5
  -2  -9  -6 11.2993 1.38526   3
  -2  -9  -6 15.0094 1.60414   1
   2   9   6 12.1490 1.26727   4
  -3  -9  -6 4.69548 1.06281   1
  -3  -9  -6 3.69447 0.82069   3
  -3  -9  -6 2.91203 0.69903   5
   3   9   6 4.64891 0.90261   4
  -4  -9  -6 6.58900 1.11202   3
  -4  10   6 68.0296 4.03167   1
   3 -10  -6 74.3114 2.94709   5
  -3  10   6 72.9879 4.11886   1
   2 -10  -6 4.81857 0.81343   5
   2 -10  -6 5.29495 1.23815   1
  -2  10   6 6.12342 1.39599   1
   1 -10  -6 43.3123 2.11152   5
   1 -10  -6 38.3748 2.72978   1
  -1  10   6 43.9366 3.06766   1
   0 -10  -6 5.19903 1.19839   1
   0 -10  -6 3.79293 0.97898   3
   0 -10  -6 5.46005 0.92279   5
   0  10   6 4.91088 1.22920   1
  -1 -10  -6 6.42685 1.29958   1
  -1 -10  -6 4.68582 1.01694   3
   1  10   6 5.25981 1.36194   1
  -2 -10  -6 10.6807 1.42105   3
   2  10   6 8.57938 1.09246   4
   0 -11  -6 -1.2433 0.45793   3
  -3 -14   7 2.91609 0.89121   3
  -2 -14   7 2.86189 0.80372   3
   2 -14   7 2.42309 0.43596   5
  -5 -13   7 15.6765 1.85756   3
  -4 -13   7 83.4785 3.57623   3
  -3 -13   7 0.80451 0.37296   5
  -3 -13   7 0.15205 0.55301   3
  -2 -13   7 0.27208 0.50916   3
  -2 -13   7 0.32442 0.26009   5
  -1 -13   7 11.3394 1.35009   3
   2 -13   7 4.35572 0.45632   5
   3 -13   7 -0.4709 0.34485   5
  -6 -12   7 0.32357 0.75003   3
  -5 -12   7 4.69122 1.06662   3
  -4 -12   7 1.31011 0.46973   5
  -4 -12   7 3.45086 0.90342   3
  -3 -12   7 7.25267 1.13955   3
  -3 -12   7 6.75626 0.67166   5
  -2 -12   7 1.07971 0.29747   5
  -2 -12   7 1.28969 0.60837   3
  -1 -12   7 22.8890 1.53633   3
   2 -12   7 0.07972 0.25001   5
   3 -12   7 21.5443 1.06307   5
   4 -12   7 0.24611 0.37136   5
   5 -12   7 3.22916 0.69063   5
  -7 -11   7 0.84261 0.72014   3
  -6 -11   7 3.98184 0.96421   3
  -5 -11   7 74.8079 3.25007   3
  -5 -11   7 75.9083 3.89443   1
  -5 -11   7 72.5438 2.56142   5
  -4 -11   7 19.0377 1.08865   5
  -4 -11   7 17.7041 1.70145   1
  -4 -11   7 18.2049 1.53652   3
  -3 -11   7 12.0480 1.33035   3
  -3 -11   7 14.0389 0.81991   5
  -3 -11   7 12.7641 1.41639   1
  -2 -11   7 13.2247 0.64763   5
  -2 -11   7 12.2448 1.14469   3
  -2 -11   7 9.78094 1.33737   1
   1  11  -7 95.5134 3.76175   1
  -1 -11   7 89.1258 3.66117   1
  -1 -11   7 91.5112 3.11873   3
   0  11  -7 32.9193 1.84786   1
   0 -11   7 26.5601 1.95062   1
   0 -11   7 20.9479 1.34768   3
  -1  11  -7 34.3335 2.12282   1
   2 -11   7 2.77112 0.36737   5
   3 -11   7 9.03079 0.70097   5
   4 -11   7 9.09293 0.83728   5
   5 -11   7 0.03023 0.42905   5
   6 -11   7 12.6869 1.27265   5
  -7 -10   7 1.45712 0.91431   1
  -6 -10   7 -0.0357 0.51869   1
  -6 -10   7 0.44239 0.62969   3
  -6 -10   7 -0.0704 0.38051   5
  -5 -10   7 7.63475 1.15326   3
  -5 -10   7 7.98907 0.88480   5
  -5 -10   7 7.61899 1.28759   1
  -4 -10   7 45.4481 2.58615   1
  -4 -10   7 50.4809 2.37749   3
  -4 -10   7 45.4617 1.72524   5
  -3 -10   7 26.9461 1.84811   1
  -3 -10   7 27.8065 1.13947   5
  -3 -10   7 27.5044 1.65530   3
  -2 -10   7 33.8746 1.71368   3
  -2 -10   7 33.2384 1.05249   5
  -2 -10   7 31.7973 1.90087   1
   1  10  -7 60.5161 2.74001   1
  -1 -10   7 59.7908 2.65693   1
  -1 -10   7 61.7910 2.30508   3
   0  10  -7 1.98125 0.48633   1
   0 -10   7 0.55061 0.43174   1
   0 -10   7 1.21404 0.42251   3
  -1  10  -7 11.5198 1.11657   1
   1 -10   7 11.6594 1.15463   1
  -2  10  -7 13.7532 1.30064   1
   2 -10   7 10.7661 0.60782   5
  -3  10  -7 36.7382 2.33845   1
   3 -10   7 35.5648 1.33193   5
   4 -10   7 5.20767 0.68235   5
   5 -10   7 2.94441 0.64163   5
   6 -10   7 0.21724 0.47329   5
   7 -10   7 0.52508 0.63008   5
  -8  -9   7 -0.0382 0.70663   1
  -7  -9   7 32.2149 1.80847   5
  -7  -9   7 30.5142 2.38384   1
  -6  -9   7 54.4782 2.24153   5
  -6  -9   7 54.8622 3.03727   1
  -5  -9   7 69.2759 3.23661   1
  -5  -9   7 63.3279 2.28667   5
  -4  -9   7 -0.4428 0.32496   1
  -4  -9   7 0.49001 0.44960   3
  -4  -9   7 -0.0726 0.28251   5
  -3  -9   7 6.35550 0.94535   1
  -3  -9   7 6.71283 0.93869   3
  -3  -9   7 7.29046 0.60499   5
  -2  -9   7 8.75584 0.95376   1
  -2  -9   7 8.98195 0.96422   3
  -2  -9   7 9.15696 0.52979   5
   1   9  -7 166.429 5.19323   1
  -1  -9   7 171.305 4.38392   3
  -1  -9   7 164.731 5.08184   1
   0   9  -7 0.75758 0.38971   1
   0  -9   7 -0.2373 0.20116   3
   0  -9   7 -0.2774 0.27350   1
  -1   9  -7 53.0777 2.39522   1
   1  -9   7 55.9780 2.34787   1
  -2   9  -7 78.5338 3.15656   1
   2  -9   7 78.3820 1.98443   5
  -3   9  -7 1.89620 0.73745   1
  -4   9  -7 1.26679 0.85380   1
   4  -9   7 0.91603 0.38107   5
   5  -9   7 11.2590 1.01402   5
   6  -9   7 10.0932 1.13810   5
   7  -9   7 -0.4660 0.46088   5
  -9  -8   7 -0.5249 0.72248   1
  -8  -8   7 8.92725 1.11796   5
  -8  -8   7 8.69741 1.55498   1
  -7  -8   7 13.7176 1.18366   5
  -7  -8   7 11.3342 1.64056   1
  -6  -8   7 72.3228 3.39410   1
  -6  -8   7 72.0131 2.63215   5
  -5  -8   7 7.20642 1.16022   1
  -5  -8   7 7.75754 0.86280   5
  -4  -8   7 99.6357 2.78413   5
  -4  -8   7 98.8930 3.74077   1
  -3  -8   7 21.2101 0.97224   5
  -3  -8   7 19.6345 1.36244   1
  -2  -8   7 0.50084 0.32736   3
  -2  -8   7 0.32766 0.35273   1
  -2  -8   7 0.81668 0.24717   5
  -1  -8   7 2.12543 0.44305   3
  -1  -8   7 2.04966 0.50345   1
   0   8  -7 35.7135 1.71722   1
   0  -8   7 36.9092 1.39560   3
   0  -8   7 35.4085 1.63323   1
  -1   8  -7 65.1221 2.52411   1
   1  -8   7 64.0246 1.55475   5
   1  -8   7 64.9597 1.53028   5
  -2   8  -7 53.7894 2.31741   1
   2  -8   7 50.2731 1.48835   5
  -3   8  -7 14.5862 1.46424   1
   3  -8   7 15.0459 0.84751   5
  -4   8  -7 40.4408 2.41689   1
   4  -8   7 35.5525 1.52354   5
  -5   8  -7 30.9391 2.46525   1
   5  -8   7 30.8265 1.55414   5
   6  -8   7 13.4202 1.19443   5
   7  -8   7 0.55629 0.54240   5
   8  -8   7 9.70097 1.28492   5
   9   7  -7 14.2821 1.28813   4
  -9  -7   7 13.6628 1.48822   5
  -9  -7   7 13.3277 2.05127   1
   8   7  -7 14.8587 1.21567   4
  -8  -7   7 14.8897 1.97906   1
  -8  -7   7 15.8952 1.34493   5
  -7  -7   7 55.7139 2.36236   5
  -7  -7   7 54.5334 3.04085   1
  -6  -7   7 4.15596 0.97843   1
  -6  -7   7 3.88344 0.70128   5
  -5  -7   7 142.139 3.79891   5
  -5  -7   7 142.077 4.87326   1
  -4  -7   7 90.9842 3.37326   1
  -4  -7   7 90.2396 2.59079   5
  -3  -7   7 43.2653 1.94666   1
  -3  -7   7 41.1628 1.42200   5
  -2  -7   7 5.69589 0.48982   5
  -2  -7   7 5.72461 0.71082   1
  -1  -7   7 0.89653 0.31145   3
  -1  -7   7 1.08862 0.32930   1
  -1  -7   7 1.52014 0.22482   5
  -1  -7   7 0.94977 0.23194   5
   0   7  -7 7.36719 0.74498   1
   0  -7   7 8.18039 0.68624   1
   0  -7   7 8.30967 0.38723   5
   0  -7   7 7.66922 0.42817   5
   0  -7   7 7.85918 0.56428   3
  -1   7  -7 336.698 8.75708   1
   1  -7   7 346.142 6.88188   5
   1  -7   7 342.728 6.93859   5
  -2   7  -7 166.986 4.88421   1
   2  -7   7 159.453 3.71636   5
  -3   7  -7 147.323 4.68653   1
   3  -7   7 143.560 3.58738   5
  -4   7  -7 63.0309 3.01545   1
   4  -7   7 62.7577 2.13380   5
  -5   7  -7 0.20131 0.97060   1
   5  -7   7 1.56708 0.54091   5
  -6   7  -7 3.03834 1.33155   1
   6  -7   7 3.96915 0.77410   5
   7  -7   7 3.31322 0.81003   5
   8  -7   7 0.40838 0.62000   5
  10   6  -7 1.83672 0.84589   2
   9   6  -7 0.40476 0.57674   4
   9   6  -7 1.68095 0.76314   2
  -9  -6   7 1.21254 0.45803   5
  -9  -6   7 -0.2156 0.85516   1
   8   6  -7 3.38288 0.71220   4
  -8  -6   7 1.07466 0.95520   1
  -8  -6   7 3.37314 0.79125   5
   7   6  -7 79.6841 2.56507   4
  -7  -6   7 78.6481 3.72293   1
  -7  -6   7 81.9903 2.94939   5
   6   6  -7 49.8704 1.76670   4
  -6  -6   7 47.9311 2.59086   1
  -6  -6   7 49.4231 2.03828   5
  -5  -6   7 118.816 4.20820   1
  -5  -6   7 118.360 3.35209   5
  -4  -6   7 344.637 9.25397   1
  -4  -6   7 345.744 7.55867   5
  -3  -6   7 1040.44 24.0767   1
  -3  -6   7 975.048 19.8293   5
  -2  -6   7 13.4591 0.84038   1
  -2  -6   7 12.8354 0.69721   5
  -1  -6   7 19.2866 0.70511   5
  -1  -6   7 17.8030 0.74197   5
  -1  -6   7 19.6639 0.88047   3
   0   6  -7 4.18378 0.52673   1
   0  -6   7 4.69427 0.41145   5
   0  -6   7 5.04062 0.34170   5
   0  -6   7 4.25338 0.43962   1
  -1   6  -7 109.589 3.25540   1
   1  -6   7 111.148 2.56254   5
   1  -6   7 109.323 2.62877   5
  -2   6  -7 3.98938 0.76733   1
   2  -6   7 4.93942 0.52479   5
  -3   6  -7 43.7435 2.26821   1
   3  -6   7 44.7110 1.60332   5
  -4   6  -7 50.6327 2.65922   1
   4  -6   7 53.2657 1.94508   5
  -5   6  -7 0.32512 0.96082   1
   5  -6   7 -0.0747 0.37916   5
  -6   6  -7 4.41102 1.41161   1
   6  -6   7 7.94216 1.03688   5
  -7   6  -7 12.9885 2.06032   1
   7  -6   7 14.0780 1.44570   5
   8  -6   7 4.65589 1.00541   5
  10   5  -7 2.41315 0.90686   2
 -10  -5   7 0.59809 1.12347   1
   9   5  -7 -0.1839 0.72842   2
   9   5  -7 0.88466 0.62430   4
  -9  -5   7 -2.0819 0.73555   1
  -9  -5   7 0.08060 0.30579   5
   8   5  -7 5.61567 1.00351   2
   8   5  -7 7.15741 0.92918   4
  -8  -5   7 7.34654 1.01809   5
  -8  -5   7 5.05416 1.30787   1
   7   5  -7 8.72311 1.00492   2
   7   5  -7 7.42824 0.86229   4
  -7  -5   7 6.93429 0.94433   5
  -7  -5   7 7.62534 1.32628   1
   6   5  -7 67.1031 2.13382   4
  -6  -5   7 64.2692 3.03281   1
  -6  -5   7 63.4937 2.35512   5
   5   5  -7 99.9533 2.69831   4
  -5  -5   7 102.860 3.74369   1
  -5  -5   7 103.469 3.03425   5
   4   5  -7 9.95225 0.82518   4
  -4  -5   7 10.1051 0.77016   5
  -4  -5   7 9.97390 1.00267   1
  -2  -5   7 97.5862 2.47147   5
  -1  -5   7 56.4387 1.62182   5
  -1  -5   7 60.2627 1.58541   5
  -1  -5   7 59.5426 1.76071   1
   0   5  -7 35.8711 1.21944   1
   0  -5   7 36.0855 1.09913   5
   0  -5   7 36.6192 1.18319   5
   0  -5   7 36.5654 1.03972   3
  -1   5  -7 136.505 3.65921   1
   1  -5   7 130.654 3.18410   5
   1  -5   7 138.526 3.13647   5
  -2   5  -7 4.68628 0.78265   1
  -3   5  -7 78.2759 3.00995   1
   3  -5   7 76.7576 2.34370   5
  -4   5  -7 65.2624 2.99282   1
   4  -5   7 63.4352 2.21705   5
  -5   5  -7 4.40637 1.24887   1
   5  -5   7 5.20778 0.82056   5
  -6   5  -7 26.0354 2.43733   1
   6  -5   7 32.1723 1.78247   5
  -7   5  -7 37.0803 2.94576   1
   7  -5   7 41.9681 2.18491   5
   8  -5   7 0.03011 0.45492   5
  10   4  -7 0.94813 0.80686   2
 -10  -4   7 -2.1717 0.88084   1
   9   4  -7 3.99429 1.03468   2
   9   4  -7 3.22537 0.74431   4
  -9  -4   7 0.62212 1.14301   1
   8   4  -7 36.6249 1.74184   4
   8   4  -7 39.1406 1.97853   2
  -8  -4   7 35.2299 2.70510   1
  -8  -4   7 36.6456 1.94717   5
   7   4  -7 31.2088 1.66153   2
   7   4  -7 27.7489 1.46584   4
  -7  -4   7 31.8596 1.67726   5
  -7  -4   7 28.2167 2.24819   1
   6   4  -7 13.1769 0.99246   4
   6   4  -7 14.1279 1.17703   2
  -6  -4   7 11.9030 1.47412   1
  -6  -4   7 11.4883 0.98143   5
   5   4  -7 1.54001 0.47720   4
   5   4  -7 1.07194 0.57575   2
  -5  -4   7 0.75034 0.35971   5
  -5  -4   7 1.10798 0.62358   1
   4   4  -7 48.7068 1.61848   4
   4   4  -7 48.9395 1.76801   2
  -4  -4   7 49.5501 2.12761   1
  -4  -4   7 47.6232 1.73141   5
   3   4  -7 100.271 2.72633   2
  -3  -4   7 98.2774 2.66974   5
  -3  -4   7 98.7684 3.06546   1
  -2  -4   7 29.7041 1.13814   5
   0  -4   7 179.571 3.70927   3
   0  -4   7 183.832 4.01136   5
  -1   4  -7 144.197 3.67039   1
   1  -4   7 140.134 3.41492   5
   1  -4   7 146.741 3.39413   5
  -2   4  -7 50.9116 1.92810   1
   2  -4   7 49.0663 1.69191   5
  -3   4  -7 145.437 4.52422   1
   3  -4   7 151.102 3.83578   5
  -4   4  -7 10.6441 1.38290   1
   4  -4   7 10.3840 0.93732   5
  -5   4  -7 74.1772 3.42406   1
   5  -4   7 75.1967 2.66940   5
  -6   4  -7 21.1581 2.13406   1
   6  -4   7 20.2831 1.47229   5
  -7   4  -7 53.0917 3.35052   1
   7  -4   7 56.9842 2.58220   5
  -8   4  -7 11.1843 1.94489   1
  10   3  -7 21.9472 1.58207   4
  10   3  -7 25.4906 1.93172   2
 -10  -3   7 21.5481 2.85181   1
   9   3  -7 16.9336 1.36996   4
   9   3  -7 18.4411 1.71569   2
  -9  -3   7 17.3019 2.39849   1
   8   3  -7 22.6742 1.40452   4
   8   3  -7 25.2688 1.65050   2
  -8  -3   7 23.8732 2.45200   1
  -8  -3   7 22.8836 1.49228   5
   7   3  -7 30.4328 1.64745   2
   7   3  -7 29.2135 1.48262   4
  -7  -3   7 32.3644 2.46864   1
  -7  -3   7 31.8904 1.68862   5
   6   3  -7 42.6153 1.67831   4
   6   3  -7 45.5713 1.88230   2
  -6  -3   7 40.5655 2.49594   1
  -6  -3   7 46.0325 1.90064   5
   5   3  -7 4.81647 0.65430   4
   5   3  -7 3.32658 0.73434   2
  -5  -3   7 4.13011 0.99597   1
  -5  -3   7 5.10994 0.71561   5
   4   3  -7 9.51326 0.90764   2
   4   3  -7 10.9577 0.87209   4
  -4  -3   7 11.0605 1.19877   1
  -4  -3   7 12.0067 0.84159   5
   3   3  -7 3.80444 0.58558   4
   3   3  -7 3.50536 0.62628   2
  -3  -3   7 4.20436 0.56345   5
   2   3  -7 126.811 3.27952   2
  -2  -3   7 128.154 3.36224   1
  -2  -3   7 127.466 3.18287   5
  -1  -3   7 132.947 3.23275   5
   0  -3   7 48.4095 1.56183   5
   1  -3   7 351.841 7.50515   5
  -2   3  -7 0.63293 0.33383   1
   2  -3   7 0.80602 0.33013   5
  -3   3  -7 6.35144 0.86540   1
   3  -3   7 5.35157 0.68542   5
  -4   3  -7 241.219 7.01382   1
   4  -3   7 247.887 5.95085   5
  -5   3  -7 37.9065 2.28920   1
   5  -3   7 37.2506 1.81973   5
  -6   3  -7 7.62109 1.39038   1
   6  -3   7 6.24513 0.94385   5
  -7   3  -7 30.3851 2.48397   1
  -8   3  -7 12.7417 1.97978   1
  10   2  -7 59.8155 2.46099   4
  10   2  -7 60.1942 2.68711   2
 -10  -2   7 57.3386 4.17124   1
   9   2  -7 46.8821 2.03664   4
   9   2  -7 43.9310 2.27080   2
  -9  -2   7 43.6468 3.51260   1
   8   2  -7 20.8775 1.52979   2
   8   2  -7 20.4159 1.30961   4
  -8  -2   7 21.3336 2.51199   1
   7   2  -7 2.05252 0.56285   4
   7   2  -7 1.74155 0.70029   2
  -7  -2   7 2.05370 0.55889   5
  -7  -2   7 1.76137 1.15331   1
   6   2  -7 71.4737 2.41271   2
   6   2  -7 67.0125 2.19663   4
  -6  -2   7 67.5248 2.42093   5
  -6  -2   7 66.4252 3.31165   1
   5   2  -7 2.02157 0.64814   2
   5   2  -7 2.26515 0.52573   4
  -5  -2   7 3.20622 1.04383   1
  -5  -2   7 1.88167 0.49668   5
   4   2  -7 6.32409 0.85181   2
   4   2  -7 4.25959 0.62191   4
  -4  -2   7 6.22613 0.71693   5
  -4  -2   7 4.47542 0.95742   1
   3   2  -7 8.98637 0.81817   4
   3   2  -7 10.2550 0.94027   2
  -3  -2   7 8.21844 0.69184   5
   2   2  -7 49.5880 1.48960   5
   2   2  -7 51.7747 1.79518   2
  -2  -2   7 50.7803 1.69093   5
  -2  -2   7 50.0463 1.70430   1
   1   2  -7 171.685 4.23409   2
   1   2  -7 171.090 3.81634   5
  -1  -2   7 169.218 4.01770   5
   0   2  -7 206.159 4.50174   5
   0  -2   7 207.660 4.73916   5
  -1   2  -7 424.977 8.64601   5
  -1   2  -7 416.836 9.88426   1
   1  -2   7 425.660 8.94745   5
  -2   2  -7 23.2028 1.04445   1
   2  -2   7 23.7416 1.18375   5
  -3   2  -7 68.2985 2.47330   1
   3  -2   7 68.9069 2.29049   5
  -4   2  -7 132.352 4.34055   1
   4  -2   7 133.295 3.74603   5
  -5   2  -7 24.7578 1.81520   1
   5  -2   7 26.9637 1.53944   5
  -6   2  -7 26.0195 2.02966   1
   6  -2   7 26.8661 1.64557   5
  -7   2  -7 20.7625 2.01538   1
  -8   2  -7 0.08022 0.83951   1
  10   1  -7 -0.1010 0.58858   4
  10   1  -7 0.24746 0.78447   2
 -10  -1   7 -2.4650 1.39694   1
   9   1  -7 27.1163 1.76340   2
   9   1  -7 22.7356 1.51274   4
  -9  -1   7 29.4166 3.21115   1
   8   1  -7 9.12361 0.98404   4
   8   1  -7 7.92654 1.04502   2
  -8  -1   7 4.80628 1.70529   1
   7   1  -7 49.8940 2.05918   2
   7   1  -7 49.9764 1.89046   4
  -7  -1   7 54.9418 3.36279   1
   6   1  -7 36.6907 1.68373   2
   6   1  -7 37.4118 1.54028   4
  -6  -1   7 37.6568 2.61318   1
  -6  -1   7 38.4975 1.73104   5
   5   1  -7 132.425 3.41466   4
   5   1  -7 131.941 3.64407   2
  -5  -1   7 138.764 4.81339   1
  -5  -1   7 133.438 3.68857   5
   4   1  -7 115.906 3.02142   4
   4   1  -7 116.282 3.25307   2
  -4  -1   7 117.038 3.23150   5
  -4  -1   7 121.358 4.08018   1
   3   1  -7 69.6789 2.20338   2
   3   1  -7 67.8523 1.99439   5
   3   1  -7 69.1784 2.00919   4
  -3  -1   7 66.6872 2.12153   5
  -3  -1   7 63.4373 2.49839   1
   2   1  -7 93.2389 2.74003   2
   2   1  -7 96.4501 2.52430   5
   2   1  -7 100.605 2.58437   4
  -2  -1   7 96.3025 2.67678   5
  -2  -1   7 97.2117 2.86783   1
   1   1  -7 22.6740 1.33646   2
   1   1  -7 25.2533 0.99723   5
  -1  -1   7 25.5987 0.96998   1
  -1  -1   7 25.0764 1.14365   5
  -1  -1   7 25.5187 1.03154   2
   0   1  -7 229.182 5.65789   2
   0   1  -7 241.056 5.20795   5
   0   1  -7 237.403 5.68101   1
   0  -1   7 238.975 5.73210   1
   0  -1   7 237.842 5.40641   5
   0  -1   7 237.197 5.27010   2
  -1   1  -7 17.7057 1.32893   2
  -1   1  -7 16.2042 0.72488   1
  -1   1  -7 16.2876 0.80442   5
   1  -1   7 17.1580 0.98298   5
   1  -1   7 17.4537 0.89373   2
  -2   1  -7 89.1248 2.43299   5
  -2   1  -7 84.6041 1.98870   3
  -2   1  -7 86.8322 2.68004   1
   2  -1   7 89.3963 2.36308   2
   2  -1   7 88.2986 2.65906   5
  -3   1  -7 7.78918 0.77644   1
   3  -1   7 7.40099 0.81080   5
   3  -1   7 7.94894 0.77729   2
  -4   1  -7 104.073 3.65930   1
   4  -1   7 104.163 2.85973   2
   4  -1   7 106.427 3.26350   5
  -5   1  -7 1.95107 0.72746   1
   5  -1   7 2.83609 0.62125   5
   5  -1   7 1.67193 0.59185   2
  -6   1  -7 44.6666 2.56867   1
   6  -1   7 48.3227 1.84773   2
  -7   1  -7 123.790 4.99957   1
   7  -1   7 121.313 3.39183   2
  -8   1  -7 -1.6917 0.50772   1
  10   0  -7 18.2864 1.59511   2
 -10   0   7 12.0937 2.61222   1
   9   0  -7 40.1883 1.83156   4
   9   0  -7 40.4598 2.01806   2
  -9   0   7 36.6495 3.61548   1
   8   0  -7 10.3537 1.15619   2
   8   0  -7 8.80468 0.92391   4
  -8   0   7 4.63821 1.75930   1
   7   0  -7 11.2254 1.14569   2
   7   0  -7 13.1848 1.02104   4
  -7   0   7 11.2214 1.93931   1
   6   0  -7 19.2595 1.26951   2
   6   0  -7 22.0106 1.16862   4
  -6   0   7 22.3389 2.28442   1
   5   0  -7 90.3382 2.55298   4
   5   0  -7 87.2655 2.72526   2
  -5   0   7 90.9343 2.83764   5
  -5   0   7 90.0091 3.78013   1
   4   0  -7 124.610 3.26376   5
   4   0  -7 119.621 3.34212   2
  -4   0   7 122.544 4.18914   1
  -4   0   7 121.713 3.39900   5
   3   0  -7 60.6434 2.08814   2
   3   0  -7 63.0732 1.96108   5
  -3   0   7 62.9321 2.44561   1
  -3   0   7 61.6869 2.02417   2
  -3   0   7 62.0830 2.05641   5
   2   0  -7 85.4410 2.35827   5
   2   0  -7 82.6365 2.49513   2
  -2   0   7 84.3647 2.38561   2
  -2   0   7 81.6803 2.44128   5
   1   0  -7 16.7525 1.17489   2
   1   0  -7 16.6981 0.96896   4
   1   0  -7 17.0479 0.84652   5
  -1   0   7 16.8617 0.96780   2
  -1   0   7 15.4060 0.92781   5
  -1   0   7 16.7672 0.88362   1
   0   0  -7 42.0377 1.80723   2
   0   0  -7 43.0911 1.45701   1
   0   0  -7 44.8550 1.49509   5
   0   0   7 44.7474 1.56864   1
   0   0   7 43.9220 1.61733   5
   0   0   7 43.1235 1.52833   2
  -1   0  -7 82.7807 2.51341   1
  -1   0  -7 83.4550 2.05225   3
  -1   0  -7 83.4777 2.35031   5
  -1   0  -7 82.7727 2.73437   2
   1   0   7 83.4164 2.50033   5
   1   0   7 84.2592 2.38957   2
  -2   0  -7 0.83313 0.78963   2
  -2   0  -7 -0.0178 0.15110   5
  -2   0  -7 -0.2399 0.12352   1
  -2   0  -7 -0.0509 0.08131   3
   2   0   7 0.06864 0.32960   5
   2   0   7 0.44211 0.47854   2
  -3   0  -7 37.1855 1.74088   1
  -3   0  -7 38.6429 2.16504   2
   3   0   7 36.3708 1.67986   5
   3   0   7 36.4898 1.57497   2
  -4   0  -7 249.637 7.21415   1
  -4   0  -7 253.162 6.50336   2
   4   0   7 251.217 6.04492   2
   4   0   7 258.679 6.25347   5
  -5   0  -7 7.14410 1.09957   1
   5   0   7 6.33159 0.89154   2
   5   0   7 8.12058 0.80065   4
  -6   0  -7 26.2130 1.97108   1
  -6   0  -7 28.8205 2.27980   2
   6   0   7 27.2291 1.58188   2
   6   0   7 26.7143 1.34277   4
  -7   0  -7 -0.2511 1.27122   2
  -7   0  -7 1.14496 0.75918   1
   7   0   7 1.11875 0.73339   2
  -8   0  -7 45.5491 3.01025   1
  -8   0  -7 49.5364 3.11626   2
   8   0   7 49.7290 2.23858   2
  -9   0  -7 -1.7810 1.26484   2
  10  -1  -7 2.54071 0.81552   2
 -10   1   7 -2.8170 1.71184   1
   9  -1  -7 3.80688 0.86018   2
  -9   1   7 2.33478 1.87510   1
   8  -1  -7 8.65695 0.88927   4
   8  -1  -7 9.32261 1.04411   2
  -8   1   7 6.02303 1.89877   1
   7  -1  -7 0.02541 0.51214   2
   7  -1  -7 -0.9294 0.30395   4
  -7   1   7 -0.9229 1.20830   1
   6  -1  -7 13.8895 0.94527   4
   6  -1  -7 11.3118 1.03203   2
  -6   1   7 16.4052 1.97325   1
   5  -1  -7 100.145 2.67737   4
   5  -1  -7 97.9594 2.85690   2
  -5   1   7 97.4955 3.94711   1
   4  -1  -7 0.21544 0.50338   2
   4  -1  -7 0.53323 0.35432   5
   4  -1  -7 0.87046 0.43005   4
  -4   1   7 0.87883 0.63905   2
  -4   1   7 1.00463 0.82032   1
  -4   1   7 0.12345 0.28595   5
   3  -1  -7 126.229 3.34831   5
   3  -1  -7 128.523 3.13676   4
  -3   1   7 124.313 4.00679   1
  -3   1   7 129.019 3.46752   5
   2  -1  -7 2.29453 0.41241   5
   2  -1  -7 2.82563 0.50903   4
  -2   1   7 3.27560 0.64743   1
  -2   1   7 2.89209 0.50806   5
   1  -1  -7 74.7508 2.12387   4
   1  -1  -7 70.7007 2.17385   5
   1  -1  -7 76.8772 2.41228   1
  -1   1   7 78.1319 2.35241   5
  -1   1   7 76.1290 2.51649   1
   0  -1  -7 30.4304 1.24230   5
   0  -1  -7 30.1141 1.30133   4
   0  -1  -7 28.7982 1.25428   1
   0   1   7 29.8280 1.36983   1
   0   1   7 30.7430 1.36379   5
  -1  -1  -7 68.1041 2.09565   4
  -1  -1  -7 63.3526 1.82441   3
  -1  -1  -7 67.0957 2.26897   1
  -1  -1  -7 63.7174 2.04110   5
   1   1   7 65.2884 2.17566   5
  -2  -1  -7 144.464 4.30653   1
  -2  -1  -7 147.213 3.47377   3
  -2  -1  -7 148.380 3.75447   5
  -2  -1  -7 144.767 4.04573   2
   2   1   7 143.305 3.86932   5
  -3  -1  -7 25.3966 1.86301   2
  -3  -1  -7 27.0530 1.10976   3
  -3  -1  -7 25.5761 1.47384   1
  -3  -1  -7 27.2772 1.28213   5
   3   1   7 29.2045 1.31740   4
   3   1   7 28.1755 1.46044   2
  -4  -1  -7 68.8965 2.88129   1
  -4  -1  -7 70.1563 2.73404   2
   4   1   7 70.5910 2.41798   2
   4   1   7 69.7461 2.23117   4
  -5  -1  -7 96.2314 3.80051   1
  -5  -1  -7 95.0575 3.36551   2
   5   1   7 92.8373 3.03302   2
   5   1   7 95.8477 2.84123   4
  -6  -1  -7 1.75582 0.70914   1
  -6  -1  -7 0.62065 1.03451   2
   6   1   7 0.88536 0.71218   2
   6   1   7 2.25887 0.65105   4
  -7  -1  -7 1.71240 1.18047   2
  -7  -1  -7 1.79734 0.81961   1
   7   1   7 1.60878 0.85861   2
   7   1   7 1.33774 0.64028   4
  -8  -1  -7 0.32724 0.65994   1
  -8  -1  -7 0.07844 1.18409   2
   8   1   7 1.32645 0.93454   2
  -9  -1  -7 12.6764 2.05047   1
   9   1   7 15.8030 1.60054   2
 -10   2   7 -2.6674 1.67755   1
   9  -2  -7 27.0632 1.51301   2
  -9   2   7 25.1812 3.28680   1
   8  -2  -7 5.54368 0.80312   2
  -8   2   7 4.64542 1.79155   1
   7  -2  -7 0.58207 0.37785   4
   7  -2  -7 1.13963 0.52567   2
  -7   2   7 0.58461 1.28483   1
   6  -2  -7 -0.2356 0.32361   4
   6  -2  -7 0.13778 0.46078   2
  -6   2   7 0.40601 1.04504   1
   5  -2  -7 300.412 6.41233   4
   5  -2  -7 298.496 6.86277   2
   5  -2  -7 299.971 7.01167   5
  -5   2   7 300.523 8.70860   1
  -5   2   7 295.639 7.19059   2
   4  -2  -7 0.10488 0.45007   2
   4  -2  -7 0.33935 0.27335   5
   4  -2  -7 0.29524 0.32958   4
  -4   2   7 0.32570 0.61211   2
  -4   2   7 0.09747 0.75887   1
   3  -2  -7 46.8486 1.69967   2
   3  -2  -7 48.8305 1.54697   4
   3  -2  -7 48.5934 1.78755   5
  -3   2   7 48.6257 2.25982   1
  -3   2   7 47.1896 1.94035   2
   2  -2  -7 142.365 3.75044   2
   2  -2  -7 153.731 3.51134   4
   2  -2  -7 156.207 3.87015   5
  -2   2   7 152.619 3.90346   5
  -2   2   7 151.401 3.94467   2
  -2   2   7 151.227 4.56551   1
   1  -2  -7 145.528 3.39069   4
   1  -2  -7 142.398 3.64761   2
   1  -2  -7 141.872 3.66467   5
   1  -2  -7 145.984 4.23174   1
  -1   2   7 146.064 3.76174   5
  -1   2   7 145.927 4.36116   1
  -1   2   7 145.873 3.79824   2
   0  -2  -7 28.1129 1.35182   1
   0  -2  -7 27.0576 1.14374   4
   0  -2  -7 27.4957 1.15228   3
   0  -2  -7 26.7915 1.21217   5
   0  -2  -7 24.4734 1.34537   2
   0   2   7 26.9567 1.28577   5
   0   2   7 29.3841 1.46653   2
  -1  -2  -7 0.85803 0.32830   1
  -1  -2  -7 0.62307 0.63450   2
  -1  -2  -7 1.02094 0.27870   3
  -1  -2  -7 1.42028 0.47306   4
  -1  -2  -7 1.09005 0.31933   5
   1   2   7 0.73388 0.57121   2
  -2  -2  -7 190.155 4.48141   3
  -2  -2  -7 189.168 4.34271   4
  -2  -2  -7 192.347 5.51576   1
  -2  -2  -7 186.214 4.65446   5
  -2  -2  -7 184.797 4.72160   2
   2   2   7 187.255 4.49224   4
   2   2   7 188.328 4.81403   2
  -3  -2  -7 0.12264 0.22612   5
  -3  -2  -7 0.11468 0.25289   1
  -3  -2  -7 -0.3102 0.69476   2
  -3  -2  -7 -0.2385 0.47147   4
  -3  -2  -7 0.09329 0.21094   3
   3   2   7 1.53540 0.62353   2
   3   2   7 0.24328 0.45802   4
  -4  -2  -7 60.2088 2.70559   1
  -4  -2  -7 58.7554 2.00016   4
  -4  -2  -7 59.6520 2.32738   2
   4   2   7 57.4922 2.27891   2
   4   2   7 61.0929 2.12995   4
  -5  -2  -7 79.9983 2.77417   2
  -5  -2  -7 75.0197 3.35141   1
   5   2   7 77.7428 2.78833   2
   5   2   7 76.8990 2.57411   4
  -6  -2  -7 0.60660 0.58638   1
  -6  -2  -7 3.42070 0.94396   2
   6   2   7 2.66297 0.68047   4
   6   2   7 2.43462 0.82640   2
  -7  -2  -7 8.25479 1.44429   1
   7   2   7 7.65779 1.26719   2
   7   2   7 8.68593 1.09695   4
  -8  -2  -7 7.17060 1.35260   1
   8   2   7 4.72261 0.97344   4
   8   2   7 7.66527 1.32626   2
  -9   3   7 34.8431 3.87380   1
  -8   3   7 2.26714 1.69305   1
   7  -3  -7 0.16283 0.39915   2
  -7   3   7 1.75189 1.34214   1
   6  -3  -7 0.36403 0.39518   2
  -6   3   7 1.07778 0.81856   2
  -6   3   7 -0.2600 0.99168   1
   5  -3  -7 24.8562 1.38824   5
   5  -3  -7 24.3847 1.13149   2
  -5   3   7 26.6178 2.12904   1
  -5   3   7 25.2892 1.66827   2
   4  -3  -7 24.5227 1.30726   5
   4  -3  -7 23.6500 0.90161   4
   4  -3  -7 21.6126 1.06100   2
  -4   3   7 22.4830 1.77995   1
  -4   3   7 24.4009 1.55374   2
   3  -3  -7 30.9148 1.41306   5
   3  -3  -7 27.3504 1.17855   2
   3  -3  -7 27.7006 0.97259   4
  -3   3   7 27.0093 1.79652   1
  -3   3   7 28.8632 1.58462   2
   2  -3  -7 129.972 3.24918   2
   2  -3  -7 134.282 4.18365   1
   2  -3  -7 134.465 2.97007   4
   2  -3  -7 133.080 3.55600   5
  -2   3   7 132.571 3.67040   2
  -2   3   7 129.177 4.32092   1
   1  -3  -7 40.5748 1.83299   1
   1  -3  -7 40.4658 1.21066   4
   1  -3  -7 40.2529 1.43876   2
   1  -3  -7 41.3267 1.62120   5
  -1   3   7 40.3309 1.76584   2
  -1   3   7 41.5294 1.99691   1
   0  -3  -7 18.3829 1.04073   5
   0  -3  -7 18.0429 0.99442   3
   0  -3  -7 18.1794 1.17217   1
   0  -3  -7 17.4761 1.03273   2
   0  -3  -7 18.2673 0.79315   4
   0   3   7 17.3782 1.26757   2
   0   3   7 15.3321 1.23534   1
  -1  -3  -7 134.349 3.58697   5
  -1  -3  -7 129.590 3.45809   3
  -1  -3  -7 135.010 4.23433   1
  -1  -3  -7 132.081 2.95091   4
  -1  -3  -7 130.539 3.27217   2
   1   3   7 128.316 3.41459   4
   1   3   7 129.033 3.65892   2
  -2  -3  -7 5.59325 0.73180   5
  -2  -3  -7 5.75654 0.84838   1
  -2  -3  -7 3.94576 0.63696   2
  -2  -3  -7 4.87447 0.61739   3
   2   3   7 5.84403 0.90509   2
   2   3   7 5.12925 0.71009   4
  -3  -3  -7 0.07320 0.24537   1
  -3  -3  -7 -0.2486 0.19127   3
  -3  -3  -7 -0.0201 0.26759   5
  -3  -3  -7 -0.5022 0.45983   2
   3   3   7 -0.0729 0.58000   2
   3   3   7 -0.3031 0.37748   4
  -4  -3  -7 3.97827 0.82276   1
  -4  -3  -7 5.37044 0.72072   3
   4   3   7 5.67320 0.96572   2
   4   3   7 4.71083 0.78173   4
  -5  -3  -7 5.35153 1.02036   1
   5   3   7 5.01842 0.84895   4
   5   3   7 4.53175 0.96866   2
  -6  -3  -7 14.8265 1.52941   1
   6   3   7 12.4775 1.39966   2
   6   3   7 11.7192 1.22567   4
  -7  -3  -7 9.28940 1.53574   1
   7   3   7 8.36041 1.16186   4
   7   3   7 10.1702 1.40487   2
  -8  -3  -7 0.54961 0.59987   1
   8   3   7 -0.6723 0.71033   4
   8   3   7 0.38478 1.03102   2
  -9   4   7 -0.3310 1.86412   1
  -8   4   7 12.9828 2.40916   1
  -7   4   7 38.7113 3.09341   1
  -6   4   7 17.1441 1.69120   2
  -6   4   7 15.9521 2.00610   1
   5  -4  -7 38.3864 1.78782   5
  -5   4   7 40.1121 2.56545   1
  -5   4   7 39.8214 2.05779   2
   4  -4  -7 2.97023 0.58795   5
  -4   4   7 2.75740 0.83832   2
  -4   4   7 3.19177 0.96519   1
   3  -4  -7 23.9933 1.29803   5
  -3   4   7 21.8571 1.45138   2
  -3   4   7 21.8643 1.67964   1
   2  -4  -7 299.318 8.23168   1
   2  -4  -7 299.292 6.86609   5
  -2   4   7 292.463 7.09020   2
  -2   4   7 298.789 8.43379   1
   1  -4  -7 20.4653 1.36901   1
   1  -4  -7 21.8026 1.17491   5
  -1   4   7 18.9636 1.48518   1
  -1   4   7 19.5258 1.37683   2
   0  -4  -7 7.55102 0.83158   5
   0  -4  -7 6.00931 0.74507   3
   0  -4  -7 5.81366 0.89052   1
   0   4   7 6.65750 0.91674   2
   0   4   7 6.70779 1.02112   1
  -1  -4  -7 9.26921 0.96029   5
  -1  -4  -7 9.24320 0.95933   1
  -1  -4  -7 8.11390 0.85999   3
   1   4   7 10.2661 0.94076   4
   1   4   7 9.04356 1.06473   2
  -2  -4  -7 91.4317 2.87537   5
  -2  -4  -7 90.3822 3.46873   1
  -2  -4  -7 91.5696 2.83336   3
   2   4   7 87.1969 2.91891   2
   2   4   7 84.1403 2.69337   4
  -3  -4  -7 30.9986 1.56955   5
  -3  -4  -7 32.8644 1.96405   1
  -3  -4  -7 33.5563 1.57873   3
   3   4   7 34.4037 1.64198   4
   3   4   7 31.6081 1.75531   2
  -4  -4  -7 0.05988 0.34583   1
  -4  -4  -7 0.43202 0.26719   3
   4   4   7 -0.1708 0.65262   2
   4   4   7 0.68354 0.54958   4
  -5  -4  -7 37.7285 2.42083   1
   5   4   7 37.3585 1.89303   4
   5   4   7 38.7671 2.14060   2
  -6  -4  -7 31.2084 2.27981   1
   6   4   7 25.4963 1.70857   4
   6   4   7 28.0883 2.09000   2
  -7  -4  -7 13.5276 1.84223   1
   7   4   7 14.9611 1.48734   4
   7   4   7 14.9744 1.70850   2
   8   4   7 1.82969 1.12928   2
  -9   5   7 -0.9111 1.70199   1
  -8   5   7 6.20856 2.01894   1
  -7   5   7 -0.2653 1.01825   2
  -7   5   7 2.70203 1.55271   1
  -6   5   7 40.5168 2.33997   2
  -6   5   7 44.4199 3.00892   1
   5  -5  -7 9.41422 1.05257   5
  -5   5   7 11.0214 1.34518   2
  -5   5   7 9.67658 1.55615   1
   4  -5  -7 5.03301 0.74341   5
  -4   5   7 6.14285 1.19375   1
  -4   5   7 6.12441 1.01533   2
   3  -5  -7 9.72310 1.02077   5
  -3   5   7 8.87177 1.30526   1
  -3   5   7 7.86736 1.03145   2
   2  -5  -7 1.88620 0.60554   1
   2  -5  -7 1.29185 0.42678   5
  -2   5   7 1.52024 0.66297   2
  -2   5   7 1.98762 0.71267   1
   1  -5  -7 0.65675 0.33593   5
   1  -5  -7 0.03330 0.26085   1
  -1   5   7 0.08546 0.54232   2
  -1   5   7 0.46055 0.50994   1
   0  -5  -7 7.22282 1.01383   1
   0  -5  -7 8.30389 0.90763   5
   0  -5  -7 8.77286 0.95999   3
   0   5   7 5.84613 0.86907   2
   0   5   7 7.29194 1.13248   1
   0   5   7 6.88576 0.84271   4
  -1  -5  -7 1.45231 0.42963   3
  -1  -5  -7 1.11579 0.41099   1
  -1  -5  -7 0.62818 0.33135   5
   1   5   7 0.80264 0.57547   2
   1   5   7 1.07194 0.51915   4
  -2  -5  -7 12.5538 0.99395   3
  -2  -5  -7 12.1205 1.22295   1
  -2  -5  -7 12.2927 0.99689   5
   2   5   7 12.0257 1.08130   4
   2   5   7 14.8768 1.42776   2
  -3  -5  -7 9.87957 1.06578   5
  -3  -5  -7 9.89349 1.07393   3
  -3  -5  -7 8.10478 1.18140   1
   3   5   7 9.23208 1.04773   4
   3   5   7 9.94484 1.18119   2
  -4  -5  -7 1.31471 0.44434   3
  -4  -5  -7 1.58226 0.56035   1
  -4  -5  -7 0.85970 0.38345   5
   4   5   7 2.10282 0.91562   2
   4   5   7 1.94586 0.69267   4
  -5  -5  -7 1.21374 0.60307   1
   5   5   7 1.62022 0.72594   4
   5   5   7 2.15645 0.96109   2
  -6  -5  -7 29.6050 2.25668   1
   6   5   7 29.8722 2.25232   2
   6   5   7 29.2408 1.87966   4
  -7  -5  -7 30.2053 2.35047   1
   7   5   7 28.4173 2.30464   2
  -8   6   7 19.5347 2.89424   1
  -7   6   7 2.30464 1.50014   1
  -7   6   7 -0.3537 1.15954   2
   6  -6  -7 1.48226 0.48320   5
  -6   6   7 0.38357 0.96806   2
  -6   6   7 3.91266 1.51372   1
   5  -6  -7 -0.0978 0.35597   5
  -5   6   7 1.29862 0.94360   1
  -5   6   7 0.53675 0.81846   2
   4  -6  -7 7.38912 0.89934   5
  -4   6   7 6.07038 1.07252   2
  -4   6   7 7.57001 1.45384   1
   3  -6  -7 2.07981 0.55162   5
  -3   6   7 1.78357 0.76285   2
  -3   6   7 2.55548 0.89265   1
   2  -6  -7 34.3384 1.67202   5
   2  -6  -7 33.4684 2.06582   1
  -2   6   7 34.7361 2.28145   1
  -2   6   7 35.2408 1.87536   2
   1  -6  -7 4.48384 0.85479   1
   1  -6  -7 4.82675 0.72763   5
  -1   6   7 3.00324 0.85204   1
  -1   6   7 5.45196 0.91768   2
   0  -6  -7 1.99555 0.53517   5
   0  -6  -7 2.13715 0.63295   1
   0  -6  -7 1.53885 0.52162   3
   0   6   7 2.41815 0.76696   2
   0   6   7 1.81235 0.74402   1
   0   6   7 1.59334 0.57869   4
  -1  -6  -7 64.4426 2.46861   5
  -1  -6  -7 69.6860 2.60315   3
  -1  -6  -7 67.5083 3.12892   1
   1   6   7 68.2439 2.61189   2
   1   6   7 64.8510 2.38121   4
  -2  -6  -7 27.0581 1.54695   5
  -2  -6  -7 29.0577 1.96966   1
  -2  -6  -7 26.4253 1.55937   3
   2   6   7 27.5168 1.76497   2
   2   6   7 27.2329 1.54144   4
  -3  -6  -7 66.2556 2.63017   5
  -3  -6  -7 66.8389 2.66008   3
  -3  -6  -7 71.0833 3.37571   1
   3   6   7 64.8308 2.53139   4
   3   6   7 69.9123 2.78396   2
  -4  -6  -7 0.71722 0.41010   5
  -4  -6  -7 2.00688 0.71367   1
  -4  -6  -7 0.40517 0.34374   3
   4   6   7 1.41484 0.69511   4
   4   6   7 -0.0789 0.80059   2
  -5  -6  -7 3.89036 0.90238   1
   5   6   7 3.99401 0.92734   4
   5   6   7 2.50796 1.09985   2
  -6  -6  -7 3.16932 0.87719   1
   6   6   7 3.14004 1.16562   2
  -7   7   7 77.3520 4.58037   1
  -7   7   7 76.0992 3.48779   2
   6  -7  -7 84.3209 3.25588   5
  -6   7   7 84.6345 3.50314   2
  -6   7   7 86.5734 4.61972   1
   5  -7  -7 2.52395 0.65551   5
  -5   7   7 5.29348 1.37516   1
  -5   7   7 2.14270 0.97200   2
   4  -7  -7 6.84056 1.00012   5
  -4   7   7 6.58835 1.46171   1
  -4   7   7 5.28331 1.05589   2
   3  -7  -7 0.66790 0.39149   5
  -3   7   7 0.76354 0.70929   1
  -3   7   7 -1.2961 0.58783   2
   2  -7  -7 6.46621 0.89830   5
   2  -7  -7 4.47022 0.99441   1
  -2   7   7 5.13405 0.93156   2
  -2   7   7 5.50797 1.18378   1
   1  -7  -7 11.9981 1.32376   1
   1  -7  -7 11.7398 1.03231   5
  -1   7   7 11.5382 1.22989   2
  -1   7   7 13.3783 1.70758   1
   0  -7  -7 10.1066 1.18303   3
   0  -7  -7 10.6735 1.40757   1
   0  -7  -7 10.8650 1.12967   5
   0   7   7 11.3900 1.14248   4
   0   7   7 10.1472 1.19285   2
   0   7   7 8.73308 1.45140   1
  -1  -7  -7 17.8647 1.28257   5
  -1  -7  -7 17.8968 1.57807   1
  -1  -7  -7 17.8800 1.34856   3
   1   7   7 17.6488 1.51821   2
   1   7   7 16.9894 1.33130   4
  -2  -7  -7 0.29915 0.34830   3
  -2  -7  -7 0.31555 0.34716   1
  -2  -7  -7 0.18936 0.31149   5
   2   7   7 0.07213 0.65761   2
   2   7   7 -0.1831 0.51436   4
  -3  -7  -7 1.04279 0.46830   3
  -3  -7  -7 0.86980 0.54659   1
  -3  -7  -7 1.18172 0.49253   5
   3   7   7 -0.2548 0.57472   4
   3   7   7 -0.3936 0.73703   2
  -4  -7  -7 7.97393 1.41024   1
  -4  -7  -7 8.29820 1.08325   3
   4   7   7 9.42015 1.41246   2
   4   7   7 8.20379 1.12347   4
  -5  -7  -7 38.0915 2.64732   1
   5   7   7 35.9820 2.41961   2
  -7   8   7 20.0738 2.06814   2
   6  -8  -7 10.9312 1.29899   5
  -6   8   7 15.6993 2.28602   1
  -6   8   7 11.7051 1.70312   2
   5  -8  -7 1.98886 0.60984   5
  -5   8   7 4.92033 1.48738   1
  -5   8   7 3.89479 1.16972   2
   4  -8  -7 11.8489 1.27137   5
  -4   8   7 11.9250 1.92431   1
  -4   8   7 12.7298 1.44783   2
   3  -8  -7 3.91341 0.74878   5
  -3   8   7 5.26037 1.25103   1
  -3   8   7 1.41916 0.80957   2
   2  -8  -7 -0.1593 0.43177   1
   2  -8  -7 -0.1109 0.28813   5
  -2   8   7 0.23246 0.67232   1
   1  -8  -7 25.7188 1.57608   5
   1  -8  -7 25.4598 2.00206   1
  -1   8   7 27.0963 2.27704   1
   0  -8  -7 8.02075 1.14008   3
   0  -8  -7 7.84963 1.31890   1
   0  -8  -7 10.9534 1.21055   5
   0   8   7 10.3088 1.12511   4
   0   8   7 10.8269 1.69136   1
  -1  -8  -7 41.0526 2.17865   3
  -1  -8  -7 41.1774 2.04024   5
  -1  -8  -7 36.8924 2.46647   1
   1   8   7 35.8244 2.68697   1
   1   8   7 36.8397 2.29881   2
   1   8   7 36.2346 1.90333   4
  -2  -8  -7 0.44669 0.42481   1
  -2  -8  -7 -0.2179 0.32336   3
  -2  -8  -7 0.27498 0.35306   5
   2   8   7 -0.3489 0.52173   4
   2   8   7 1.71747 0.84473   2
  -3  -8  -7 21.2618 1.59329   3
  -3  -8  -7 25.5911 1.63267   5
  -3  -8  -7 22.0961 1.97505   1
   3   8   7 23.9605 1.64918   4
   3   8   7 22.3975 1.89540   2
  -4  -8  -7 1.31333 0.54248   1
  -4  -8  -7 0.75470 0.40947   3
   4   8   7 0.70792 0.89719   2
  -6   9   7 -2.3903 0.83011   2
   5  -9  -7 70.2338 2.99391   5
  -5   9   7 79.5335 4.43417   1
   4  -9  -7 30.4264 1.85766   5
  -4   9   7 33.5822 2.88603   1
   3  -9  -7 3.12810 0.74691   5
  -3   9   7 5.78219 1.30840   1
   2  -9  -7 47.6572 2.93049   1
   2  -9  -7 47.8453 2.25001   5
  -2   9   7 47.6000 3.20992   1
   1  -9  -7 8.27209 1.47173   1
   1  -9  -7 7.72931 1.01941   5
  -1   9   7 9.02145 1.63741   1
   0  -9  -7 0.42861 0.40919   5
   0  -9  -7 0.49236 0.50525   1
   0  -9  -7 -0.0200 0.47976   3
   0   9   7 1.24395 0.82930   1
   0   9   7 0.07304 0.60366   4
  -1  -9  -7 0.45578 0.47493   3
  -1  -9  -7 0.90858 0.48291   1
  -1  -9  -7 -0.1634 0.30332   5
   1   9   7 1.19520 0.64898   4
   1   9   7 1.33275 0.85083   1
  -2  -9  -7 7.51806 1.36839   1
  -2  -9  -7 10.6449 1.35239   3
  -2  -9  -7 8.06411 1.06754   5
   2   9   7 9.03973 1.17845   4
   2   9   7 8.80679 1.62020   1
  -3  -9  -7 -0.0314 0.37216   3
   2 -10  -7 49.0273 3.15756   1
  -2  10   7 52.1555 3.53387   1
   1 -10  -7 -0.1673 0.48470   1
  -1 -10  -7 1.04488 0.57713   3
   2 -14   8 -0.3173 0.28639   5
  -5 -13   8 0.34896 0.69516   3
  -4 -13   8 8.75556 1.32230   3
  -3 -13   8 13.4100 0.86759   5
  -3 -13   8 11.8920 1.43786   3
  -2 -13   8 8.23370 0.59951   5
   2 -13   8 3.87086 0.46804   5
   3 -13   8 0.19013 0.37830   5
  -6 -12   8 0.12315 0.61407   3
  -5 -12   8 4.63430 1.02343   3
  -4 -12   8 58.7909 2.06206   5
  -4 -12   8 55.3529 2.74406   3
  -3 -12   8 10.8516 0.78920   5
  -3 -12   8 11.6221 1.35762   3
  -2 -12   8 24.7836 0.96073   5
   2 -12   8 36.3334 1.22695   5
   3 -12   8 29.8579 1.28534   5
   4 -12   8 3.37266 0.64357   5
  -7 -11   8 -0.6560 0.53505   3
  -6 -11   8 0.91985 0.67281   3
  -5 -11   8 83.5485 2.78221   5
  -5 -11   8 85.8265 3.49015   3
  -4 -11   8 1.38798 0.63599   3
  -4 -11   8 1.70143 0.49697   5
  -3 -11   8 9.45774 1.18853   3
  -3 -11   8 8.31053 0.71381   5
  -2 -11   8 1.46029 0.30908   5
  -2 -11   8 0.58118 0.47278   3
   2 -11   8 0.34656 0.26904   5
   3 -11   8 5.32297 0.62945   5
   4 -11   8 20.4754 1.20793   5
   5 -11   8 1.23891 0.53393   5
  -6 -10   8 6.68133 0.91786   5
  -5 -10   8 82.9552 3.29144   3
  -5 -10   8 80.8702 2.71470   5
  -4 -10   8 41.2637 2.13503   3
  -4 -10   8 41.4772 1.63541   5
  -3 -10   8 5.11069 0.87584   3
  -3 -10   8 4.68500 0.57014   5
  -2 -10   8 1.60709 0.51057   3
  -2 -10   8 1.72435 0.32826   5
   1 -10   8 1.28750 0.25117   5
   2 -10   8 14.1867 0.75299   5
   3 -10   8 11.8380 0.82819   5
   4 -10   8 5.73195 0.74028   5
   5 -10   8 0.57658 0.49230   5
   6 -10   8 2.43939 0.68722   5
  -7  -9   8 53.2447 2.37950   5
  -6  -9   8 0.21496 0.37538   5
  -5  -9   8 45.7793 1.87426   5
  -4  -9   8 40.7144 1.60483   5
  -3  -9   8 0.57525 0.32405   5
  -3  -9   8 1.17075 0.48071   3
  -2  -9   8 13.5949 0.72194   5
  -2  -9   8 13.7503 1.03085   3
  -1  -9   8 3.79220 0.59412   3
  -1  -9   8 3.69333 0.36083   5
   0  -9   8 0.39805 0.20259   5
   1  -9   8 47.5006 1.34920   5
   2  -9   8 1.86415 0.37606   5
   3  -9   8 61.0488 1.97035   5
   4  -9   8 74.2296 2.44386   5
   5  -9   8 18.7387 1.29698   5
   6  -9   8 12.5035 1.26134   5
   7  -9   8 20.0065 1.59384   5
  -8  -8   8 5.80338 0.95792   5
  -7  -8   8 2.02259 0.58086   5
  -6  -8   8 112.246 3.51242   5
  -5  -8   8 11.1136 0.92570   5
  -4  -8   8 0.00923 0.28668   5
  -3  -8   8 42.2109 1.49773   5
  -2  -8   8 5.59492 0.53584   5
  -2  -8   8 5.62465 0.70457   3
  -1  -8   8 0.02204 0.20675   3
  -1  -8   8 -0.0441 0.19114   5
   0  -8   8 11.7778 0.60022   5
   1  -8   8 221.878 4.77261   5
   2  -8   8 27.3230 1.12153   5
   3  -8   8 41.8089 1.58743   5
   4  -8   8 4.61455 0.68897   5
   5  -8   8 0.86495 0.46315   5
   6  -8   8 -0.3780 0.44089   5
   7  -8   8 -0.6358 0.47030   5
   8  -8   8 2.31046 0.81300   5
   9   7  -8 -0.3601 0.47764   4
   8   7  -8 1.39472 0.57021   4
  -8  -7   8 0.87477 0.56459   5
  -7  -7   8 20.9400 1.48366   5
  -6  -7   8 1.74963 0.51964   5
  -6  -7   8 1.65731 0.77876   1
  -5  -7   8 26.7429 1.88456   1
  -5  -7   8 26.7301 1.40306   5
  -4  -7   8 28.0289 1.28917   5
  -3  -7   8 12.5729 0.81300   5
  -2  -7   8 10.4433 0.68223   5
  -1  -7   8 6.77950 0.57129   3
  -1  -7   8 7.32828 0.54458   5
   0  -7   8 1.00812 0.28714   5
   1  -7   8 3.93823 0.46893   5
   2  -7   8 21.4787 1.02918   5
   3  -7   8 6.42888 0.70718   5
   4  -7   8 9.64657 0.94371   5
   5  -7   8 13.0589 1.14511   5
   6  -7   8 32.2180 1.85727   5
   7  -7   8 52.1247 2.55380   5
   8  -7   8 0.22750 0.54990   5
   9   6  -8 22.4897 1.52573   4
   9   6  -8 25.7082 1.86748   2
  -9  -6   8 22.4342 1.63593   5
   8   6  -8 40.8564 1.91958   4
  -8  -6   8 40.8737 3.04400   1
  -8  -6   8 42.9202 2.17599   5
   7   6  -8 4.28717 0.71269   4
  -7  -6   8 3.29240 0.69693   5
  -7  -6   8 3.78464 1.05990   1
   6   6  -8 31.9796 1.41852   4
  -6  -6   8 26.7977 1.91143   1
  -6  -6   8 29.2679 1.55449   5
  -5  -6   8 6.94947 0.79442   5
  -5  -6   8 6.13046 0.97972   1
  -4  -6   8 66.8821 2.17090   5
  -4  -6   8 64.3424 2.59294   1
  -3  -6   8 1.69391 0.39834   5
  -2  -6   8 25.4820 1.07320   5
  -1  -6   8 4.30504 0.48586   5
  -1  -6   8 4.91901 0.50404   3
   0  -6   8 27.5328 1.06988   5
   1  -6   8 33.3994 1.24733   5
   2  -6   8 2.88329 0.47926   5
   3  -6   8 29.2314 1.35416   5
   4  -6   8 25.5402 1.38992   5
   5  -6   8 18.9714 1.32457   5
   6  -6   8 10.8092 1.23188   5
   7  -6   8 78.0193 3.17345   5
   8  -6   8 9.28278 1.31038   5
  10   5  -8 1.02615 0.87527   2
   9   5  -8 7.54453 1.02257   4
   9   5  -8 9.57446 1.34483   2
  -9  -5   8 5.78115 1.61599   1
   8   5  -8 0.26942 0.51563   4
   8   5  -8 0.25839 0.63882   2
  -8  -5   8 -1.0709 0.75325   1
  -8  -5   8 0.47739 0.45751   5
   7   5  -8 22.3761 1.50179   2
   7   5  -8 25.6103 1.39392   4
  -7  -5   8 21.1983 1.44615   5
  -7  -5   8 18.8282 1.84238   1
   6   5  -8 21.1751 1.21691   4
  -6  -5   8 21.2295 1.32206   5
  -6  -5   8 20.6130 1.69007   1
   5   5  -8 24.5811 1.20988   4
  -5  -5   8 24.4217 1.59427   1
  -5  -5   8 24.2769 1.31699   5
   4   5  -8 41.6130 1.52343   4
  -4  -5   8 41.7201 1.89640   1
  -4  -5   8 41.8640 1.66618   5
  -3  -5   8 32.5183 1.33900   5
  -2  -5   8 -0.0332 0.10067   5
  -1  -5   8 -0.0332 0.09383   5
   0  -5   8 -0.1033 0.09196   5
   1  -5   8 0.05089 0.10318   5
   2  -5   8 9.40886 0.78269   5
   3  -5   8 36.9127 1.58000   5
   4  -5   8 28.6950 1.49888   5
   5  -5   8 7.26058 0.97359   5
   6  -5   8 30.7920 1.82688   5
   7  -5   8 8.09812 1.19052   5
  10   4  -8 68.1305 3.02853   2
   9   4  -8 15.0026 1.33432   4
   9   4  -8 13.0362 1.43978   2
  -9  -4   8 11.0906 1.98244   1
   8   4  -8 22.4375 1.68030   2
   8   4  -8 21.7020 1.42520   4
  -8  -4   8 19.8910 1.50529   5
  -8  -4   8 21.7511 2.37402   1
   7   4  -8 3.76831 0.70070   4
   7   4  -8 3.64924 0.82437   2
  -7  -4   8 2.81003 1.03544   1
  -7  -4   8 5.23229 0.84951   5
   6   4  -8 70.4261 2.30456   4
   6   4  -8 71.6381 2.50833   2
  -6  -4   8 68.7045 2.53441   5
  -6  -4   8 73.4784 3.20614   1
   5   4  -8 17.9627 1.09951   4
   5   4  -8 18.3707 1.26387   2
  -5  -4   8 17.1884 1.41377   1
  -5  -4   8 17.3119 1.12096   5
   4   4  -8 98.4471 2.68675   4
   4   4  -8 98.7720 2.88889   2
  -4  -4   8 99.1429 3.30481   1
  -4  -4   8 97.5580 2.89634   5
   3   4  -8 3.46812 0.68358   2
  -3  -4   8 4.17353 0.57531   5
  -2  -4   8 16.6592 0.92323   5
  -1  -4   8 12.5153 0.80906   5
   0  -4   8 412.526 8.65987   5
   1  -4   8 2.79263 0.50114   5
   2  -4   8 51.9520 1.84668   5
   3  -4   8 57.7434 2.09111   5
   4  -4   8 2.03006 0.55852   5
   5  -4   8 84.7503 2.98763   5
   6  -4   8 1.83186 0.65352   5
   7  -4   8 -0.8303 0.44129   5
  10   3  -8 63.2685 2.82430   2
 -10  -3   8 57.3104 4.05316   1
   9   3  -8 30.2490 1.96788   2
   9   3  -8 24.9369 1.61731   4
  -9  -3   8 26.8538 2.79295   1
   8   3  -8 67.8354 2.46831   4
   8   3  -8 69.9902 2.72079   2
  -8  -3   8 69.1173 3.80783   1
   7   3  -8 6.97905 1.04030   2
   7   3  -8 5.79955 0.80107   4
  -7  -3   8 5.10647 1.30965   1
  -7  -3   8 4.80679 0.79445   5
   6   3  -8 -0.4707 0.50724   2
   6   3  -8 -0.3251 0.39048   4
  -6  -3   8 0.47663 0.36743   5
  -6  -3   8 -0.7427 0.65983   1
   5   3  -8 21.9460 1.21412   4
   5   3  -8 22.7282 1.39048   2
  -5  -3   8 22.7034 1.27783   5
  -5  -3   8 22.5464 1.69375   1
   4   3  -8 13.4389 1.21784   2
   4   3  -8 13.0614 1.01158   4
  -4  -3   8 12.3981 0.93955   5
  -4  -3   8 13.3566 1.26875   1
   3   3  -8 1.06058 0.57603   2
   3   3  -8 1.75271 0.55657   4
  -3  -3   8 1.09767 0.38104   5
  -3  -3   8 1.80831 0.50358   1
   2   3  -8 37.8223 1.70427   2
  -2  -3   8 39.4364 1.50466   5
   1   3  -8 266.144 6.29210   2
  -1  -3   8 272.690 6.02558   5
   0  -3   8 90.5165 2.55083   5
   1  -3   8 2.00441 0.43474   5
   2  -3   8 0.74950 0.39924   5
   3  -3   8 4.88924 0.70495   5
   4  -3   8 138.079 3.92444   5
   5  -3   8 0.94287 0.52754   5
   6  -3   8 9.66018 1.19922   5
  10   2  -8 7.56415 1.05073   4
  10   2  -8 8.54237 1.26044   2
 -10  -2   8 5.10040 1.98508   1
   9   2  -8 24.9891 1.86294   2
   9   2  -8 25.8374 1.60769   4
  -9  -2   8 21.2743 2.71700   1
   8   2  -8 0.29124 0.48936   4
   8   2  -8 -0.2226 0.60067   2
  -8  -2   8 -2.6309 0.90443   1
   7   2  -8 0.58779 0.55468   2
   7   2  -8 0.81351 0.48377   4
  -7  -2   8 -1.7590 0.91162   1
  -7  -2   8 0.56816 0.39106   5
   6   2  -8 43.7797 1.93265   2
   6   2  -8 45.1407 1.76964   4
  -6  -2   8 45.7281 2.77930   1
  -6  -2   8 45.7959 1.96943   5
   5   2  -8 152.856 4.18125   2
   5   2  -8 158.557 3.92882   4
  -5  -2   8 158.062 5.21751   1
  -5  -2   8 158.936 4.24617   5
   4   2  -8 263.836 6.36417   2
   4   2  -8 262.667 5.96232   4
  -4  -2   8 274.212 7.43286   1
  -4  -2   8 270.775 6.30367   5
   3   2  -8 23.4730 1.21852   4
   3   2  -8 24.1155 1.43983   2
  -3  -2   8 21.7408 1.17131   5
   2   2  -8 22.8932 1.39048   2
  -2  -2   8 22.9858 1.15595   5
   1   2  -8 0.38304 0.62431   2
  -1  -2   8 0.31702 0.30062   5
   0   2  -8 103.987 3.14162   2
   0  -2   8 107.192 2.94253   5
   1  -2   8 64.6528 2.13228   5
   2  -2   8 47.3769 1.85281   5
  -3   2  -8 185.270 5.15167   1
   3  -2   8 178.547 4.70943   5
  -4   2  -8 0.00765 0.34861   1
   4  -2   8 -0.3437 0.35661   5
   5  -2   8 58.3067 2.39542   5
  10   1  -8 36.1782 2.06835   2
  10   1  -8 34.6063 1.85380   4
 -10  -1   8 26.9477 3.39790   1
   9   1  -8 0.43561 0.58636   4
   9   1  -8 1.33593 0.82057   2
  -9  -1   8 -1.6737 1.42851   1
   8   1  -8 3.18993 0.69806   4
   8   1  -8 3.03969 0.80988   2
  -8  -1   8 3.34507 1.57222   1
   7   1  -8 13.3253 1.07850   4
   7   1  -8 11.9161 1.23985   2
  -7  -1   8 9.79567 1.81310   1
   6   1  -8 46.9341 1.81976   4
   6   1  -8 48.1001 1.99212   2
  -6  -1   8 48.7077 2.95564   1
  -6  -1   8 48.5552 2.04803   5
   5   1  -8 88.2384 2.80005   2
   5   1  -8 88.6240 2.61128   4
  -5  -1   8 91.6256 3.73590   1
  -5  -1   8 93.9745 2.93809   5
   4   1  -8 67.5291 2.16615   4
   4   1  -8 66.6391 2.35174   2
  -4  -1   8 71.0108 2.36969   5
  -4  -1   8 70.1242 2.98070   1
   3   1  -8 3.72212 0.76588   2
   3   1  -8 3.87016 0.61924   4
  -3  -1   8 5.55351 0.91061   1
  -3  -1   8 5.65219 0.69664   5
   2   1  -8 85.6406 2.67154   2
   2   1  -8 85.6053 2.45980   4
  -2  -1   8 83.7801 2.54829   5
  -2  -1   8 84.5710 2.64070   1
   1   1  -8 53.0572 2.04371   2
  -1  -1   8 52.4866 1.63592   2
  -1  -1   8 51.9089 1.85203   5
  -1  -1   8 49.7159 1.70924   1
   0   1  -8 7.25736 0.54008   5
   0   1  -8 7.41010 1.03595   2
   0   1  -8 6.95192 0.38463   1
   0  -1   8 6.50617 0.76368   5
   0  -1   8 6.93483 0.67183   2
  -1   1  -8 97.7105 2.71849   1
  -1   1  -8 98.4551 3.17442   2
   1  -1   8 99.5137 2.58382   2
   1  -1   8 98.1124 2.88677   5
  -2   1  -8 3.80284 1.01353   2
  -2   1  -8 3.49413 0.47139   1
   2  -1   8 3.28891 0.61310   5
   2  -1   8 2.45679 0.56863   2
  -3   1  -8 -0.1044 0.18401   1
   3  -1   8 -0.4678 0.46706   2
   3  -1   8 -0.4991 0.34373   5
  -4   1  -8 1.54784 0.50008   1
   4  -1   8 2.25132 0.59735   2
   4  -1   8 2.22736 0.62174   5
  -5   1  -8 8.03016 1.12916   1
   5  -1   8 9.09564 0.93191   2
   6  -1   8 3.98620 0.77977   2
  -8   1  -8 16.2231 2.25095   2
  -9   1  -8 8.26853 1.93625   2
  10   0  -8 49.8493 2.32345   2
 -10   0   8 41.9966 4.03315   1
   9   0  -8 38.3668 2.00993   2
   9   0  -8 41.1271 1.85340   4
  -9   0   8 38.0791 3.68632   1
   8   0  -8 35.4924 1.67299   4
   8   0  -8 34.8183 1.86048   2
  -8   0   8 29.1843 3.04303   1
   7   0  -8 7.18555 0.82899   4
   7   0  -8 5.90995 0.92575   2
  -7   0   8 3.18061 1.47526   1
   6   0  -8 25.6603 1.43489   2
   6   0  -8 27.9123 1.35273   4
  -6   0   8 25.2328 2.47658   1
   5   0  -8 53.4823 1.86631   4
   5   0  -8 53.2480 2.02143   2
  -5   0   8 55.8028 2.94251   1
  -5   0   8 55.5722 2.13424   5
   4   0  -8 130.397 3.60777   2
   4   0  -8 129.396 3.33253   4
  -4   0   8 129.602 4.39679   1
  -4   0   8 130.696 3.62686   5
   3   0  -8 180.672 4.65155   2
   3   0  -8 180.140 4.34016   4
  -3   0   8 190.129 4.66358   5
  -3   0   8 187.642 5.31328   1
  -3   0   8 180.241 4.53098   2
   2   0  -8 221.253 5.13798   5
   2   0  -8 224.399 5.41995   2
  -2   0   8 221.516 5.29071   5
  -2   0   8 214.997 5.20543   2
   1   0  -8 7.67282 0.98456   2
   1   0  -8 9.40705 0.66739   5
  -1   0   8 6.88675 0.67700   1
  -1   0   8 8.81921 0.78645   5
  -1   0   8 9.07730 0.85733   2
   0   0  -8 1.15598 0.24320   1
   0   0  -8 0.96528 0.28742   5
   0   0  -8 0.89785 0.73679   2
   0   0   8 0.22520 0.30016   5
   0   0   8 1.19852 0.33134   1
   0   0   8 1.07100 0.51101   2
  -1   0  -8 83.7374 2.44605   5
  -1   0  -8 86.0467 2.92821   2
  -1   0  -8 85.7715 2.57998   1
   1   0   8 80.8514 2.44890   2
   1   0   8 83.4461 2.65847   5
  -2   0  -8 4.46935 1.04948   2
  -2   0  -8 3.83252 0.52895   1
   2   0   8 4.89424 0.72541   5
   2   0   8 3.07818 0.67690   2
  -3   0  -8 91.6570 3.24127   2
  -3   0  -8 92.7243 3.13932   1
   3   0   8 90.6387 2.75856   2
   3   0   8 90.6770 2.95579   5
  -4   0  -8 139.942 4.56654   1
  -4   0  -8 137.514 4.30877   2
   4   0   8 139.702 3.78709   2
  -5   0  -8 27.6841 2.19682   2
  -5   0  -8 26.0502 1.72581   1
   5   0   8 27.0567 1.55179   2
  -6   0  -8 33.9706 2.30962   1
  -6   0  -8 33.0307 2.46345   2
   6   0   8 32.1974 1.75118   2
  -7   0  -8 -0.4970 1.24889   2
   7   0   8 0.74302 0.76789   2
  -8   0  -8 12.7718 1.90335   2
  -9   0  -8 -0.3996 1.39098   2
  10  -1  -8 24.1667 1.64426   2
 -10   1   8 20.9999 3.27881   1
   9  -1  -8 99.5346 3.23048   2
  -9   1   8 101.659 5.56112   1
   8  -1  -8 4.25121 0.86201   2
   8  -1  -8 5.62936 0.77462   4
  -8   1   8 2.54163 1.69045   1
   7  -1  -8 4.55927 0.81398   2
   7  -1  -8 6.31288 0.75823   4
  -7   1   8 5.59198 1.64651   1
   6  -1  -8 49.7664 1.77399   4
   6  -1  -8 47.7083 1.91421   2
  -6   1   8 48.7050 3.00990   1
   5  -1  -8 1.84556 0.59584   2
   5  -1  -8 1.47585 0.45862   4
  -5   1   8 3.03141 1.09174   1
   4  -1  -8 12.8551 0.92522   4
   4  -1  -8 12.0269 1.10281   2
  -4   1   8 14.9410 1.56989   1
  -4   1   8 12.8835 1.28112   2
   3  -1  -8 655.234 13.3495   4
   3  -1  -8 649.457 14.2838   2
   3  -1  -8 674.187 13.7505   5
  -3   1   8 652.392 14.3294   2
  -3   1   8 653.019 16.3133   1
  -3   1   8 689.630 13.9159   5
   2  -1  -8 779.776 17.0152   2
   2  -1  -8 799.897 16.2258   5
   2  -1  -8 813.934 15.9734   4
  -2   1   8 817.745 16.4151   5
  -2   1   8 799.886 17.0464   2
  -2   1   8 781.094 19.2079   1
   1  -1  -8 50.7163 1.74041   4
   1  -1  -8 50.6475 1.84908   1
   1  -1  -8 52.0547 1.79213   5
  -1   1   8 50.1603 1.97328   1
  -1   1   8 49.9272 1.89100   5
   0  -1  -8 102.975 2.93686   5
   0  -1  -8 104.883 2.87295   4
   0  -1  -8 108.575 3.21254   1
   0  -1  -8 105.115 3.14475   2
   0   1   8 108.559 3.12174   5
   0   1   8 105.992 3.33394   1
   0   1   8 107.054 3.02498   2
  -1  -1  -8 5.87757 1.01893   2
  -1  -1  -8 6.59010 0.51528   3
  -1  -1  -8 7.13018 0.87771   4
  -1  -1  -8 6.92885 0.62355   1
  -1  -1  -8 7.70053 0.65402   5
   1   1   8 7.19959 0.88368   2
   1   1   8 5.91245 0.74862   5
  -2  -1  -8 18.4947 1.11703   1
  -2  -1  -8 17.2448 1.58112   2
   2   1   8 18.2065 1.30080   2
  -3  -1  -8 6.38297 1.12799   2
  -3  -1  -8 4.34830 0.68602   1
   3   1   8 6.21791 0.89525   2
  -4  -1  -8 39.3214 2.24973   2
  -4  -1  -8 43.8676 2.15161   1
   4   1   8 42.0432 1.91888   2
  -5  -1  -8 126.048 4.03534   2
  -5  -1  -8 119.815 4.47774   1
   5   1   8 124.355 3.46168   4
   5   1   8 126.727 3.73436   2
  -6  -1  -8 0.51356 1.07466   2
  -6  -1  -8 1.07539 0.51451   1
   6   1   8 0.16910 0.72388   2
  -7  -1  -8 2.78334 1.27931   2
   7   1   8 4.46409 1.04442   2
   8   1   8 2.50535 1.06288   2
 -10   2   8 12.8250 2.90121   1
  -9   2   8 8.32237 2.50940   1
   8  -2  -8 21.9536 1.35671   2
  -8   2   8 19.4662 2.78121   1
   7  -2  -8 1.37951 0.57736   2
  -7   2   8 1.58047 1.39430   1
   6  -2  -8 0.99212 0.56219   2
   6  -2  -8 1.07911 0.41423   4
  -6   2   8 -0.0737 1.02123   1
   5  -2  -8 36.1071 1.36432   4
   5  -2  -8 36.9409 1.55114   2
  -5   2   8 32.8383 2.35099   1
  -5   2   8 36.6354 1.89711   2
   4  -2  -8 61.8542 2.08721   2
   4  -2  -8 65.5557 1.92455   4
   4  -2  -8 65.4261 2.48852   5
  -4   2   8 61.1430 2.34656   2
  -4   2   8 64.0614 2.91512   1
   3  -2  -8 17.4662 1.13849   2
   3  -2  -8 18.9709 0.97849   4
   3  -2  -8 17.0548 1.06228   5
  -3   2   8 18.6089 1.40251   2
  -3   2   8 18.5878 1.48887   1
   2  -2  -8 75.5864 2.17023   4
   2  -2  -8 79.2395 2.49068   5
   2  -2  -8 77.0950 2.40117   2
  -2   2   8 78.3958 2.89760   1
  -2   2   8 80.9981 2.57722   2
   1  -2  -8 119.015 3.04287   4
   1  -2  -8 123.680 3.39130   5
   1  -2  -8 124.084 3.78436   1
   1  -2  -8 123.086 3.32502   2
  -1   2   8 123.991 3.47958   2
  -1   2   8 124.135 3.93944   1
   0  -2  -8 29.9514 1.39180   5
   0  -2  -8 28.7825 1.44099   1
   0  -2  -8 33.2039 1.31311   4
   0  -2  -8 30.7244 1.53863   2
   0   2   8 31.4575 1.59185   2
   0   2   8 31.4151 1.65732   1
  -1  -2  -8 78.9899 2.78868   1
  -1  -2  -8 75.8559 2.49598   2
  -1  -2  -8 78.1186 2.30213   3
  -1  -2  -8 76.1641 2.22400   4
  -1  -2  -8 76.1129 2.48447   5
   1   2   8 82.3615 2.63192   2
  -2  -2  -8 1.20275 0.34827   5
  -2  -2  -8 1.77454 0.53006   4
  -2  -2  -8 1.11066 0.38011   1
  -2  -2  -8 2.04041 0.38669   3
  -2  -2  -8 2.29614 0.74617   2
   2   2   8 2.62028 0.68339   2
  -3  -2  -8 3.47185 0.65475   4
  -3  -2  -8 4.08610 0.69759   1
  -3  -2  -8 4.44707 0.90008   2
   3   2   8 4.47385 0.74035   4
   3   2   8 4.85428 0.91274   2
  -4  -2  -8 12.1859 1.09826   4
  -4  -2  -8 13.5159 1.19545   1
  -4  -2  -8 12.3217 1.26345   2
   4   2   8 11.4559 1.22007   2
   4   2   8 11.9098 1.08927   4
  -5  -2  -8 2.50880 0.69957   1
  -5  -2  -8 2.34966 0.89649   2
   5   2   8 4.63141 0.98401   2
   5   2   8 4.10289 0.76467   4
  -6  -2  -8 -0.0367 0.29325   1
  -6  -2  -8 0.96466 0.87053   2
   6   2   8 0.71030 0.63994   4
   6   2   8 -0.9261 0.78024   2
   7   2   8 1.40746 0.74412   4
   7   2   8 2.33782 1.02058   2
   8   2   8 18.1027 1.76080   2
  -9   3   8 -1.0694 1.78405   1
  -8   3   8 -1.0491 1.48254   1
  -7   3   8 13.4862 2.15771   1
   6  -3  -8 15.9298 0.98139   2
  -6   3   8 17.3733 2.08179   1
  -6   3   8 15.1565 1.55079   2
   5  -3  -8 14.1729 0.94887   2
  -5   3   8 12.4853 1.29026   2
  -5   3   8 15.5756 1.80220   1
   4  -3  -8 9.36099 0.81512   2
   4  -3  -8 8.02435 0.89462   5
  -4   3   8 8.17375 1.24048   1
  -4   3   8 6.50880 0.97332   2
   3  -3  -8 154.808 4.14283   5
   3  -3  -8 150.106 3.70902   2
   3  -3  -8 150.824 3.38816   4
  -3   3   8 142.472 4.89905   1
  -3   3   8 155.130 4.20483   2
   2  -3  -8 41.9495 1.50622   2
   2  -3  -8 45.2817 1.80310   5
   2  -3  -8 43.5184 1.32313   4
  -2   3   8 44.2350 1.91516   2
  -2   3   8 41.1368 2.11147   1
   1  -3  -8 36.2160 1.78926   1
   1  -3  -8 37.3993 1.20437   4
   1  -3  -8 37.8813 1.41924   2
   1  -3  -8 39.5791 1.64602   5
  -1   3   8 39.0991 1.97078   1
  -1   3   8 36.7478 1.75563   2
   0  -3  -8 54.4809 1.76540   2
   0  -3  -8 54.0399 1.53605   4
   0  -3  -8 55.5113 2.03752   5
   0  -3  -8 54.4403 2.27688   1
   0   3   8 51.3569 2.41841   1
   0   3   8 54.7065 2.17418   2
  -1  -3  -8 590.881 12.6322   2
  -1  -3  -8 587.532 12.5835   5
  -1  -3  -8 591.352 12.4875   3
  -1  -3  -8 601.721 14.9312   1
   1   3   8 586.209 13.1324   2
  -2  -3  -8 1.71126 0.41511   3
  -2  -3  -8 1.51828 0.44812   1
  -2  -3  -8 0.67672 0.29079   5
  -2  -3  -8 1.04369 0.53553   2
   2   3   8 0.78562 0.65938   2
   2   3   8 1.46065 0.55636   4
  -3  -3  -8 20.2344 1.46830   1
   3   3   8 21.6483 1.34123   4
   3   3   8 20.9526 1.52349   2
  -4  -3  -8 0.84590 0.39579   1
   4   3   8 0.50764 0.69820   2
   4   3   8 -0.0272 0.52268   4
  -5  -3  -8 0.33685 0.39106   1
   5   3   8 0.18750 0.73944   2
   5   3   8 -0.3617 0.54030   4
  -6  -3  -8 68.8370 3.49297   1
   6   3   8 73.7587 2.74915   4
   6   3   8 71.2936 2.99895   2
   7   3   8 1.89744 1.03530   2
   7   3   8 1.07500 0.76525   4
  -9   4   8 -3.1280 1.60745   1
  -8   4   8 9.77387 2.32097   1
  -7   4   8 1.99474 1.52882   1
  -6   4   8 18.2460 1.74988   2
  -6   4   8 19.4689 2.23430   1
  -5   4   8 5.18863 1.26030   1
  -5   4   8 5.11922 1.00432   2
   4  -4  -8 0.07374 0.29238   5
  -4   4   8 1.57272 0.81905   2
  -4   4   8 1.07536 0.78768   1
   3  -4  -8 98.9936 3.08705   5
  -3   4   8 95.1698 3.13551   2
  -3   4   8 91.1656 3.73245   1
   2  -4  -8 55.6828 2.10729   5
   2  -4  -8 53.8324 2.41665   1
  -2   4   8 52.5117 2.58866   1
  -2   4   8 51.7939 2.20082   2
   1  -4  -8 11.7632 0.94290   5
   1  -4  -8 10.8707 1.04120   1
  -1   4   8 13.7427 1.33981   2
  -1   4   8 13.0263 1.25004   1
   0  -4  -8 20.1819 1.21260   3
   0  -4  -8 21.8000 1.44080   1
   0  -4  -8 22.6386 1.28276   5
   0   4   8 17.5943 1.42165   2
   0   4   8 20.9409 1.58885   1
  -1  -4  -8 0.09711 0.24288   1
  -1  -4  -8 0.47372 0.28878   5
  -1  -4  -8 -0.0383 0.22330   3
   1   4   8 0.42689 0.63091   2
  -2  -4  -8 13.8418 0.99125   3
  -2  -4  -8 13.4800 1.02441   5
  -2  -4  -8 12.9769 1.20569   1
   2   4   8 13.7352 1.13875   4
   2   4   8 13.8993 1.34260   2
  -3  -4  -8 -0.1092 0.25138   1
   3   4   8 0.11905 0.66177   2
   3   4   8 0.55409 0.53526   4
  -4  -4  -8 21.0956 1.67682   1
   4   4   8 20.7767 1.47623   4
   4   4   8 21.0911 1.73246   2
  -5  -4  -8 46.1815 2.63553   1
   5   4   8 45.7825 2.44224   2
   5   4   8 43.3901 2.14882   4
  -6  -4  -8 1.70581 0.58804   1
   6   4   8 2.22725 0.86225   4
   6   4   8 1.86004 1.08677   2
   7   4   8 90.3755 3.67487   2
  -8   5   8 71.0315 4.66373   1
  -7   5   8 26.2657 2.41286   2
  -7   5   8 33.2811 3.13746   1
  -6   5   8 17.5276 1.80574   2
  -6   5   8 21.6510 2.44977   1
  -5   5   8 55.6297 3.18983   1
  -5   5   8 52.8288 2.54251   2
   4  -5  -8 17.3300 1.24684   5
  -4   5   8 16.6616 1.61078   2
  -4   5   8 19.0442 1.82561   1
   3  -5  -8 0.62272 0.37475   5
  -3   5   8 0.39552 0.57660   1
  -3   5   8 -0.7853 0.65699   2
   2  -5  -8 0.05242 0.28115   5
   2  -5  -8 1.00593 0.41848   1
  -2   5   8 1.83213 0.77872   2
  -2   5   8 1.84338 0.71874   1
   1  -5  -8 12.9780 1.01602   5
   1  -5  -8 12.6698 1.17476   1
  -1   5   8 12.5258 1.35518   1
  -1   5   8 14.2892 1.39077   2
   0  -5  -8 1.43965 0.47710   3
   0  -5  -8 2.32994 0.61754   1
   0  -5  -8 2.76232 0.58232   5
   0   5   8 1.84935 0.71587   1
   0   5   8 1.72539 0.71432   2
  -1  -5  -8 31.8215 1.65418   5
  -1  -5  -8 33.3532 1.99608   1
  -1  -5  -8 35.1653 1.69224   3
   1   5   8 32.9436 1.90347   2
   1   5   8 33.1485 1.68069   4
  -2  -5  -8 0.34634 0.30592   3
  -2  -5  -8 0.35388 0.32948   1
  -2  -5  -8 0.17460 0.28406   5
   2   5   8 0.38336 0.55412   4
   2   5   8 -0.7682 0.64106   2
  -3  -5  -8 112.348 4.42899   1
   3   5   8 107.697 3.45680   4
   3   5   8 116.510 3.79793   2
  -4  -5  -8 2.05805 0.70800   1
   4   5   8 2.44628 1.03014   2
   4   5   8 3.42649 0.85785   4
  -5  -5  -8 21.6002 1.79931   1
   5   5   8 21.6022 2.03607   2
   5   5   8 18.1902 1.58350   4
   6   5   8 4.79257 1.31362   2
  -8   6   8 40.4292 3.80097   1
  -7   6   8 23.4084 2.86741   1
  -7   6   8 22.0145 2.11945   2
  -6   6   8 -1.8084 0.93162   2
  -6   6   8 0.51146 1.22160   1
  -5   6   8 37.4426 2.80733   1
  -5   6   8 31.9317 2.28993   2
   4  -6  -8 38.4952 1.94696   5
  -4   6   8 41.6687 2.76777   1
  -4   6   8 38.2825 2.21517   2
   3  -6  -8 1.88059 0.57056   5
  -3   6   8 4.38579 1.05010   2
  -3   6   8 4.24187 1.03952   1
   2  -6  -8 16.5078 1.20152   5
   2  -6  -8 16.1178 1.43715   1
  -2   6   8 16.5027 1.59002   2
  -2   6   8 16.6407 1.69508   1
   1  -6  -8 4.72030 0.92956   1
   1  -6  -8 4.60086 0.75358   5
  -1   6   8 3.72340 0.92001   1
  -1   6   8 4.05966 0.91861   2
   0  -6  -8 2.08927 0.58765   1
   0  -6  -8 1.32057 0.48423   5
   0  -6  -8 0.78660 0.48129   3
   0   6   8 2.03672 0.80323   1
   0   6   8 0.72516 0.68812   2
  -1  -6  -8 1.07294 0.46103   3
  -1  -6  -8 0.82091 0.47382   1
  -1  -6  -8 0.31782 0.32818   5
   1   6   8 0.00330 0.68594   2
   1   6   8 1.79720 0.73913   1
   1   6   8 0.85783 0.61405   4
  -2  -6  -8 3.86271 0.83565   1
  -2  -6  -8 4.51408 0.76862   5
  -2  -6  -8 4.38613 0.78344   3
   2   6   8 5.37685 1.09761   2
   2   6   8 3.43137 0.78581   4
  -3  -6  -8 0.10732 0.37635   1
   3   6   8 -0.2342 0.58280   4
   3   6   8 -0.2510 0.77877   2
  -4  -6  -8 9.21524 1.42709   1
   4   6   8 11.4763 1.59073   2
   4   6   8 9.39053 1.20068   4
  -5  -6  -8 8.54430 1.36990   1
   5   6   8 11.2372 1.58507   2
   6   6   8 3.94240 1.30953   2
  -7   7   8 14.4628 1.91362   2
  -7   7   8 13.1439 2.26730   1
  -6   7   8 9.83777 1.96322   1
  -6   7   8 10.4778 1.63622   2
  -5   7   8 6.73804 1.53154   1
  -5   7   8 4.45642 1.29060   2
   4  -7  -8 0.99002 0.41184   5
  -4   7   8 2.94234 1.12615   1
  -4   7   8 1.54726 0.95832   2
   3  -7  -8 13.3092 1.39181   5
  -3   7   8 11.1502 1.67340   1
  -3   7   8 10.8432 1.44312   2
   2  -7  -8 0.55757 0.50781   1
   2  -7  -8 0.38964 0.35664   5
  -2   7   8 0.23858 0.76701   2
  -2   7   8 1.14030 0.77296   1
   1  -7  -8 3.36744 0.84330   1
   1  -7  -8 4.81010 0.80582   5
  -1   7   8 4.77170 1.12744   1
  -1   7   8 3.61431 1.00111   2
   0  -7  -8 59.0390 2.61827   3
   0  -7  -8 64.5877 3.20448   1
   0  -7  -8 62.7942 2.56644   5
   0   7   8 61.2299 2.68865   2
   0   7   8 62.7269 3.39566   1
  -1  -7  -8 1.66273 0.58666   1
  -1  -7  -8 0.93899 0.45224   5
  -1  -7  -8 0.77508 0.50298   3
   1   7   8 1.55022 0.73102   4
   1   7   8 1.64630 0.84593   1
   1   7   8 1.72209 0.85474   2
  -2  -7  -8 10.7291 1.22778   5
  -2  -7  -8 8.65838 1.36445   1
  -2  -7  -8 7.32109 1.03282   3
   2   7   8 10.4078 1.42643   2
   2   7   8 8.12249 1.10965   4
  -3  -7  -8 9.83382 1.49956   1
   3   7   8 11.4955 1.50707   2
   3   7   8 9.99646 1.21860   4
  -4  -7  -8 17.5645 1.71724   1
   4   7   8 19.5590 1.90857   2
   5   7   8 17.3211 1.89539   2
  -6   8   8 -0.9074 1.01421   2
  -6   8   8 2.32018 1.30885   1
  -5   8   8 99.3992 4.89718   1
  -5   8   8 86.8058 3.71517   2
   4  -8  -8 2.76170 0.59391   5
  -4   8   8 1.76776 1.04120   2
  -4   8   8 3.70762 1.30149   1
   3  -8  -8 48.7596 2.31852   5
  -3   8   8 46.8810 3.08420   1
  -3   8   8 41.4109 2.46251   2
   2  -8  -8 67.2820 2.73196   5
   2  -8  -8 60.5479 3.30634   1
  -2   8   8 69.4178 3.73137   1
  -2   8   8 62.1274 2.88874   2
   1  -8  -8 9.61900 1.47804   1
   1  -8  -8 9.97503 1.22113   5
  -1   8   8 12.5486 1.85427   1
  -1   8   8 8.56169 1.32366   2
   0  -8  -8 5.98924 1.19409   1
   0  -8  -8 6.77042 1.02112   5
   0   8   8 8.19880 1.48958   1
   0   8   8 5.36453 1.08985   2
  -1  -8  -8 0.63137 0.51944   1
  -1  -8  -8 1.41536 0.58251   3
  -1  -8  -8 0.54526 0.40012   5
   1   8   8 0.80148 0.66960   4
   1   8   8 1.93030 1.04482   1
   1   8   8 0.18100 0.89074   2
  -2  -8  -8 1.23132 0.50617   3
  -2  -8  -8 0.32711 0.38933   1
  -2  -8  -8 0.87789 0.45405   5
   2   8   8 3.14506 0.83426   1
   2   8   8 1.99189 0.76560   4
   2   8   8 2.69544 1.03576   2
  -3  -8  -8 35.9399 2.49853   1
   3   8   8 34.7699 2.37244   2
  -5   9   8 30.3703 2.36792   2
  -4   9   8 38.2137 2.93751   1
  -4   9   8 29.9281 2.30411   2
  -3   9   8 7.77020 1.28710   1
   2  -9  -8 2.13148 0.59471   5
   2  -9  -8 3.10980 0.95634   1
  -2   9   8 5.82953 1.25498   1
   1  -9  -8 2.35742 0.81217   1
   1  -9  -8 2.74996 0.61657   5
  -1   9   8 3.41561 0.99134   1
   0  -9  -8 3.61366 0.88152   1
   0  -9  -8 2.90763 0.63368   5
   0   9   8 6.06482 1.17871   1
  -1  -9  -8 0.79117 0.42863   1
  -1  -9  -8 -0.4291 0.36425   3
  -2  -9  -8 7.35606 1.13727   3
   2   9   8 6.25159 1.26021   2
  -3 -13   9 1.87675 0.45511   5
  -2 -13   9 0.78976 0.30610   5
   2 -13   9 -0.1967 0.32304   5
   3 -13   9 12.5096 0.92710   5
  -6 -12   9 24.6363 2.00550   3
  -5 -12   9 6.11887 1.14770   3
  -4 -12   9 25.4538 1.35099   5
  -3 -12   9 13.5839 0.89751   5
  -2 -12   9 2.84263 0.43501   5
   1 -12   9 33.9179 1.11442   5
   2 -12   9 0.82896 0.35405   5
   3 -12   9 5.50973 0.67458   5
   4 -12   9 1.87878 0.59839   5
  -7 -11   9 0.20935 0.66250   3
  -6 -11   9 56.0067 2.85374   3
  -5 -11   9 0.90465 0.63479   3
  -5 -11   9 0.73792 0.46114   5
  -4 -11   9 81.4818 3.22752   3
  -4 -11   9 81.9511 2.56528   5
  -3 -11   9 6.65120 0.71996   5
  -2 -11   9 26.1002 1.06242   5
  -1 -11   9 0.53380 0.26797   5
   1 -11   9 108.921 2.61054   5
   2 -11   9 25.7594 1.11387   5
   3 -11   9 0.29503 0.38070   5
   4 -11   9 -0.2694 0.40770   5
   5 -11   9 16.8531 1.33596   5
  -6 -10   9 37.5686 1.88561   5
  -5 -10   9 32.3524 1.61273   5
  -5 -10   9 35.4276 2.05298   3
  -4 -10   9 3.82588 0.78758   3
  -4 -10   9 2.74492 0.55030   5
  -3 -10   9 56.0041 2.45251   3
  -3 -10   9 59.4051 1.92936   5
  -2 -10   9 3.64206 0.47322   5
  -1 -10   9 14.0530 0.70488   5
   0 -10   9 0.06696 0.22153   5
   1 -10   9 78.0957 2.07741   5
   2 -10   9 33.8937 1.32459   5
   3 -10   9 9.00349 0.82688   5
   4 -10   9 34.3071 1.63526   5
   5 -10   9 34.3602 1.80130   5
   6 -10   9 4.04471 0.89697   5
  -7  -9   9 0.11006 0.35579   5
  -6  -9   9 35.6969 1.82188   5
  -5  -9   9 5.00629 0.73175   5
  -4  -9   9 45.7015 1.79677   5
  -3  -9   9 324.222 7.12985   5
  -3  -9   9 330.846 7.81615   3
  -2  -9   9 5.07077 0.56580   5
  -1  -9   9 -0.0406 0.22287   5
   0  -9   9 0.32165 0.26265   5
   1  -9   9 3.59718 0.48787   5
   2  -9   9 89.4921 2.51351   5
   3  -9   9 23.5687 1.25249   5
   4  -9   9 139.289 3.90227   5
   5  -9   9 25.9319 1.59088   5
   6  -9   9 0.53699 0.61155   5
  -8  -8   9 0.58331 0.46419   5
  -7  -8   9 1.31926 0.54448   5
  -6  -8   9 68.8902 2.60263   5
  -5  -8   9 1.06182 0.45983   5
  -4  -8   9 0.69229 0.38022   5
  -3  -8   9 112.575 3.04730   5
  -2  -8   9 469.754 9.71385   5
  -1  -8   9 11.7585 0.71823   5
   0  -8   9 7.25577 0.60461   5
   1  -8   9 29.4627 1.19161   5
   2  -8   9 51.9966 1.78275   5
   3  -8   9 43.5070 1.73107   5
   4  -8   9 114.849 3.42240   5
   5  -8   9 10.8335 1.16058   5
   6  -8   9 0.31705 0.58654   5
   7  -8   9 32.0985 2.01146   5
   8   7  -9 2.90927 0.73773   4
  -8  -7   9 0.66768 0.43395   5
  -7  -7   9 4.87480 0.88180   5
  -6  -7   9 79.3561 2.81928   5
  -5  -7   9 0.07754 0.31552   5
  -4  -7   9 60.2722 2.13938   5
  -3  -7   9 5.34605 0.63943   5
  -2  -7   9 -0.2357 0.24756   5
  -1  -7   9 0.36751 0.26539   5
   0  -7   9 0.14585 0.27223   5
   1  -7   9 104.009 2.75812   5
   2  -7   9 3.64232 0.57174   5
   3  -7   9 82.7610 2.61111   5
   4  -7   9 6.61632 0.86976   5
   5  -7   9 87.7803 3.06936   5
   6  -7   9 12.4654 1.36506   5
   7  -7   9 42.9421 2.36768   5
   8  -7   9 13.5757 1.56047   5
   9   6  -9 3.48413 0.78543   4
   9   6  -9 3.93814 0.97723   2
  -9  -6   9 3.79333 0.72988   5
   8   6  -9 -0.5386 0.48239   4
  -8  -6   9 0.25218 0.41724   5
   7   6  -9 37.7728 1.73460   4
  -7  -6   9 37.7414 1.96617   5
   6   6  -9 7.49494 0.82330   4
  -6  -6   9 6.77925 0.90191   5
  -5  -6   9 2.35679 0.55010   5
  -4  -6   9 12.8967 0.96550   5
  -3  -6   9 14.8599 0.94405   5
  -2  -6   9 13.3887 0.85203   5
  -1  -6   9 10.8837 0.76896   5
   0  -6   9 7.33042 0.67793   5
   1  -6   9 3.02679 0.50686   5
   2  -6   9 36.9864 1.51702   5
   3  -6   9 2.85972 0.61548   5
   4  -6   9 184.781 4.89541   5
   5  -6   9 2.09475 0.63108   5
   6  -6   9 2.27808 0.72310   5
   7  -6   9 84.7572 3.40432   5
  10   5  -9 49.5439 2.62866   2
   9   5  -9 36.6892 1.91008   4
   9   5  -9 37.9859 2.22213   2
   8   5  -9 17.9048 1.38174   4
   8   5  -9 17.9765 1.58847   2
  -8  -5   9 20.0075 1.48472   5
   7   5  -9 24.7927 1.62207   2
   7   5  -9 26.8700 1.47373   4
  -7  -5   9 27.1220 1.65055   5
   6   5  -9 -0.6974 0.36588   4
  -6  -5   9 0.68264 0.44698   5
   5   5  -9 -0.2983 0.39592   4
  -5  -5   9 -0.1322 0.32839   5
   4   5  -9 6.85676 0.76770   4
  -4  -5   9 7.81872 0.85739   5
  -3  -5   9 23.9588 1.21057   5
  -2  -5   9 9.79632 0.79492   5
  -1  -5   9 129.466 3.33159   5
   0  -5   9 63.3087 2.00493   5
   1  -5   9 -0.0313 0.31309   5
   2  -5   9 48.0963 1.81908   5
   3  -5   9 220.905 5.43195   5
   4  -5   9 51.1411 2.14376   5
   5  -5   9 39.7146 2.00821   5
   6  -5   9 5.25080 0.96413   5
   7  -5   9 11.1488 1.38246   5
  10   4  -9 2.06248 0.86684   2
   9   4  -9 9.92880 1.41645   2
   9   4  -9 7.98466 1.06170   4
   8   4  -9 2.67505 0.73287   4
   8   4  -9 4.52135 1.01890   2
  -8  -4   9 1.44272 0.53488   5
   7   4  -9 0.54548 0.49624   4
   7   4  -9 0.25916 0.62307   2
  -7  -4   9 -0.0494 0.31560   5
   6   4  -9 3.62828 0.79094   2
   6   4  -9 3.52313 0.67027   4
  -6  -4   9 3.61859 0.72032   5
   5   4  -9 45.3384 1.74118   4
   5   4  -9 41.1256 1.85665   2
  -5  -4   9 45.2248 1.93302   5
   4   4  -9 1.67491 0.57158   4
   4   4  -9 2.94639 0.67135   2
  -4  -4   9 2.56534 0.52699   5
   3   4  -9 0.68564 0.62926   2
  -3  -4   9 0.47791 0.36285   5
   2   4  -9 2.41049 0.76587   2
  -2  -4   9 2.28382 0.48043   5
  -1  -4   9 1.19783 0.40838   5
   0  -4   9 140.471 3.61650   5
   1  -4   9 90.6354 2.71557   5
   2  -4   9 96.8041 2.92291   5
   3  -4   9 5.91870 0.79271   5
   4  -4   9 51.8351 2.17341   5
   5  -4   9 33.5344 1.82485   5
   6  -4   9 9.76596 1.17785   5
  10   3  -9 4.59587 1.11426   2
   9   3  -9 31.2974 2.10594   2
   9   3  -9 32.4022 1.78281   4
   8   3  -9 34.0012 1.97908   2
   8   3  -9 29.6387 1.66335   4
   7   3  -9 16.3525 1.43049   2
   7   3  -9 15.9195 1.20842   4
  -7  -3   9 15.6296 1.25113   5
   6   3  -9 18.5387 1.41954   2
   6   3  -9 15.8566 1.17163   4
  -6  -3   9 17.8474 1.27915   5
   5   3  -9 -0.7355 0.52172   2
   5   3  -9 -0.0276 0.42562   4
  -5  -3   9 0.68938 0.40379   5
   4   3  -9 116.988 3.15512   4
   4   3  -9 115.290 3.38523   2
  -4  -3   9 120.586 3.44262   5
   3   3  -9 4.22592 0.73738   4
   3   3  -9 2.48822 0.73998   2
  -3  -3   9 3.24888 0.55989   5
   2   3  -9 11.3505 1.14909   2
  -2  -3   9 9.64793 0.84148   5
   1   3  -9 31.6822 1.72025   2
  -1  -3   9 33.0958 1.41973   5
   0  -3   9 83.0360 2.53284   5
   1  -3   9 -0.4059 0.27070   5
   2  -3   9 0.72808 0.44891   5
   3  -3   9 5.07229 0.77100   5
   4  -3   9 19.7469 1.38942   5
   5  -3   9 0.90154 0.54126   5
  10   2  -9 5.35983 1.07783   2
   9   2  -9 2.05727 0.92894   2
   9   2  -9 2.31977 0.75043   4
   8   2  -9 2.43460 0.84782   2
   8   2  -9 1.95698 0.62458   4
   7   2  -9 1.44731 0.56602   4
   7   2  -9 1.64812 0.70422   2
   6   2  -9 10.0801 0.96871   4
   6   2  -9 10.3133 1.12052   2
  -6  -2   9 10.3882 1.10149   5
   5   2  -9 85.8343 2.64937   4
   5   2  -9 90.5783 2.90818   2
  -5  -2   9 91.9052 2.99086   5
   4   2  -9 43.1495 1.68841   4
   4   2  -9 39.4395 1.84124   2
  -4  -2   9 44.8807 1.86673   5
   3   2  -9 1.25181 0.72379   2
   3   2  -9 2.99626 0.64658   4
  -3  -2   9 3.32508 0.60917   5
   2   2  -9 30.6223 1.68781   2
   2   2  -9 29.7081 1.48939   4
  -2  -2   9 29.2003 1.40947   5
   1   2  -9 225.870 5.66532   2
  -1  -2   9 219.190 5.34757   5
   0   2  -9 17.0913 1.60906   2
   0  -2   9 17.4732 1.10601   5
  -1   2  -9 62.7553 2.53882   2
   1  -2   9 58.6125 2.14489   5
   2  -2   9 83.1353 2.74363   5
   3  -2   9 5.65878 0.80822   5
   4  -2   9 65.6669 2.56429   5
   5  -2   9 61.7942 2.62572   5
  10   1  -9 4.75489 1.07447   2
  10   1  -9 5.48992 0.98375   4
   9   1  -9 7.79268 1.20119   2
   9   1  -9 8.45798 1.05335   4
   8   1  -9 9.93469 1.05939   4
   8   1  -9 7.32957 1.08799   2
   7   1  -9 1.77295 0.56069   4
   7   1  -9 2.51680 0.75864   2
   6   1  -9 0.38563 0.45841   4
   6   1  -9 0.00277 0.58992   2
   5   1  -9 213.473 5.50356   2
   5   1  -9 222.312 5.19765   4
  -5  -1   9 216.476 5.56620   5
   4   1  -9 103.546 2.90796   4
   4   1  -9 101.730 3.09554   2
  -4  -1   9 101.078 3.16871   5
   3   1  -9 26.0224 1.34297   4
   3   1  -9 25.7530 1.58510   2
  -3  -1   9 26.3950 1.39223   5
   2   1  -9 21.9902 1.31799   4
   2   1  -9 22.4240 1.57836   2
  -2  -1   9 24.1832 1.28258   5
   1   1  -9 11.2294 1.21292   2
   1   1  -9 12.7696 1.15966   4
  -1  -1   9 12.0493 0.98094   2
  -1  -1   9 12.0635 0.95887   5
   0   1  -9 6.59566 1.09397   2
   0  -1   9 7.74346 0.82918   5
   0  -1   9 7.75696 0.75834   2
  -1   1  -9 1.10193 0.90578   2
   1  -1   9 0.88379 0.44863   5
   1  -1   9 1.23840 0.53462   2
  -2   1  -9 65.8927 2.77333   2
   2  -1   9 65.0286 2.41113   5
   2  -1   9 71.3267 2.09185   2
  -3   1  -9 32.1877 2.18346   2
   3  -1   9 39.0031 1.84070   5
   3  -1   9 37.8292 1.50435   2
  -4   1  -9 67.2062 2.98964   2
   4  -1   9 65.1681 2.11714   2
  -5   1  -9 45.9586 2.75515   2
   5  -1   9 47.4662 1.80005   2
  -6   1  -9 2.15169 1.30420   2
  -7   1  -9 4.09264 1.67387   2
  -8   1  -9 3.58082 1.73088   2
  10   0  -9 24.4417 1.78802   2
   9   0  -9 62.1283 2.36587   4
   9   0  -9 61.0531 2.55817   2
   8   0  -9 9.40210 1.02230   4
   8   0  -9 10.1648 1.20334   2
   7   0  -9 0.83106 0.62548   2
   7   0  -9 0.69231 0.47087   4
   6   0  -9 2.67090 0.68841   2
   6   0  -9 2.93605 0.60122   4
   5   0  -9 9.15786 0.88047   4
   5   0  -9 9.29951 1.01728   2
   4   0  -9 51.0511 1.81779   4
   4   0  -9 49.8569 1.98944   2
  -4   0   9 50.0104 2.03001   5
   3   0  -9 67.7065 2.16886   4
   3   0  -9 63.1265 2.32832   2
  -3   0   9 65.3909 2.33184   5
  -3   0   9 65.6498 2.22150   2
   2   0  -9 101.586 3.16018   2
   2   0  -9 107.415 2.92299   4
  -2   0   9 103.002 2.94289   2
  -2   0   9 104.001 3.11939   5
   1   0  -9 67.1949 2.20755   4
   1   0  -9 67.4270 2.47366   2
  -1   0   9 61.7182 2.14709   2
  -1   0   9 67.0187 2.33444   5
   0   0  -9 18.4521 1.29897   4
   0   0  -9 14.9050 1.35062   2
   0   0   9 16.7412 1.14598   5
   0   0   9 15.5322 1.15363   2
  -1   0  -9 403.730 9.44906   2
   1   0   9 403.363 9.04110   2
   1   0   9 405.886 9.06687   5
  -2   0  -9 3.31416 1.03314   2
   2   0   9 3.62721 0.70197   5
   2   0   9 3.41907 0.70395   2
  -3   0  -9 33.7382 2.16690   2
   3   0   9 37.3632 1.68071   2
  -4   0  -9 15.6980 1.71649   2
   4   0   9 15.7314 1.32698   2
  -5   0  -9 -0.5213 1.01989   2
   5   0   9 -0.0384 0.64489   2
  -6   0  -9 38.0833 2.65937   2
   6   0   9 35.5508 1.86963   2
  -7   0  -9 1.68547 1.40426   2
  -8   0  -9 0.71699 1.41835   2
  10  -1  -9 39.5562 1.99030   2
   9  -1  -9 0.85521 0.72088   2
   8  -1  -9 36.6275 1.90488   2
   8  -1  -9 34.7761 1.63390   4
   7  -1  -9 12.7790 1.22305   2
   7  -1  -9 11.5161 1.03940   4
  -7   1   9 13.1404 2.14526   1
   6  -1  -9 0.74872 0.55704   2
   6  -1  -9 1.67049 0.53026   4
  -6   1   9 0.08334 1.05088   1
   5  -1  -9 3.59225 0.60213   4
   5  -1  -9 3.54767 0.73085   2
  -5   1   9 3.53466 1.18203   1
   4  -1  -9 4.38074 0.64204   4
   4  -1  -9 3.95054 0.73653   2
  -4   1   9 4.93960 0.90946   2
   3  -1  -9 307.930 7.19631   2
   3  -1  -9 310.852 6.72064   4
  -3   1   9 300.212 7.19867   2
   2  -1  -9 64.7011 2.27693   2
   2  -1  -9 64.1075 2.07358   4
  -2   1   9 61.5470 2.53207   5
  -2   1   9 63.5496 2.27263   2
   1  -1  -9 14.9485 1.24645   2
   1  -1  -9 13.3160 1.03398   4
  -1   1   9 16.7767 1.10924   5
  -1   1   9 12.6502 1.20508   2
   0  -1  -9 13.2507 1.24981   2
   0  -1  -9 12.0335 1.05598   4
   0   1   9 11.9828 1.18417   2
  -1  -1  -9 53.8954 2.21949   2
  -1  -1  -9 51.7307 1.94649   4
   1   1   9 53.2552 2.03521   2
  -2  -1  -9 115.278 3.27920   4
  -2  -1  -9 116.384 3.58688   2
   2   1   9 115.809 3.40060   2
  -3  -1  -9 25.3705 1.89120   2
   3   1   9 21.9323 1.51245   2
  -4  -1  -9 0.58133 0.93428   2
   4   1   9 -0.2873 0.64608   2
  -5  -1  -9 29.3389 2.18270   2
   5   1   9 29.4283 1.80344   2
  -6  -1  -9 3.60736 1.26157   2
   6   1   9 4.54747 1.04402   2
  -7  -1  -9 19.2281 1.90985   2
   7   1   9 16.7296 1.59213   2
   8  -2  -9 13.5919 1.23335   2
  -8   2   9 13.9191 2.75090   1
   7  -2  -9 0.94167 0.58617   2
  -7   2   9 -0.5544 1.25759   1
   6  -2  -9 72.8896 2.42719   2
   6  -2  -9 70.7848 2.18950   4
  -6   2   9 72.2118 3.78060   1
   5  -2  -9 0.88920 0.39219   4
   5  -2  -9 0.10993 0.48962   2
  -5   2   9 0.84276 0.96238   1
  -5   2   9 0.73649 0.74938   2
   4  -2  -9 20.6365 1.05696   4
   4  -2  -9 20.8474 1.25156   2
  -4   2   9 18.1041 1.49842   2
  -4   2   9 18.8728 1.75031   1
   3  -2  -9 12.0081 0.87041   4
   3  -2  -9 13.1055 1.07281   2
  -3   2   9 13.7255 1.32433   1
  -3   2   9 12.7932 1.27108   2
   2  -2  -9 3.53800 0.68007   2
   2  -2  -9 2.97437 0.52597   4
  -2   2   9 3.24596 0.75428   2
   1  -2  -9 28.0355 1.41007   5
   1  -2  -9 26.9340 1.21703   4
   1  -2  -9 26.5867 1.41685   2
  -1   2   9 27.6285 1.54569   2
   0  -2  -9 5.26168 0.82994   2
   0  -2  -9 5.05160 0.65545   4
   0   2   9 4.87207 0.89055   2
  -1  -2  -9 0.78009 0.65563   2
  -1  -2  -9 0.10756 0.42923   4
   1   2   9 0.33025 0.59722   2
  -2  -2  -9 1.12195 0.72791   2
  -2  -2  -9 0.67654 0.48825   4
   2   2   9 0.32806 0.63519   2
  -3  -2  -9 8.02371 0.86742   4
  -3  -2  -9 10.1806 1.18431   2
   3   2   9 9.92278 1.13327   2
  -4  -2  -9 3.90689 0.95275   2
   4   2   9 4.18027 0.93648   2
  -5  -2  -9 7.06420 1.14296   2
   5   2   9 7.24174 1.20162   2
   6   2   9 1.10568 0.95841   2
   7   2   9 63.4484 2.89378   2
  -8   3   9 14.8132 2.66251   1
  -7   3   9 20.9828 2.64013   1
   6  -3  -9 8.05379 0.81677   2
  -6   3   9 5.93521 1.17099   2
  -6   3   9 5.93394 1.50484   1
   5  -3  -9 1.62630 0.50144   2
  -5   3   9 0.76245 0.90463   1
  -5   3   9 0.45535 0.76376   2
   4  -3  -9 0.68214 0.43480   2
  -4   3   9 1.24183 0.78148   1
  -4   3   9 1.31399 0.76363   2
   3  -3  -9 26.1321 1.21028   2
  -3   3   9 24.4634 1.66148   2
  -3   3   9 26.2913 1.80779   1
   2  -3  -9 28.9070 1.47006   5
   2  -3  -9 28.8685 1.28725   2
  -2   3   9 29.2688 1.80038   1
  -2   3   9 29.4614 1.69126   2
   1  -3  -9 18.9318 1.09766   2
   1  -3  -9 17.4188 1.14038   5
   1  -3  -9 19.6846 1.26227   1
  -1   3   9 16.9034 1.39609   2
  -1   3   9 19.0054 1.54384   1
   0  -3  -9 21.9647 1.38018   1
   0  -3  -9 22.5964 1.20648   2
   0  -3  -9 24.1053 1.32955   5
   0   3   9 20.8735 1.52654   2
  -1  -3  -9 15.4522 1.07946   2
   1   3   9 16.1241 1.44225   2
  -2  -3  -9 5.88496 0.75219   2
   2   3   9 4.16240 0.91747   2
   3   3   9 19.2703 1.57181   2
   4   3   9 3.69455 1.00999   2
   5   3   9 7.41585 1.26660   2
   6   3   9 6.72894 1.31213   2
   7   3   9 62.6875 3.03968   2
  -8   4   9 -1.1727 1.63759   1
  -7   4   9 134.012 5.92371   1
  -6   4   9 12.4320 1.60365   2
  -6   4   9 12.7799 1.96257   1
  -5   4   9 18.1462 2.06911   1
  -5   4   9 17.8386 1.67761   2
  -4   4   9 5.61216 1.05311   2
  -4   4   9 4.65492 1.09025   1
  -3   4   9 -0.4600 0.64615   2
  -3   4   9 0.90456 0.65386   1
   2  -4  -9 7.03651 1.02043   1
   2  -4  -9 8.53335 0.97969   5
  -2   4   9 6.57926 1.03550   2
  -2   4   9 5.62982 0.98007   1
   1  -4  -9 0.09905 0.22376   5
   1  -4  -9 0.45775 0.30595   1
  -1   4   9 -0.8076 0.60744   2
  -1   4   9 1.00481 0.56705   1
   0  -4  -9 76.0977 3.06937   1
   0  -4  -9 77.2541 2.72007   5
   0   4   9 75.6756 2.82870   2
   0   4   9 72.7900 3.45945   1
  -1  -4  -9 -0.1665 0.18642   1
  -1  -4  -9 -0.1549 0.21999   3
   1   4   9 -0.0826 0.66015   2
   2   4   9 18.6200 1.63238   2
   3   4   9 51.8246 2.50308   2
   4   4   9 15.0996 1.61922   2
   4   4   9 13.4331 1.34697   4
   5   4   9 3.55803 1.17574   2
   5   4   9 2.68108 0.89005   4
   6   4   9 4.04145 1.10216   4
   6   4   9 2.51517 1.16664   2
  -7   5   9 8.33714 2.01933   1
  -7   5   9 6.53205 1.52140   2
  -6   5   9 25.5277 2.62886   1
  -6   5   9 25.8172 2.24121   2
  -5   5   9 13.8115 1.91497   1
  -5   5   9 11.3652 1.53744   2
  -4   5   9 6.03945 1.27102   1
  -4   5   9 8.70251 1.27998   2
  -3   5   9 0.50261 0.61921   1
  -3   5   9 0.20956 0.78869   2
   2  -5  -9 6.80214 1.05567   1
   2  -5  -9 5.44775 0.81066   5
  -2   5   9 4.86505 1.02660   1
  -2   5   9 5.12703 1.02659   2
   1  -5  -9 31.9891 1.90723   1
   1  -5  -9 30.3309 1.61885   5
  -1   5   9 27.8038 1.88154   2
  -1   5   9 27.4834 1.99145   1
   0  -5  -9 4.68001 0.88186   1
   0  -5  -9 4.36745 0.71840   5
   0   5   9 5.93222 1.14590   1
   0   5   9 4.24116 1.00458   2
  -1  -5  -9 48.5079 2.10264   3
  -1  -5  -9 48.8293 2.54034   1
   1   5   9 51.0714 2.40082   2
   2   5   9 22.3270 1.82812   2
   3   5   9 -0.4134 0.82829   2
   3   5   9 -0.4408 0.59281   4
   4   5   9 3.34408 1.11095   2
   4   5   9 3.96643 0.92090   4
   5   5   9 5.63144 1.31880   2
   5   5   9 3.46393 1.01084   4
   6   5   9 17.4675 1.97692   2
  -7   6   9 15.6366 2.40755   1
  -7   6   9 15.8334 2.00798   2
  -6   6   9 33.8846 3.07632   1
  -6   6   9 34.5528 2.57828   2
  -5   6   9 162.458 6.37261   1
  -5   6   9 167.620 5.18348   2
  -4   6   9 23.3691 2.21285   1
  -4   6   9 20.2556 1.99163   2
  -3   6   9 2.34802 0.86945   1
  -3   6   9 1.23797 0.91374   2
   2  -6  -9 0.11554 0.36094   1
   2  -6  -9 0.41472 0.34064   5
  -2   6   9 -0.0069 0.79942   2
  -2   6   9 0.79496 0.67644   1
   1  -6  -9 38.3041 1.91077   5
   1  -6  -9 37.0250 2.23554   1
  -1   6   9 35.3848 2.43573   1
  -1   6   9 37.0481 2.20200   2
   0  -6  -9 20.0766 1.59330   1
   0  -6  -9 18.4845 1.30128   5
   0   6   9 17.7948 1.72001   2
   0   6   9 16.4472 1.77169   1
  -1  -6  -9 3.49366 0.87531   1
  -1  -6  -9 3.90777 0.68329   3
   1   6   9 2.34776 0.98285   2
   2   6   9 58.3117 2.82273   2
   3   6   9 9.26247 1.43790   2
   3   6   9 8.63387 1.17513   4
   4   6   9 2.23238 1.13964   2
   5   6   9 1.15266 1.12735   2
  -7   7   9 2.17742 1.41475   2
  -6   7   9 2.85159 1.51369   1
  -6   7   9 2.62944 1.27292   2
  -5   7   9 -1.6971 0.98234   2
  -5   7   9 2.40350 1.22592   1
  -4   7   9 85.6962 4.27328   1
  -4   7   9 80.2751 3.45893   2
  -3   7   9 -0.6593 0.87113   2
   2  -7  -9 31.0879 2.16040   1
   2  -7  -9 30.8821 1.79770   5
  -2   7   9 30.8037 2.21921   2
  -2   7   9 32.7796 2.49008   1
   1  -7  -9 38.9147 2.00267   5
   1  -7  -9 35.8564 2.32872   1
  -1   7   9 35.5865 2.30025   2
  -1   7   9 37.2931 2.65166   1
   0  -7  -9 9.20591 1.43040   1
   0   7   9 10.1639 1.50271   2
  -1  -7  -9 0.35741 0.38769   3
   1   7   9 0.02238 0.85932   2
   2   7   9 1.31786 1.03412   2
   3   7   9 -0.7054 0.90879   2
   4   7   9 7.09336 1.41660   2
  -5   8   9 6.21210 1.42173   2
  -5   8   9 9.30112 1.64739   1
  -4   8   9 18.9333 1.96189   2
  -4   8   9 27.6317 2.46014   1
  -3   8   9 32.7977 2.60115   1
  -3   8   9 23.6895 2.27126   2
   2  -8  -9 158.836 6.08083   1
  -2   8   9 159.514 6.35279   1
  -2   8   9 161.045 5.14211   2
   1  -8  -9 196.432 7.08174   1
  -1   8   9 192.240 5.83192   2
   0   8   9 0.52228 1.00402   2
  -1  -8  -9 7.13385 1.17101   3
   1   8   9 9.63097 1.53484   2
   2   8   9 31.9653 2.37075   2
  -3   9   9 22.0657 2.17143   2
  -2   9   9 5.00701 1.28863   2
  -1   9   9 4.35882 1.27557   2
   0   9   9 3.41811 1.21340   2
  -2 -13  10 0.15414 0.29110   5
  -1 -13  10 0.14568 0.27133   5
   1 -13  10 15.7162 0.83993   5
   2 -13  10 18.8888 1.05799   5
  -4 -12  10 61.4040 2.23225   5
  -3 -12  10 0.03652 0.34711   5
  -2 -12  10 7.10967 0.68120   5
  -1 -12  10 -0.1152 0.28628   5
   0 -12  10 13.3511 0.76880   5
   1 -12  10 -0.4056 0.30267   5
   2 -12  10 1.40214 0.44928   5
   3 -12  10 4.54024 0.70761   5
  -6 -11  10 83.3778 3.54187   3
  -5 -11  10 0.50592 0.42310   5
  -4 -11  10 1.79650 0.52512   5
  -3 -11  10 7.70452 0.81449   5
  -2 -11  10 10.3699 0.78593   5
  -1 -11  10 1.88690 0.40200   5
   0 -11  10 0.08707 0.28972   5
   1 -11  10 22.9944 1.06562   5
   2 -11  10 86.7319 2.52980   5
   3 -11  10 1.46903 0.53401   5
   4 -11  10 3.46806 0.70327   5
  -6 -10  10 2.09761 0.62903   5
  -5 -10  10 7.76017 0.92548   5
  -5 -10  10 6.20738 1.11762   3
  -4 -10  10 1.01410 0.43952   5
  -3 -10  10 8.01043 0.82922   5
  -2 -10  10 3.20283 0.53900   5
  -1 -10  10 19.3859 0.96512   5
   0 -10  10 19.5418 0.95331   5
   1 -10  10 22.8423 1.07628   5
   2 -10  10 93.6716 2.70865   5
   3 -10  10 1.67846 0.52421   5
   4 -10  10 14.7737 1.21208   5
   5 -10  10 0.35386 0.49286   5
  -6  -9  10 6.49611 0.91735   5
  -5  -9  10 8.42142 0.98028   5
  -4  -9  10 16.7939 1.11927   5
  -3  -9  10 3.67636 0.59746   5
  -2  -9  10 26.2083 1.19520   5
  -1  -9  10 2.87784 0.48610   5
   0  -9  10 1.57902 0.42480   5
   1  -9  10 5.66677 0.63859   5
   2  -9  10 27.6014 1.34260   5
   3  -9  10 1.83896 0.53224   5
   4  -9  10 3.38914 0.70067   5
   5  -9  10 27.4881 1.71419   5
   6  -9  10 3.93115 0.90116   5
  -7  -8  10 20.6557 1.52601   5
  -6  -8  10 17.7168 1.33062   5
  -5  -8  10 1.06620 0.48386   5
  -4  -8  10 4.19993 0.71206   5
  -3  -8  10 -0.0617 0.30526   5
  -2  -8  10 41.9731 1.59536   5
  -1  -8  10 47.7370 1.66773   5
   0  -8  10 0.13736 0.31333   5
   1  -8  10 5.96407 0.68313   5
   2  -8  10 6.73612 0.76397   5
   3  -8  10 15.6220 1.14623   5
   4  -8  10 0.11701 0.45591   5
   5  -8  10 3.66492 0.81003   5
   6  -8  10 5.59805 1.02468   5
   7  -8  10 1.88948 0.76901   5
   8   7 -10 3.36927 0.76821   4
  -8  -7  10 2.67461 0.70415   5
  -7  -7  10 2.56108 0.65110   5
  -6  -7  10 1.93438 0.61164   5
  -5  -7  10 79.6745 2.77767   5
  -4  -7  10 1.05357 0.43055   5
  -3  -7  10 41.5865 1.67859   5
  -2  -7  10 23.1337 1.16978   5
  -1  -7  10 0.30014 0.34121   5
   0  -7  10 74.1845 2.26788   5
   1  -7  10 20.7157 1.12843   5
   2  -7  10 17.4106 1.09835   5
   3  -7  10 19.4341 1.26137   5
   4  -7  10 5.36161 0.85878   5
   5  -7  10 74.6410 2.91760   5
   6  -7  10 9.35102 1.24323   5
   7  -7  10 1.47562 0.78229   5
   9   6 -10 20.0181 1.76976   2
  -9  -6  10 15.6789 1.72183   5
   8   6 -10 37.5513 1.93708   4
  -8  -6  10 40.6982 2.17384   5
   7   6 -10 71.8158 2.55073   4
  -7  -6  10 69.8658 2.84067   5
   6   6 -10 14.4115 1.12707   4
  -6  -6  10 15.8176 1.27254   5
  -5  -6  10 8.52117 1.01469   5
  -4  -6  10 20.8830 1.25447   5
  -3  -6  10 35.6656 1.54972   5
  -2  -6  10 22.1586 1.16714   5
  -1  -6  10 0.43800 0.32329   5
   0  -6  10 6.69397 0.72368   5
   1  -6  10 106.968 3.04847   5
   2  -6  10 31.6798 1.52639   5
   3  -6  10 7.02973 0.86937   5
   4  -6  10 77.3402 2.78986   5
   5  -6  10 1.76313 0.67453   5
   6  -6  10 4.87293 0.92281   5
   7  -6  10 12.4045 1.45062   5
   9   5 -10 74.7519 3.04962   2
   9   5 -10 63.1268 2.64156   4
   8   5 -10 16.9556 1.66617   2
   8   5 -10 12.5476 1.26697   4
  -8  -5  10 13.4075 1.46220   5
   7   5 -10 41.8495 1.90864   4
[truncated: 250,816 more chars]
