# Supplementary material for: Crystal structures of 3,5-bis­[(E)-3-hy­droxy­benzyl­idene]-1-methyl­piperidin-4-one and 3,5-bis­[(E)-2-chloro­benzyl­idene]-1-methyl­piperidin-4-one
Source: Acta Crystallogr E Crystallogr Commun. 2015 Nov 11;71(Pt 12):1488–92. doi: 10.1107/S2056989015020976 (PMC4719820; doi:10.1107/S2056989015020976)
Supplement: Supplementary file 2 [file e-71-01488-1sup4.hkl]

data_1                                                                          
_shelx_title ' mo_unang4b_0m in P-1 (100K)'                                     
_shelx_refln_list_code          4                                               
_shelx_F_calc_maximum      140.62                                               
_exptl_crystal_F_000       340.00                                               
_reflns_d_resolution_high  0.7696                                               
                                                                                
loop_                                                                           
 _space_group_symop_operation_xyz                                               
 'x, y, z'                                                                      
 '-x, -y, -z'                                                                   
                                                                                
_cell_length_a     7.4852                                                       
_cell_length_b     9.8588                                                       
_cell_length_c    11.6115                                                       
_cell_angle_alpha 111.792                                                       
_cell_angle_beta   96.798                                                       
_cell_angle_gamma  92.885                                                       
                                                                                
_shelx_F_squared_multiplier     1.000                                           
                                                                                
loop_                                                                           
 _refln_index_h                                                                 
 _refln_index_k                                                                 
 _refln_index_l                                                                 
 _refln_F_squared_calc                                                          
 _refln_F_squared_meas                                                          
 _refln_F_squared_sigma                                                         
 _refln_observed_status                                                         
   1   0   0       1310.01       1270.24        14.14 o                         
   2   0   0        320.44        324.02        13.52 o                         
   3   0   0        702.35        713.82        25.86 o                         
   4   0   0        288.00        334.31         3.64 o                         
   5   0   0         27.25         33.75         1.28 o                         
   6   0   0         35.92         38.83         1.11 o                         
   7   0   0        316.96        295.18         4.95 o                         
   8   0   0         40.32         40.04         2.05 o                         
   9   0   0          0.35          0.91         1.26 o                         
  -9   1   0          0.20         -0.56         1.10 o                         
  -8   1   0          2.65          1.75         1.11 o                         
  -7   1   0        243.08        250.23         4.30 o                         
  -6   1   0        123.66        111.16         1.85 o                         
  -5   1   0         20.55         19.01         0.70 o                         
  -4   1   0       1261.80       1308.47        12.27 o                         
  -3   1   0        631.85        610.46         6.72 o                         
  -2   1   0          3.22          1.87         0.19 o                         
  -1   1   0         27.22         31.19         0.49 o                         
   1   1   0       4238.18       4430.23        47.41 o                         
   2   1   0        447.83        464.95         7.50 o                         
   3   1   0         85.49         88.42         1.32 o                         
   4   1   0         18.43         29.04         1.06 o                         
   5   1   0        386.54        373.01         5.25 o                         
   6   1   0        266.40        270.96         3.87 o                         
   7   1   0        356.66        332.94         5.98 o                         
   8   1   0         73.77         68.37         2.24 o                         
   9   1   0          2.47          3.16         0.95 o                         
  -9   2   0          8.35          6.71         3.71 o                         
  -8   2   0         57.37         51.04         2.40 o                         
  -7   2   0         21.86         20.85         1.08 o                         
  -6   2   0          1.06          0.47         0.54 o                         
  -5   2   0         19.52         28.64         1.71 o                         
  -4   2   0        370.47        380.01         4.56 o                         
  -3   2   0         18.88         21.72         0.44 o                         
  -2   2   0        286.75        282.63         3.76 o                         
  -1   2   0          0.56          0.35         0.12 o                         
   0   2   0       1907.53       1913.20        25.86 o                         
   2   2   0        333.37        310.55         7.60 o                         
   3   2   0       1988.59       2199.04        26.72 o                         
   4   2   0        482.89        526.69         5.79 o                         
   5   2   0        146.94        140.30         2.50 o                         
   6   2   0        209.76        183.40         3.78 o                         
   7   2   0          8.57          9.68         0.85 o                         
   8   2   0         12.65          9.20         1.07 o                         
   9   2   0          7.85          8.96         1.20 o                         
  -9   3   0         61.58         61.69         6.80 o                         
  -8   3   0          0.59          4.08         3.17 o                         
  -7   3   0         61.00         57.66         2.76 o                         
  -6   3   0          5.83          4.60         1.43 o                         
  -5   3   0        178.31         94.58         5.22 o                         
  -4   3   0        584.33        606.82         6.91 o                         
  -3   3   0        384.36        415.31         9.10 o                         
  -2   3   0        257.13        268.97        12.34 o                         
  -1   3   0        476.04        487.88         5.19 o                         
   2   3   0       1104.59       1280.29        24.57 o                         
   3   3   0        688.78        777.86         9.29 o                         
   4   3   0         10.91         15.51         0.63 o                         
   5   3   0        291.81        267.13         4.00 o                         
   6   3   0         99.45         97.34         2.04 o                         
   7   3   0        193.30        166.76         3.00 o                         
   8   3   0          5.32          3.85         0.91 o                         
   9   3   0          5.73          4.17         1.09 o                         
  -9   4   0          0.00         -1.84         3.24 o                         
  -8   4   0         39.05         50.13         2.85 o                         
  -7   4   0         44.89         47.03         3.22 o                         
  -6   4   0        207.86        200.66         5.05 o                         
  -5   4   0         48.61         54.29         1.80 o                         
  -4   4   0         22.91         22.97         1.06 o                         
  -3   4   0         10.08         11.70         1.15 o                         
  -2   4   0        188.32        201.86         2.81 o                         
  -1   4   0        508.15        559.19         5.56 o                         
   0   4   0        156.52        160.12         2.96 o                         
   1   4   0         17.94         18.05         0.73 o                         
   2   4   0         32.77         45.38         3.20 o                         
   3   4   0         19.46         14.01         0.62 o                         
   4   4   0          0.95          6.72         0.67 o                         
   5   4   0         10.38         15.28         0.88 o                         
   6   4   0        233.40        211.47         3.34 o                         
   7   4   0         62.36         65.81         1.82 o                         
   8   4   0         30.83         27.36         2.12 o                         
  -9   5   0          6.00         -1.87         3.68 o                         
  -8   5   0         16.36         12.54         1.73 o                         
  -7   5   0        179.59        179.56         5.07 o                         
  -6   5   0        196.11        204.38         4.07 o                         
  -5   5   0        212.92        212.59         5.40 o                         
  -4   5   0         17.48         15.47         0.91 o                         
  -3   5   0         96.60         96.99         2.49 o                         
  -2   5   0       2333.22       2438.30        23.65 o                         
  -1   5   0         31.69         35.43         0.71 o                         
   0   5   0        175.29        183.19         2.93 o                         
   1   5   0          3.39          0.91         0.35 o                         
   2   5   0        229.41        239.11         4.50 o                         
   3   5   0         14.14         11.94         0.91 o                         
   4   5   0         15.31         21.25         0.85 o                         
   5   5   0        285.25        243.28         3.53 o                         
   6   5   0          4.72          1.79         0.62 o                         
   7   5   0         57.91         54.32         1.71 o                         
   8   5   0         25.17         21.68         1.36 o                         
  -8   6   0          7.56          6.72         1.40 o                         
  -7   6   0          2.86          2.22         1.03 o                         
  -6   6   0        474.39        486.95         7.57 o                         
  -5   6   0        150.11        145.54         3.92 o                         
  -4   6   0         15.59         12.59         2.16 o                         
  -2   6   0         27.68         28.77         0.75 o                         
  -1   6   0        238.62        254.97         3.01 o                         
   0   6   0          0.56          0.49         0.19 o                         
   1   6   0         28.39         17.49         1.71 o                         
   3   6   0          1.70          0.19         0.30 o                         
   4   6   0         18.46         11.55         0.74 o                         
   5   6   0          9.03          8.23         1.08 o                         
   6   6   0         20.99         19.94         1.11 o                         
   7   6   0        206.68        221.19         3.79 o                         
  -8   7   0          6.57          5.57         1.43 o                         
  -7   7   0        140.21        139.61         4.54 o                         
  -6   7   0         85.38         86.10         3.24 o                         
  -5   7   0         75.60         71.98         2.66 o                         
  -4   7   0          2.69          3.54         1.06 o                         
  -3   7   0         18.25         20.07         3.09 o                         
  -2   7   0        317.37        328.02         4.51 o                         
  -1   7   0         15.33         16.33         0.73 o                         
   0   7   0         21.85         22.60         0.88 o                         
   1   7   0        125.32        116.65         2.36 o                         
   2   7   0         25.51         24.94         1.05 o                         
   3   7   0         46.93         41.27         1.48 o                         
   4   7   0         91.24         83.31         2.30 o                         
   5   7   0         68.49         73.91         1.87 o                         
   6   7   0        150.45        154.87         3.02 o                         
   7   7   0         10.02         12.52         1.20 o                         
  -7   8   0         16.67         18.43         3.99 o                         
  -6   8   0        193.00        194.74         5.27 o                         
  -5   8   0          6.35          7.81         1.25 o                         
  -4   8   0          6.42          6.79         0.92 o                         
  -3   8   0         90.27         95.84         2.45 o                         
  -2   8   0         44.85         42.85         1.29 o                         
  -1   8   0         28.62         27.91         1.00 o                         
   0   8   0        327.34        324.85         4.18 o                         
   1   8   0        137.54        138.20         2.79 o                         
   2   8   0         37.80         36.89         1.77 o                         
   3   8   0         37.99         34.25         1.42 o                         
   4   8   0         58.66         60.13         2.03 o                         
   5   8   0        105.93        101.88         2.88 o                         
   6   8   0          0.01         -0.51         0.50 o                         
  -7   9   0          6.79          5.48         1.49 o                         
  -6   9   0        178.08        180.79         5.17 o                         
  -5   9   0          4.31          5.06         1.02 o                         
  -4   9   0          0.35          1.66         1.29 o                         
  -3   9   0         57.63         60.90         2.00 o                         
  -2   9   0          1.05          0.81         0.42 o                         
  -1   9   0        202.79        197.59         3.32 o                         
   0   9   0         36.66         35.33         1.23 o                         
   1   9   0        100.61        101.51         4.23 o                         
   2   9   0         32.76         33.81         1.43 o                         
   3   9   0         19.11         17.45         1.25 o                         
   4   9   0        353.14        311.07         5.69 o                         
   5   9   0         12.20         13.49         1.25 o                         
  -6  10   0          6.56          8.48         1.40 o                         
  -5  10   0          3.01          4.82         1.04 o                         
  -4  10   0          0.29          0.35         0.62 o                         
  -3  10   0         42.36         43.10         1.80 o                         
  -2  10   0          0.05         -0.52         0.50 o                         
  -1  10   0         11.74         13.49         0.97 o                         
   0  10   0        303.61        290.96         4.60 o                         
   1  10   0         32.03         31.78         1.14 o                         
   2  10   0         57.99         57.39         1.96 o                         
   3  10   0        118.42        121.84         3.14 o                         
   4  10   0         15.61         18.26         1.44 o                         
  -4  11   0         49.07         58.04         2.63 o                         
  -3  11   0          0.60          0.14         0.72 o                         
  -2  11   0         19.90         22.92         1.28 o                         
  -1  11   0          7.06          6.60         0.86 o                         
   0  11   0        138.63        143.50         3.44 o                         
   1  11   0          1.27          0.93         0.48 o                         
   2  11   0         18.77         18.94         1.42 o                         
   0 -12   1         75.37         72.79         2.09 o                         
   1 -12   1        146.19        153.13         3.17 o                         
   2 -12   1          5.92          5.16         0.78 o                         
  -3 -11   1        234.95        251.70         5.01 o                         
  -2 -11   1         53.99         59.91         2.06 o                         
  -1 -11   1         97.68         93.35         2.61 o                         
   0 -11   1         38.93         45.50         1.56 o                         
   1 -11   1        163.51        172.27         3.29 o                         
   2 -11   1         13.56         13.80         1.21 o                         
   3 -11   1         18.45         18.78         1.45 o                         
   4 -11   1          0.13          0.69         1.56 o                         
  -4 -10   1          0.24          0.60         0.54 o                         
  -3 -10   1         19.07         17.08         1.26 o                         
  -2 -10   1          9.04          9.45         0.90 o                         
  -1 -10   1        167.12        170.62         3.43 o                         
   0 -10   1        328.26        341.78         5.80 o                         
   1 -10   1        115.07        115.36         2.37 o                         
   2 -10   1         58.26         53.79         1.58 o                         
   3 -10   1          0.15          0.07         0.67 o                         
   4 -10   1          9.80          7.65         1.08 o                         
   5 -10   1         10.22          8.96         1.27 o                         
   6 -10   1        419.15        432.13        10.31 o                         
  -5  -9   1         11.49         11.49         1.16 o                         
  -4  -9   1          5.58          7.93         0.91 o                         
  -3  -9   1          7.16          8.33         0.86 o                         
  -2  -9   1         57.32         57.73         1.78 o                         
  -1  -9   1        133.68        130.87         2.71 o                         
   0  -9   1        284.36        276.11         4.18 o                         
   1  -9   1        364.86        355.42         5.21 o                         
   2  -9   1          6.00          6.69         0.63 o                         
   3  -9   1         65.64         69.82         2.07 o                         
   4  -9   1          3.50          3.13         0.74 o                         
   5  -9   1         16.31         13.99         1.91 o                         
   6  -9   1        160.43        157.66         4.70 o                         
   7  -9   1        241.49        239.50        12.12 o                         
  -6  -8   1          0.05          0.04         0.71 o                         
  -5  -8   1         22.28         23.94         1.48 o                         
  -4  -8   1        106.50         93.66         2.50 o                         
  -3  -8   1          4.46          3.48         0.56 o                         
  -2  -8   1         11.23         12.27         0.82 o                         
  -1  -8   1         48.07         49.74         1.42 o                         
   0  -8   1        356.10        354.11         5.25 o                         
   1  -8   1         22.05         18.89         0.78 o                         
   2  -8   1         39.01         34.96         1.10 o                         
   3  -8   1         48.14         50.49         1.85 o                         
   4  -8   1          7.17          6.90         0.92 o                         
   5  -8   1          2.79          4.99         0.92 o                         
   6  -8   1         90.22         91.16         3.52 o                         
   7  -8   1        137.51        137.41        10.66 o                         
  -7  -7   1          0.68          0.44         0.59 o                         
  -6  -7   1         16.19         15.99         1.18 o                         
  -5  -7   1         17.99          9.93         1.20 o                         
  -4  -7   1         68.35         54.71         1.78 o                         
  -3  -7   1        127.52        120.10         2.61 o                         
  -2  -7   1         13.46         11.12         0.78 o                         
  -1  -7   1         73.79         70.57         1.43 o                         
   0  -7   1         56.06         56.64         1.04 o                         
   1  -7   1         47.31         44.35         1.06 o                         
   2  -7   1         63.09         71.32         1.26 o                         
   3  -7   1         50.72         56.06         1.88 o                         
   4  -7   1        207.96        208.36         4.67 o                         
   5  -7   1         75.69         73.33         2.67 o                         
   6  -7   1          2.24          1.93         0.97 o                         
   7  -7   1          0.02         -0.55         1.41 o                         
   8  -7   1          7.78          7.10         1.52 o                         
  -8  -6   1         93.65         96.06         2.46 o                         
  -7  -6   1          6.84         12.37         0.98 o                         
  -6  -6   1          3.58          5.93         0.78 o                         
  -5  -6   1         37.82         38.56         1.40 o                         
  -4  -6   1         60.58         60.09         3.09 o                         
  -2  -6   1          0.05         -0.33         0.16 o                         
  -1  -6   1        241.34        267.87         3.71 o                         
   0  -6   1          4.22          5.94         0.36 o                         
   1  -6   1         63.27         64.12         0.98 o                         
   2  -6   1         11.08         14.45         0.63 o                         
   3  -6   1        235.25        128.75         3.57 o                         
   4  -6   1          0.75          0.62         0.47 o                         
   5  -6   1        733.55        721.91        12.68 o                         
   6  -6   1         55.97         52.54         2.49 o                         
   7  -6   1        135.30        144.10         4.55 o                         
   8  -6   1         25.54         31.01         3.43 o                         
  -8  -5   1         14.19         11.65         1.04 o                         
  -7  -5   1          2.46          2.72         0.61 o                         
  -6  -5   1          6.13          6.19         0.67 o                         
  -5  -5   1         89.92         98.78         1.91 o                         
  -4  -5   1         37.50         40.94         1.23 o                         
  -3  -5   1         41.77         52.16         1.38 o                         
  -2  -5   1       1069.85       1142.22        12.28 o                         
  -1  -5   1        141.70        149.28         1.93 o                         
   0  -5   1          0.02         -0.21         0.23 o                         
   1  -5   1        162.26        148.80         1.73 o                         
   2  -5   1        165.45        171.41         2.34 o                         
   3  -5   1          7.26          7.87         0.67 o                         
   4  -5   1        137.02        145.58         2.71 o                         
   5  -5   1         98.04         98.54         3.09 o                         
   6  -5   1        145.63        146.58         4.40 o                         
   7  -5   1          1.60          1.36         1.41 o                         
   8  -5   1         86.24         82.71         4.18 o                         
   9  -5   1         87.35         86.86         8.11 o                         
  -8  -4   1          6.31          4.09         0.89 o                         
  -7  -4   1         90.51         76.99         1.94 o                         
  -6  -4   1        356.46        341.29         4.68 o                         
  -5  -4   1         62.54         60.65         1.45 o                         
  -4  -4   1         11.01          8.35         0.55 o                         
  -3  -4   1          4.00          3.28         0.31 o                         
  -2  -4   1          2.47          0.15         0.19 o                         
  -1  -4   1         97.88        106.28         1.40 o                         
   0  -4   1        138.88         92.47         4.21 o                         
   1  -4   1        310.30        310.41         8.01 o                         
   2  -4   1        294.91        312.67         4.15 o                         
   3  -4   1         67.42         56.56         1.30 o                         
   4  -4   1          4.16          6.93         0.66 o                         
   5  -4   1          2.64          5.11         0.89 o                         
   6  -4   1         68.82         67.87         2.76 o                         
   7  -4   1         30.69         31.83         2.17 o                         
   8  -4   1        181.26        186.30         5.55 o                         
   9  -4   1          0.12          1.73         3.52 o                         
  -9  -3   1         15.32         18.19         2.53 o                         
  -8  -3   1          0.00          0.30         0.47 o                         
  -7  -3   1          9.74          7.88         0.78 o                         
  -6  -3   1        450.15        420.65         5.46 o                         
  -5  -3   1        200.18        190.99         3.51 o                         
  -4  -3   1        521.30        542.98         6.22 o                         
  -3  -3   1        192.35        217.42         2.79 o                         
  -2  -3   1        444.99        429.56         7.09 o                         
  -1  -3   1        928.48        902.76        10.71 o                         
   0  -3   1       4595.67       5014.77        76.12 o                         
   1  -3   1         48.79         51.87         1.16 o                         
   2  -3   1        116.50        127.27         2.52 o                         
   3  -3   1        278.60        276.88         9.97 o                         
   4  -3   1         67.65         80.60         1.75 o                         
   5  -3   1        173.26        172.64         7.43 o                         
   6  -3   1         29.11         23.72         1.74 o                         
   7  -3   1         38.29         35.97         2.26 o                         
   8  -3   1         39.90         47.89         5.92 o                         
   9  -3   1          0.65          1.33         3.29 o                         
  -9  -2   1        138.87        152.68         3.64 o                         
  -8  -2   1         18.26         22.28         1.49 o                         
  -7  -2   1          8.07          7.37         0.75 o                         
  -6  -2   1         23.65         20.89         1.04 o                         
  -5  -2   1        354.92        335.20         4.96 o                         
  -4  -2   1        170.73        190.55         2.34 o                         
  -3  -2   1        378.25        382.16         5.96 o                         
  -2  -2   1          0.09         -0.31         0.15 o                         
  -1  -2   1        199.54        204.01         2.74 o                         
   0  -2   1        592.64        620.03         9.51 o                         
   1  -2   1         38.59         35.09         0.70 o                         
   2  -2   1        273.19        278.98         4.21 o                         
   3  -2   1         47.45         48.15         1.15 o                         
   4  -2   1        139.26        129.80         1.97 o                         
   5  -2   1          8.52         12.63         0.57 o                         
   6  -2   1        164.00        145.98         2.36 o                         
   7  -2   1         94.52         99.21         1.94 o                         
   8  -2   1          0.96          0.57         0.92 o                         
   9  -2   1         11.07          5.96         3.61 o                         
  -9  -1   1          7.27          6.98         1.13 o                         
  -8  -1   1         18.54         18.14         1.33 o                         
  -7  -1   1        283.61        280.73         4.14 o                         
  -6  -1   1        163.55        149.91         2.56 o                         
  -5  -1   1         30.76         32.42         0.91 o                         
  -4  -1   1          1.76          1.83         0.30 o                         
  -3  -1   1          5.05          5.96         0.40 o                         
  -2  -1   1         12.94         12.36         0.40 o                         
  -1  -1   1       1325.88       1351.08        17.74 o                         
   0  -1   1        161.13        185.02         4.48 o                         
   1  -1   1          0.15         -0.32         0.16 o                         
   2  -1   1         63.84         69.85         0.92 o                         
   3  -1   1        757.80        834.47        12.25 o                         
   4  -1   1          4.83          6.00         0.41 o                         
   5  -1   1          2.36          1.48         0.45 o                         
   6  -1   1          0.11          6.15         2.36 o                         
   7  -1   1          6.56          5.64         0.78 o                         
   8  -1   1         52.45         61.32         1.95 o                         
   9  -1   1        120.30        132.88         4.23 o                         
  -9   0   1          6.06          8.65         1.11 o                         
  -8   0   1        113.53        121.63         2.91 o                         
  -7   0   1         76.10         77.68         2.15 o                         
  -6   0   1         18.23         16.83         0.83 o                         
  -5   0   1        144.30        149.99         2.09 o                         
  -4   0   1         13.04         18.44         0.72 o                         
  -3   0   1        255.67        300.60         5.97 o                         
  -2   0   1        510.69        528.54         5.04 o                         
  -1   0   1        431.52        461.27         5.60 o                         
   0   0   1          9.04          7.20         0.20 o                         
   1   0   1       3230.88       3232.65        33.36 o                         
   2   0   1        546.93        538.36         5.87 o                         
   3   0   1         16.98         22.95         0.70 o                         
   4   0   1        274.10        285.40         3.23 o                         
   5   0   1          9.54          8.21         0.63 o                         
   6   0   1        423.99        420.28         4.80 o                         
   7   0   1         28.61         20.78         1.30 o                         
   8   0   1         15.00         13.14         1.18 o                         
   9   0   1         28.40         34.40         1.99 o                         
  -9   1   1          0.17         -0.16         1.60 o                         
  -8   1   1        101.29         98.82         2.63 o                         
  -7   1   1          0.17          1.35         0.84 o                         
  -6   1   1        405.50        416.35         4.94 o                         
  -5   1   1          8.88         12.70         1.24 o                         
  -4   1   1         60.15         69.55         1.15 o                         
  -3   1   1         60.36         52.58         1.08 o                         
  -2   1   1          9.05          9.11         0.37 o                         
  -1   1   1       5074.57       5245.35        47.46 o                         
   0   1   1        104.90        106.12         0.85 o                         
   1   1   1         18.52         21.77         0.45 o                         
   2   1   1       1588.02       1576.51        14.38 o                         
   3   1   1        555.01        547.64         5.43 o                         
   4   1   1         24.98         37.34         1.32 o                         
   5   1   1         20.02         19.43         0.89 o                         
   6   1   1        349.27        367.61         4.90 o                         
   7   1   1          4.31          5.54         0.83 o                         
   8   1   1          0.19         -0.55         0.68 o                         
   9   1   1         16.06         19.67         1.52 o                         
  -9   2   1        237.37        246.97        12.48 o                         
  -8   2   1         15.71         13.21         1.51 o                         
  -7   2   1         62.63         54.04         1.41 o                         
  -6   2   1         89.42         85.23         1.70 o                         
  -5   2   1         96.75         90.36         1.50 o                         
  -4   2   1        465.32        525.22         5.25 o                         
  -3   2   1         13.24         11.59         0.40 o                         
  -2   2   1        254.72        256.81         6.03 o                         
  -1   2   1       1108.68       1108.93        10.33 o                         
   0   2   1         15.84         17.74         0.53 o                         
   1   2   1        296.09        327.86         3.25 o                         
   2   2   1        418.09        474.66         4.64 o                         
   3   2   1        197.12        203.99         2.14 o                         
   4   2   1        329.30        327.77         3.32 o                         
   5   2   1        134.09        123.81         2.18 o                         
   6   2   1        152.20        134.01         2.45 o                         
   7   2   1          6.99          8.15         0.79 o                         
   8   2   1        114.46        103.96         3.44 o                         
   9   2   1         10.82          9.40         1.27 o                         
  -9   3   1          0.35         -3.21         3.07 o                         
  -8   3   1          1.24         -1.93         2.91 o                         
  -7   3   1        382.93        387.27         8.30 o                         
  -6   3   1        202.16        209.38         5.16 o                         
  -4   3   1         84.33         85.25         1.69 o                         
  -3   3   1        578.27        594.82        23.36 o                         
  -2   3   1         91.43        102.15         1.93 o                         
   0   3   1         30.60         35.93         0.88 o                         
   1   3   1       1215.33       1271.22        26.81 o                         
   2   3   1        579.64        624.04         7.01 o                         
   3   3   1        641.23        708.86         6.94 o                         
   4   3   1         24.08         22.90         0.85 o                         
   5   3   1          0.00          0.23         0.37 o                         
   6   3   1        190.19        187.24         3.09 o                         
   7   3   1          1.81          0.81         0.59 o                         
   8   3   1         11.58         10.49         1.21 o                         
  -9   4   1        193.55        180.89        10.72 o                         
  -8   4   1         75.09         66.81         3.23 o                         
  -7   4   1          0.82          1.25         0.79 o                         
  -6   4   1        311.26        292.78         6.51 o                         
  -5   4   1         69.95         66.21         3.67 o                         
  -4   4   1        157.33        158.63         3.24 o                         
  -3   4   1        256.96        262.17         7.53 o                         
  -2   4   1        499.63        514.86        11.39 o                         
  -1   4   1         65.42         72.22         2.91 o                         
   0   4   1          1.50          0.91         0.17 o                         
   1   4   1        116.12        122.47         3.87 o                         
   2   4   1          2.99          7.76         0.40 o                         
   3   4   1         86.32         84.28         1.49 o                         
   4   4   1        125.90        116.02         1.99 o                         
   5   4   1        268.13        245.62         3.57 o                         
   6   4   1         14.90         14.89         0.97 o                         
   7   4   1         21.32         25.73         1.29 o                         
   8   4   1         66.94         71.96         2.83 o                         
  -9   5   1         21.49         13.99         4.69 o                         
  -8   5   1          0.39         -0.08         1.64 o                         
  -7   5   1        112.28        107.60         3.84 o                         
  -6   5   1         59.48         62.84         2.19 o                         
  -5   5   1        161.45        157.04         3.21 o                         
  -4   5   1          0.74          0.25         0.38 o                         
  -3   5   1        893.04        906.14        13.41 o                         
  -2   5   1        437.95        454.99        41.67 o                         
  -1   5   1         97.46        120.70         2.52 o                         
   0   5   1          5.53          7.74         0.57 o                         
   1   5   1        518.55        519.76         8.23 o                         
   2   5   1         60.26         25.70         4.85 o                         
   3   5   1         13.86         11.20         0.61 o                         
   4   5   1        114.77         98.63         1.85 o                         
   5   5   1          0.12         -0.41         0.31 o                         
   6   5   1         21.03         13.78         0.96 o                         
   7   5   1          1.56          1.51         0.57 o                         
   8   5   1          1.84          3.76         0.97 o                         
  -8   6   1          0.16         -0.41         0.78 o                         
  -7   6   1         54.50         47.05         2.63 o                         
  -6   6   1         91.66         94.36         2.69 o                         
  -5   6   1         26.26         26.88         1.69 o                         
  -4   6   1          0.93          1.02         0.52 o                         
   0   6   1          3.00          3.06         0.58 o                         
   3   6   1          5.80          3.23         0.44 o                         
   4   6   1        126.53        123.00         2.28 o                         
   5   6   1          0.27          2.10         0.57 o                         
   6   6   1          0.07         -0.61         0.51 o                         
   7   6   1          3.62          4.30         0.76 o                         
  -8   7   1         23.20         23.36         2.42 o                         
  -7   7   1         21.08         22.09         2.09 o                         
  -6   7   1        810.53        809.22        14.64 o                         
  -5   7   1          0.27          0.58         0.74 o                         
  -4   7   1         19.45         19.85         1.79 o                         
  -3   7   1         17.20         17.04         1.39 o                         
  -2   7   1         32.15         38.10         1.18 o                         
  -1   7   1         64.70         62.88         1.49 o                         
   0   7   1        454.08        438.98         5.33 o                         
   1   7   1       1597.26       1551.56        19.47 o                         
   2   7   1        170.84        160.19         3.17 o                         
   3   7   1          2.72          1.32         0.43 o                         
   4   7   1        135.39        140.21         3.21 o                         
   5   7   1         42.08         48.22         1.54 o                         
   6   7   1          0.03          0.50         0.46 o                         
  -7   8   1         13.99         15.97         1.93 o                         
  -6   8   1         39.52         48.32         2.55 o                         
  -5   8   1        295.55        295.81         6.66 o                         
  -4   8   1          0.10          0.00         0.58 o                         
  -3   8   1          0.78          0.24         0.39 o                         
  -2   8   1         10.99          9.98         0.75 o                         
  -1   8   1         23.93         26.08         1.03 o                         
   0   8   1        330.12        329.22         5.25 o                         
   1   8   1        361.04        354.28         5.63 o                         
   2   8   1        129.81        129.22         2.90 o                         
   3   8   1         71.59         67.84         2.09 o                         
   4   8   1         29.08         25.72         1.79 o                         
   5   8   1         18.40         17.51         2.01 o                         
   6   8   1         11.07         10.15         0.97 o                         
  -6   9   1         49.17         50.35         2.69 o                         
  -5   9   1          6.90          6.24         1.12 o                         
  -4   9   1          6.70         12.32         1.83 o                         
  -3   9   1          8.76          6.40         1.07 o                         
  -2   9   1         12.37         12.13         0.88 o                         
  -1   9   1         12.51         12.94         0.91 o                         
   0   9   1        405.79        400.04         5.73 o                         
   1   9   1          2.26          3.09         0.50 o                         
   2   9   1         27.05         27.23         1.34 o                         
   3   9   1          3.42          4.06         0.73 o                         
   4   9   1        477.82        467.89         7.78 o                         
   5   9   1         69.69         85.35         2.80 o                         
  -5  10   1          0.00         -0.31         0.60 o                         
  -4  10   1         52.03         50.68         2.40 o                         
  -3  10   1         24.50         25.83         1.53 o                         
  -2  10   1          6.75          6.79         0.77 o                         
  -1  10   1         20.23         20.91         1.18 o                         
   0  10   1        203.56        205.44         3.74 o                         
   1  10   1          4.70          3.87         0.69 o                         
   2  10   1          3.08          3.62         0.58 o                         
   3  10   1          5.22          7.82         0.97 o                         
  -3  11   1        100.19        102.28         3.06 o                         
  -2  11   1         13.92         13.64         1.26 o                         
  -1  11   1         49.62         48.76         1.92 o                         
   0  11   1         11.92         12.65         1.07 o                         
   1  11   1          0.12          0.47         0.57 o                         
  -1 -12   2        119.63        114.54         2.50 o                         
   0 -12   2          2.90          4.42         0.66 o                         
   1 -12   2         79.08         76.71         2.03 o                         
   2 -12   2          5.12          3.83         0.91 o                         
   3 -12   2          8.39          7.79         3.26 o                         
  -3 -11   2         32.48         25.83         1.49 o                         
  -2 -11   2          4.96          2.92         0.63 o                         
  -1 -11   2          0.29          0.41         0.73 o                         
   0 -11   2        297.84        301.56         4.65 o                         
   1 -11   2         25.00         24.68         1.13 o                         
   2 -11   2         77.26         71.70         1.87 o                         
   3 -11   2         12.45         11.27         1.17 o                         
   4 -11   2          6.36          7.45         2.45 o                         
   5 -11   2         17.17         20.16         2.56 o                         
  -5 -10   2          9.63          8.57         1.08 o                         
  -4 -10   2         78.19         77.52         2.42 o                         
  -3 -10   2         63.87         63.70         3.58 o                         
  -2 -10   2          2.80          2.08         0.64 o                         
  -1 -10   2          0.00         -0.26         0.33 o                         
   0 -10   2         14.54         14.63         0.81 o                         
   1 -10   2         93.77         99.32         2.05 o                         
   2 -10   2         22.34         24.91         1.04 o                         
   3 -10   2         16.19         16.81         1.59 o                         
   4 -10   2         59.35         60.29         4.08 o                         
   5 -10   2        109.21        114.38        11.47 o                         
   6 -10   2         32.66         31.14         2.27 o                         
  -6  -9   2          0.23         -0.19         0.53 o                         
  -5  -9   2         15.56         15.82         1.30 o                         
  -4  -9   2         46.37         49.72         1.82 o                         
  -3  -9   2          0.02         -0.04         0.38 o                         
  -2  -9   2          6.68          7.32         0.94 o                         
  -1  -9   2         18.36         19.53         0.90 o                         
   0  -9   2        211.19        209.00         3.22 o                         
   1  -9   2        310.90        301.94         6.79 o                         
   2  -9   2          7.35          6.51         0.75 o                         
   3  -9   2        180.14        173.66         3.99 o                         
   4  -9   2         20.24         19.65         1.88 o                         
   5  -9   2        176.06        176.30         4.65 o                         
   6  -9   2        263.01        275.17         6.63 o                         
   7  -9   2          0.63         -0.27         1.04 o                         
  -6  -8   2         40.86         42.72         1.91 o                         
  -5  -8   2        102.22        104.32         2.80 o                         
  -4  -8   2          0.30          0.69         0.39 o                         
  -3  -8   2         83.85         75.28         2.01 o                         
  -2  -8   2         11.72         10.91         1.05 o                         
  -1  -8   2        205.47        214.80         2.91 o                         
   0  -8   2          1.75          0.71         0.18 o                         
   1  -8   2         10.05         11.20         0.35 o                         
   2  -8   2        460.84        467.53         5.95 o                         
   3  -8   2          0.44          0.48         0.40 o                         
   4  -8   2          9.87          7.96         1.49 o                         
   5  -8   2        151.57        155.11         9.35 o                         
   6  -8   2        172.50        167.00         4.72 o                         
   7  -8   2        173.74        176.84         6.15 o                         
  -7  -7   2        127.32        128.44         3.17 o                         
  -6  -7   2         34.20         30.84         2.72 o                         
  -5  -7   2          0.24          0.71         0.53 o                         
  -4  -7   2        170.33        128.69         3.43 o                         
  -3  -7   2        119.90        100.68         2.26 o                         
  -2  -7   2         14.19         11.64         0.69 o                         
  -1  -7   2          3.66          3.45         0.28 o                         
   0  -7   2         75.30         75.64         2.39 o                         
   1  -7   2         31.18         29.44         1.24 o                         
   2  -7   2         68.62         69.10         1.40 o                         
   3  -7   2        298.92        308.06         9.73 o                         
   4  -7   2        193.41        186.63         4.25 o                         
   5  -7   2         45.65         42.37         2.05 o                         
   6  -7   2        160.26        158.80         7.78 o                         
   7  -7   2          0.19         -0.17         0.76 o                         
   8  -7   2         16.09         19.74         2.22 o                         
  -8  -6   2         41.07         44.23         1.70 o                         
  -7  -6   2         51.15         45.87         1.58 o                         
  -6  -6   2          0.35         -0.02         0.43 o                         
  -5  -6   2        132.39        116.26         2.47 o                         
  -4  -6   2          0.50         -0.09         0.34 o                         
  -3  -6   2         71.51         84.65         2.31 o                         
  -2  -6   2         52.24         70.25         1.29 o                         
  -1  -6   2        131.17        136.20         3.31 o                         
   0  -6   2        220.22        243.99         4.90 o                         
   1  -6   2          9.85          9.90         0.82 o                         
   2  -6   2         53.09         56.99         1.11 o                         
   3  -6   2        268.16        261.37         5.44 o                         
   4  -6   2          9.14          6.65         0.83 o                         
   5  -6   2          9.79          7.48         1.21 o                         
   6  -6   2        100.76         96.08         3.34 o                         
   7  -6   2         21.75         22.26         2.07 o                         
   8  -6   2         18.06         16.71         2.01 o                         
  -8  -5   2         27.70         26.63         2.05 o                         
  -7  -5   2         27.01         24.83         1.65 o                         
  -6  -5   2        328.17        315.48         4.42 o                         
  -5  -5   2        355.10        361.07         5.45 o                         
  -4  -5   2         31.54         30.24         1.03 o                         
  -3  -5   2        221.41        245.67         4.91 o                         
  -2  -5   2         49.60         61.10         1.21 o                         
  -1  -5   2       1637.26       1784.55        27.47 o                         
   0  -5   2        996.14       1005.59        15.90 o                         
   1  -5   2          7.80          9.86         0.63 o                         
   2  -5   2        537.31        545.02         6.20 o                         
   3  -5   2         14.46         14.17         0.64 o                         
   4  -5   2        359.27        359.31         6.78 o                         
   5  -5   2        304.00        327.28         6.08 o                         
   6  -5   2         22.41         19.88         2.06 o                         
   7  -5   2          0.97          1.34         0.98 o                         
   8  -5   2          0.07         -1.07         2.66 o                         
   9  -5   2          2.25         -4.30         3.41 o                         
  -8  -4   2          5.13          6.50         0.83 o                         
  -7  -4   2          1.82          2.01         0.56 o                         
  -6  -4   2         13.39         13.85         0.87 o                         
  -5  -4   2        156.38        146.79         2.38 o                         
  -4  -4   2        453.08        477.38         5.55 o                         
  -3  -4   2        488.17        496.05        21.77 o                         
  -2  -4   2       1539.30       1667.50        33.55 o                         
  -1  -4   2        556.96        341.95         9.28 o                         
   0  -4   2         35.17         15.67         1.18 o                         
   1  -4   2        266.23        287.29         5.80 o                         
   2  -4   2         51.29         48.15         0.97 o                         
   3  -4   2        242.39        245.18         3.62 o                         
   4  -4   2        257.86        272.82         4.25 o                         
   5  -4   2        112.83        118.46         3.42 o                         
   6  -4   2          1.66          3.23         1.76 o                         
   7  -4   2          0.82          0.74         1.90 o                         
   8  -4   2          9.15          8.43         1.52 o                         
   9  -4   2         73.25         69.80         7.53 o                         
  -9  -3   2         41.86         46.32         2.15 o                         
  -8  -3   2         35.18         33.08         1.42 o                         
  -7  -3   2         53.56         50.55         1.56 o                         
  -6  -3   2        322.22        308.75         4.30 o                         
  -5  -3   2        260.16        233.04         3.27 o                         
  -4  -3   2         13.10          7.59         0.51 o                         
  -3  -3   2         91.47        104.91         1.58 o                         
  -1  -3   2        124.20        138.42         4.23 o                         
   0  -3   2      19773.90      21076.61       408.30 o                         
   1  -3   2          0.65         -0.43         0.30 o                         
   2  -3   2        657.34        655.38        10.26 o                         
   3  -3   2        186.91        199.54         7.18 o                         
   4  -3   2        516.80        542.28         9.45 o                         
   5  -3   2        261.92        260.10         8.38 o                         
   6  -3   2         16.83         16.14         1.59 o                         
   7  -3   2        248.93        240.03         6.10 o                         
   8  -3   2        107.71        118.58         8.01 o                         
   9  -3   2         51.93         45.97         6.29 o                         
  -9  -2   2          0.51          0.76         0.88 o                         
  -8  -2   2         16.78         20.22         1.40 o                         
  -7  -2   2        214.05        203.34         3.56 o                         
  -6  -2   2        198.67        180.96         2.93 o                         
  -5  -2   2        162.93        159.76         2.51 o                         
  -4  -2   2        703.67        751.25         7.36 o                         
  -3  -2   2        173.75        196.67         2.36 o                         
  -2  -2   2        182.95        198.55         2.32 o                         
  -1  -2   2       4681.88       4956.79        78.98 o                         
   0  -2   2        251.43        275.61         4.41 o                         
   2  -2   2       5116.02       5242.17        69.87 o                         
   3  -2   2        134.02        153.96         2.51 o                         
   4  -2   2        405.47        469.34         6.46 o                         
   5  -2   2          1.23          0.68         0.35 o                         
   6  -2   2        134.79        155.67         2.48 o                         
   7  -2   2        241.71        216.67         4.09 o                         
   8  -2   2        196.93        192.30         4.82 o                         
   9  -2   2         47.80         46.75         6.08 o                         
  -9  -1   2         71.06         80.47         2.84 o                         
  -8  -1   2          0.70         -0.35         0.64 o                         
  -7  -1   2          2.77          3.19         0.56 o                         
  -6  -1   2         51.13         52.75         2.59 o                         
  -5  -1   2         72.81         77.23         1.41 o                         
  -4  -1   2        125.26        126.60         1.73 o                         
  -3  -1   2        628.70        668.95         7.42 o                         
  -2  -1   2         13.77         13.36         0.42 o                         
  -1  -1   2        121.58        127.37         1.83 o                         
   0  -1   2          2.38          2.05         0.24 o                         
   1  -1   2       1495.77       1585.63        18.64 o                         
   2  -1   2        263.66        227.33         2.37 o                         
   3  -1   2        246.66        287.54         3.07 o                         
   4  -1   2         12.23         16.40         0.59 o                         
   5  -1   2          6.85          6.77         0.78 o                         
   6  -1   2        550.38        512.73         6.33 o                         
   7  -1   2         52.16         55.10         2.21 o                         
   8  -1   2        206.44        191.32         3.70 o                         
   9  -1   2         66.41         70.69         3.49 o                         
  -9   0   2          2.14          2.62         0.88 o                         
  -8   0   2         13.21          9.38         1.88 o                         
  -7   0   2        247.92        221.69         4.05 o                         
  -6   0   2         20.43         18.48         1.33 o                         
  -5   0   2        292.29        278.84         3.76 o                         
  -4   0   2        147.57        162.25         2.39 o                         
  -3   0   2        335.10        346.99         6.10 o                         
  -2   0   2        795.56        826.21         7.71 o                         
  -1   0   2        451.27        463.50         4.36 o                         
   0   0   2        646.71        677.92         7.06 o                         
   1   0   2        170.11        169.25         2.06 o                         
   2   0   2        131.71        132.64         2.17 o                         
   3   0   2         19.36         18.19         0.70 o                         
   4   0   2         95.79        108.00         3.86 o                         
   5   0   2         55.08         67.55         1.52 o                         
   6   0   2          0.88          1.02         0.38 o                         
   7   0   2        195.62        168.24         3.39 o                         
   8   0   2          0.67          1.10         0.73 o                         
   9   0   2         15.19         20.52         1.65 o                         
  -9   1   2         98.46        123.16         2.98 o                         
  -8   1   2         44.07         47.34         1.77 o                         
  -7   1   2          3.49          2.06         0.95 o                         
  -6   1   2        654.04        605.31         6.43 o                         
  -5   1   2          3.65          4.22         2.68 o                         
  -4   1   2        386.32        414.79         4.35 o                         
  -3   1   2         85.82         85.76         1.23 o                         
  -2   1   2        154.26        141.78         1.85 o                         
  -1   1   2         70.47         73.26         0.81 o                         
   0   1   2        632.73        669.68         5.12 o                         
   1   1   2        109.82        115.21         1.15 o                         
   2   1   2          0.00          0.31         0.16 o                         
   3   1   2        520.84        547.65         5.49 o                         
   4   1   2        885.99        968.30         9.40 o                         
   5   1   2        143.96        154.03         2.59 o                         
   6   1   2        651.74        610.09         7.41 o                         
   7   1   2         17.96         18.93         1.32 o                         
   8   1   2         12.43          9.70         1.12 o                         
   9   1   2         25.62         30.53         1.85 o                         
  -9   2   2         10.06         12.85         2.43 o                         
  -8   2   2         81.77         68.69         2.80 o                         
  -7   2   2         99.11         95.40         1.92 o                         
  -6   2   2         41.21         45.83         1.89 o                         
  -5   2   2         12.19         10.49         0.61 o                         
  -4   2   2        156.98        173.23         1.95 o                         
  -3   2   2        349.15        351.36         3.70 o                         
  -2   2   2        735.62        785.14        10.45 o                         
  -1   2   2         77.96         87.52         0.96 o                         
   0   2   2        561.88        603.77         5.19 o                         
   1   2   2        189.80        209.19         1.84 o                         
   2   2   2        458.70        484.43         4.44 o                         
   3   2   2          0.03          0.87         0.23 o                         
   4   2   2          6.28          2.54         0.35 o                         
   5   2   2        219.71        199.70         2.71 o                         
   6   2   2         48.77         52.12         1.36 o                         
   7   2   2        149.20        133.74         2.64 o                         
   8   2   2         21.19         17.72         1.41 o                         
  -9   3   2          0.13         -2.98         3.04 o                         
  -8   3   2          0.26          0.25         2.98 o                         
  -7   3   2          4.64          2.19         0.90 o                         
  -6   3   2        517.18        488.91         9.49 o                         
  -5   3   2        158.61        148.81         3.06 o                         
  -4   3   2         35.36         33.55         1.32 o                         
  -3   3   2        880.47        921.90         9.94 o                         
  -2   3   2         16.10         26.06         0.75 o                         
  -1   3   2       2023.00       2189.84        20.40 o                         
   0   3   2          6.12          7.01         0.34 o                         
   1   3   2         91.96         93.95         1.26 o                         
   2   3   2        227.67        273.10         3.83 o                         
   3   3   2        442.43        457.98         6.12 o                         
   4   3   2          0.03          0.03         0.28 o                         
   5   3   2          4.35          6.15         0.64 o                         
   6   3   2         45.48         37.01         1.33 o                         
   7   3   2         66.93         61.75         1.80 o                         
   8   3   2          2.44          1.49         0.83 o                         
  -9   4   2          4.30          1.05         3.62 o                         
  -8   4   2          1.54         -0.05         1.49 o                         
  -7   4   2         22.99         24.78         3.28 o                         
  -6   4   2         54.97         57.56         2.10 o                         
  -5   4   2         56.93         50.51         2.84 o                         
  -4   4   2         55.96         62.59         1.89 o                         
  -3   4   2          3.93          2.31         0.42 o                         
  -2   4   2        705.02        724.38         7.24 o                         
  -1   4   2         42.34         39.55         0.71 o                         
   0   4   2         20.23         17.66         0.48 o                         
   1   4   2        108.91        122.94         1.58 o                         
   2   4   2         27.54         29.43         0.73 o                         
   3   4   2         33.08         38.60         0.95 o                         
   4   4   2        509.47        475.42         5.84 o                         
   5   4   2          0.12          0.30         0.39 o                         
   6   4   2         40.52         33.95         1.41 o                         
   7   4   2          1.46          2.76         0.60 o                         
   8   4   2        203.43        227.03         4.75 o                         
  -8   5   2         43.11         37.68         2.53 o                         
  -7   5   2          6.50          6.29         1.27 o                         
  -6   5   2        244.95        242.87         4.68 o                         
  -5   5   2         18.58         17.57         1.16 o                         
  -4   5   2         25.68         29.00         1.26 o                         
  -3   5   2         20.10         22.88         1.16 o                         
  -2   5   2          0.00          0.67         0.22 o                         
  -1   5   2         61.29         73.12         1.08 o                         
   0   5   2        256.87        258.48         2.87 o                         
   1   5   2         59.97         56.44         0.99 o                         
   2   5   2         14.06         12.84         0.58 o                         
   3   5   2          0.27          0.11         0.25 o                         
   4   5   2         20.56         21.41         0.85 o                         
   5   5   2        199.95        195.96         2.88 o                         
   6   5   2         48.67         53.62         1.66 o                         
   7   5   2        149.08        162.08         3.18 o                         
  -8   6   2          5.07          5.98         1.38 o                         
  -7   6   2         26.10         26.35         1.99 o                         
  -6   6   2        528.87        530.71        11.08 o                         
  -5   6   2         30.18         32.24         2.08 o                         
  -4   6   2         60.66         69.53         2.48 o                         
  -3   6   2          0.21          0.80         0.48 o                         
  -2   6   2         21.22          8.60         0.96 o                         
  -1   6   2         12.12         13.19         1.92 o                         
   0   6   2        219.74        221.08         4.93 o                         
   1   6   2        336.43        336.32         4.27 o                         
   2   6   2          6.20          8.91         0.62 o                         
   3   6   2         12.88         14.45         1.37 o                         
   4   6   2        575.82        520.11         6.57 o                         
   5   6   2          0.05          0.13         0.36 o                         
   6   6   2          1.23          2.27         0.52 o                         
   7   6   2         23.59         25.13         1.30 o                         
  -8   7   2          2.30          2.80         1.16 o                         
  -7   7   2         32.82         32.49         1.90 o                         
  -6   7   2         24.44         25.00         1.94 o                         
  -5   7   2        208.10        209.75         5.23 o                         
  -4   7   2          5.63          7.21         1.03 o                         
  -3   7   2         46.67         53.85         1.81 o                         
  -2   7   2         35.16         31.04         1.40 o                         
  -1   7   2        113.44        109.12         2.35 o                         
   0   7   2        704.93        667.94         9.24 o                         
   1   7   2        108.78         99.37         1.92 o                         
   2   7   2         20.13         17.28         1.18 o                         
   3   7   2        240.42        241.88         4.48 o                         
   4   7   2         20.32         16.77         1.00 o                         
   5   7   2        255.21        224.77         3.79 o                         
   6   7   2          0.03         -0.54         0.42 o                         
  -7   8   2          0.14          2.50         1.39 o                         
  -6   8   2         26.48         26.80         2.03 o                         
  -5   8   2        137.86        149.42         4.37 o                         
  -4   8   2         67.41         63.04         2.54 o                         
  -3   8   2          7.44          6.24         0.81 o                         
  -2   8   2         52.75         47.46         1.48 o                         
  -1   8   2          7.18          6.93         0.67 o                         
   0   8   2         35.30         37.25         1.30 o                         
   1   8   2        407.72        402.35         5.32 o                         
   2   8   2          0.65          0.56         0.43 o                         
   3   8   2         77.43         81.60         2.40 o                         
   4   8   2         92.83         94.45         2.74 o                         
   5   8   2         39.69         42.64         1.57 o                         
  -6   9   2          8.34         11.80         1.57 o                         
  -5   9   2         14.71         16.64         1.67 o                         
  -4   9   2        111.03         99.47         3.39 o                         
  -3   9   2          2.85          1.80         0.60 o                         
  -2   9   2          2.89          2.18         0.51 o                         
  -1   9   2         98.91         97.92         2.31 o                         
   0   9   2         10.30         10.33         1.13 o                         
   1   9   2         79.65         75.48         2.23 o                         
   2   9   2         44.54         45.22         1.47 o                         
   3   9   2          9.13          9.60         2.17 o                         
   4   9   2          1.90          1.21         0.62 o                         
  -5  10   2         39.71         42.20         2.46 o                         
  -4  10   2         27.91         30.55         2.04 o                         
  -3  10   2         73.97         68.71         2.44 o                         
  -2  10   2        313.88        312.74         5.95 o                         
  -1  10   2         12.47         11.02         0.96 o                         
   0  10   2         72.96         72.81         2.09 o                         
   1  10   2          1.18          0.70         0.53 o                         
   2  10   2          0.80          1.57         0.60 o                         
   3  10   2         14.85         15.82         1.60 o                         
  -2  11   2         91.16         93.40         3.69 o                         
  -1  11   2          3.17          6.05         1.12 o                         
   0  11   2         15.86         15.66         1.21 o                         
  -2 -12   3         32.61         31.60         2.56 o                         
  -1 -12   3          0.28          1.01         0.46 o                         
   0 -12   3          5.27          4.95         0.68 o                         
   1 -12   3        189.27        201.50         3.53 o                         
   2 -12   3         26.82         25.69         1.22 o                         
   3 -12   3         90.29         92.78         2.96 o                         
  -4 -11   3         10.76          9.19         1.04 o                         
  -3 -11   3         45.98         43.95         1.74 o                         
  -2 -11   3          0.60          0.54         0.43 o                         
  -1 -11   3          3.04          2.02         0.50 o                         
   0 -11   3        125.01        127.48         2.46 o                         
   1 -11   3         15.99         15.95         1.06 o                         
   2 -11   3         46.65         48.14         1.45 o                         
   3 -11   3         16.66         16.64         1.46 o                         
   4 -11   3          0.23          1.29         1.42 o                         
   5 -11   3         38.53         42.54         2.31 o                         
  -5 -10   3         13.14         11.72         1.16 o                         
  -4 -10   3          4.24          4.46         0.75 o                         
  -3 -10   3         51.41         54.68         1.83 o                         
  -2 -10   3          9.26          9.62         0.81 o                         
  -1 -10   3          0.06         -0.28         0.43 o                         
   0 -10   3         47.59         48.46         1.51 o                         
   1 -10   3        137.95        140.84         2.44 o                         
   2 -10   3          8.19          8.10         0.64 o                         
   3 -10   3         19.51         20.65         2.51 o                         
   4 -10   3          3.81          2.89         0.77 o                         
   5 -10   3          0.91          1.36         0.77 o                         
   6 -10   3          0.91          1.34         1.77 o                         
  -6  -9   3          1.41          1.28         0.67 o                         
  -5  -9   3         41.47         42.15         1.80 o                         
  -4  -9   3         11.34          7.90         0.89 o                         
  -3  -9   3        124.55        112.08         2.60 o                         
  -2  -9   3         29.03         27.13         1.07 o                         
  -1  -9   3          5.59          6.63         0.51 o                         
   0  -9   3         77.79         80.38         2.38 o                         
   1  -9   3         10.76         11.98         1.08 o                         
   2  -9   3         98.88         93.19         1.83 o                         
   3  -9   3         41.11         43.64         1.66 o                         
   4  -9   3         57.78         51.82         3.37 o                         
   5  -9   3          3.82          4.12         1.15 o                         
   6  -9   3        170.73        180.83         5.07 o                         
   7  -9   3          1.22          0.40         2.37 o                         
  -7  -8   3        151.97        148.37         4.71 o                         
  -6  -8   3          0.40         -0.02         0.58 o                         
  -5  -8   3          1.84          3.49         0.86 o                         
  -4  -8   3          1.00          0.45         0.40 o                         
  -3  -8   3         76.67         82.76         2.06 o                         
  -2  -8   3         99.73        105.41         2.18 o                         
  -1  -8   3          3.69          4.65         0.79 o                         
   0  -8   3          2.89          2.40         0.64 o                         
   1  -8   3         26.91         22.48         1.19 o                         
   2  -8   3          8.26          8.32         0.50 o                         
   3  -8   3          0.20          0.35         0.45 o                         
   4  -8   3        147.84        148.24         3.72 o                         
   5  -8   3          3.17          3.07         0.83 o                         
   6  -8   3        129.11        134.51         4.22 o                         
   7  -8   3         12.82         11.62         1.61 o                         
  -7  -7   3          5.08          3.98         1.03 o                         
  -6  -7   3         45.67         48.32         2.35 o                         
  -5  -7   3          5.08          5.05         0.88 o                         
  -4  -7   3         25.65         19.67         1.29 o                         
  -3  -7   3         99.43        109.28         2.33 o                         
  -2  -7   3        151.89        158.97         2.24 o                         
  -1  -7   3        106.10        105.93         2.94 o                         
   0  -7   3          5.47          4.68         1.30 o                         
   1  -7   3        163.97        166.74         3.26 o                         
   2  -7   3          8.17          9.69         0.41 o                         
   3  -7   3          3.42          4.19         0.62 o                         
   4  -7   3         14.55         15.35         1.17 o                         
   5  -7   3         49.38         46.59         2.15 o                         
   6  -7   3         95.87         90.40         3.31 o                         
   7  -7   3          4.64          5.46         1.23 o                         
   8  -7   3         88.47         93.24         6.14 o                         
  -8  -6   3          4.99          4.23         0.81 o                         
  -7  -6   3         11.55         12.29         1.11 o                         
  -6  -6   3         34.17         37.63         1.95 o                         
  -5  -6   3        602.93        556.16        10.18 o                         
  -4  -6   3        104.21        107.84         5.08 o                         
  -3  -6   3          0.29          0.40         0.46 o                         
  -2  -6   3         25.96         25.07         0.65 o                         
  -1  -6   3        122.97        118.45         4.03 o                         
   0  -6   3        638.59        671.49        11.20 o                         
   1  -6   3         45.81         51.13         1.45 o                         
   2  -6   3          4.68          5.32         0.37 o                         
   3  -6   3          7.84          9.07         0.58 o                         
   4  -6   3         32.19         24.87         1.37 o                         
   5  -6   3         83.59         77.36         2.73 o                         
   6  -6   3          0.05         -0.06         1.41 o                         
   7  -6   3          6.75          7.48         1.40 o                         
   8  -6   3          1.47          1.33         1.79 o                         
  -8  -5   3         28.48         32.24         1.66 o                         
  -7  -5   3         53.34         52.26         1.59 o                         
  -6  -5   3         10.35         11.04         0.89 o                         
  -5  -5   3        584.15        556.84         7.72 o                         
  -4  -5   3         26.76         28.36         1.61 o                         
  -3  -5   3        360.04        377.49         5.24 o                         
  -2  -5   3         89.03         97.73         1.63 o                         
  -1  -5   3        471.59        505.57         8.59 o                         
   0  -5   3        190.99        172.68         3.50 o                         
   1  -5   3       1442.53       1498.37        19.40 o                         
   2  -5   3        131.97        136.54         2.06 o                         
   3  -5   3         56.41         55.11         1.30 o                         
   4  -5   3         69.63         70.37         2.95 o                         
   5  -5   3        253.13        244.99         5.49 o                         
   6  -5   3         29.79         29.94         2.03 o                         
   7  -5   3         25.06         29.29         2.17 o                         
   8  -5   3          8.68          7.17         3.22 o                         
  -9  -4   3          1.30          1.47         1.17 o                         
  -8  -4   3         13.07         16.62         1.12 o                         
  -7  -4   3         72.74         79.62         1.95 o                         
  -6  -4   3         73.90         76.42         1.73 o                         
  -5  -4   3          1.10          1.24         0.41 o                         
  -4  -4   3         24.59         22.83         0.79 o                         
  -3  -4   3        146.17        145.48         3.14 o                         
  -2  -4   3        199.08        226.53         3.14 o                         
  -1  -4   3        285.07        278.32         7.66 o                         
   0  -4   3         23.16         32.95         1.53 o                         
   1  -4   3        195.16        191.81         3.00 o                         
   2  -4   3         31.36         31.15         1.24 o                         
   3  -4   3          5.43          7.80         0.52 o                         
   4  -4   3         53.12         48.08         1.89 o                         
   5  -4   3         53.03         56.86         2.36 o                         
   6  -4   3         17.64         14.54         4.01 o                         
   7  -4   3         22.68         19.75         1.94 o                         
   8  -4   3         58.35         71.78         3.48 o                         
   9  -4   3         10.20          6.70         3.93 o                         
  -9  -3   3          6.07          5.67         1.34 o                         
  -8  -3   3          1.72          1.61         0.77 o                         
  -7  -3   3         14.96         14.59         0.99 o                         
  -6  -3   3        181.52        174.32         2.85 o                         
  -5  -3   3        503.02        490.82         5.91 o                         
  -4  -3   3         11.13         13.13         0.65 o                         
  -3  -3   3         55.94         65.78         1.14 o                         
  -2  -3   3        212.27        228.44         4.04 o                         
  -1  -3   3        159.17        146.81         2.02 o                         
   0  -3   3         73.75         73.07         1.54 o                         
   1  -3   3       2344.01       2458.17        28.75 o                         
   2  -3   3        329.83        352.52         6.42 o                         
   3  -3   3         10.90         13.99         0.92 o                         
   4  -3   3        130.26        135.61         3.39 o                         
   5  -3   3         59.45         55.53         2.36 o                         
   6  -3   3          0.26         -0.02         0.67 o                         
   7  -3   3         65.51         53.12         3.37 o                         
   8  -3   3        123.21        112.66         7.72 o                         
   9  -3   3          5.07          5.99         3.52 o                         
  -9  -2   3         13.59         12.49         1.29 o                         
  -8  -2   3         22.87         21.52         2.05 o                         
  -7  -2   3        138.71        143.08         2.66 o                         
  -6  -2   3       1314.43       1265.63        13.99 o                         
  -5  -2   3          0.99          0.46         0.37 o                         
  -4  -2   3          3.08          2.42         0.31 o                         
  -3  -2   3         45.05         50.76         0.88 o                         
  -2  -2   3        254.71        278.43         5.01 o                         
  -1  -2   3          0.49          0.18         0.21 o                         
   0  -2   3       1263.45       1327.12        13.87 o                         
   1  -2   3       2577.26       2599.10        38.39 o                         
   2  -2   3        456.49        497.01         8.13 o                         
   3  -2   3         28.39         22.63         0.83 o                         
   4  -2   3         19.68         24.56         1.00 o                         
   5  -2   3          3.92          3.73         0.46 o                         
   6  -2   3         56.31         70.55         1.52 o                         
   7  -2   3        104.20        108.68         3.42 o                         
   8  -2   3          9.13         10.49         3.41 o                         
   9  -2   3          4.70          4.57         3.45 o                         
  -9  -1   3        131.66        139.68         3.39 o                         
  -8  -1   3          0.01         -1.09         0.94 o                         
  -7  -1   3         45.06         39.06         1.36 o                         
  -6  -1   3        117.01        121.52         2.28 o                         
  -5  -1   3        244.63        225.07         2.82 o                         
  -4  -1   3        357.28        410.59         4.36 o                         
  -3  -1   3         31.07         23.32         0.82 o                         
  -2  -1   3         44.84         47.22         0.78 o                         
  -1  -1   3        598.92        601.57         8.42 o                         
   0  -1   3       3340.34       3382.51        46.09 o                         
   1  -1   3         56.04         62.91         0.96 o                         
   2  -1   3        191.01        227.92         2.76 o                         
   3  -1   3        250.63        249.33         2.77 o                         
   4  -1   3         13.89         11.59         0.55 o                         
   5  -1   3         83.94         79.74         1.45 o                         
   6  -1   3          8.90          5.91         0.66 o                         
   7  -1   3         46.70         51.54         1.73 o                         
   8  -1   3         21.31         19.77         3.36 o                         
   9  -1   3          8.42          6.07         1.50 o                         
  -9   0   3         64.31         67.30         2.91 o                         
  -8   0   3         87.78         79.77         2.35 o                         
  -7   0   3        342.15        326.55         5.36 o                         
  -6   0   3         32.35         41.81         1.15 o                         
  -5   0   3        408.53        397.75         5.06 o                         
  -4   0   3          0.00         -0.03         0.21 o                         
  -3   0   3       3653.72       3866.34        34.87 o                         
  -2   0   3        324.57        339.94         3.86 o                         
  -1   0   3       1672.67       1672.59        15.16 o                         
   0   0   3         74.69         66.73         1.03 o                         
   1   0   3        922.70        938.36         8.59 o                         
   2   0   3         10.77         14.84         0.54 o                         
   3   0   3          0.26         -0.07         0.17 o                         
   4   0   3        323.90        305.26         3.94 o                         
   5   0   3        478.23        468.57         5.77 o                         
   6   0   3         66.37         72.20         2.00 o                         
   7   0   3         54.42         52.06         1.84 o                         
   8   0   3         11.92         12.51         1.18 o                         
   9   0   3          3.87          5.89         1.74 o                         
  -9   1   3          1.68          2.50         0.98 o                         
  -8   1   3         53.81         45.02         1.75 o                         
  -7   1   3         82.58         91.60         2.29 o                         
  -6   1   3        445.61        425.16         4.80 o                         
  -5   1   3        237.29        219.00         3.94 o                         
  -4   1   3        174.07        177.75         2.23 o                         
  -3   1   3       1154.29       1149.90        10.77 o                         
  -2   1   3        256.46        290.50         3.47 o                         
  -1   1   3        185.80        215.72         2.14 o                         
   0   1   3        244.87        249.89         2.16 o                         
   1   1   3          7.76         13.48         0.35 o                         
   2   1   3        745.98        798.85         7.01 o                         
   3   1   3         58.71         62.81         1.12 o                         
   4   1   3        606.83        616.35         7.23 o                         
   5   1   3         16.85         21.52         0.86 o                         
   6   1   3          6.12          4.58         0.70 o                         
   7   1   3        127.88        119.83         2.87 o                         
   8   1   3         15.78         15.33         1.32 o                         
  -9   2   3         19.96         17.85         1.96 o                         
  -8   2   3         65.32         60.23         2.67 o                         
  -7   2   3        566.90        505.40         6.31 o                         
  -6   2   3         97.51         95.06         2.12 o                         
  -5   2   3          2.72          2.50         0.43 o                         
  -4   2   3         26.32         27.01         0.68 o                         
  -3   2   3        103.10         99.64         1.26 o                         
  -2   2   3         69.55         74.74         0.97 o                         
  -1   2   3       1154.40       1260.17        10.93 o                         
   0   2   3        507.20        527.64         4.26 o                         
   1   2   3       1131.02       1150.41         7.85 o                         
   2   2   3        177.00        199.76         1.98 o                         
   3   2   3         40.69         39.85         0.86 o                         
   4   2   3          3.93          1.95         0.33 o                         
   5   2   3         37.65         34.00         1.11 o                         
   6   2   3        463.83        432.98         5.05 o                         
   7   2   3         32.05         30.74         1.42 o                         
   8   2   3         12.95         14.22         1.33 o                         
  -9   3   3         36.25         32.89         5.75 o                         
  -8   3   3         16.06         14.89         4.15 o                         
  -7   3   3          3.07          4.16         1.14 o                         
  -6   3   3          8.77          9.84         1.31 o                         
  -5   3   3        111.99        106.75         1.58 o                         
  -4   3   3        368.72        358.99         3.86 o                         
  -3   3   3         46.79         39.42         1.00 o                         
  -2   3   3         37.23         29.15         0.73 o                         
  -1   3   3       2394.54       2545.24        20.37 o                         
   0   3   3        365.71        418.31         3.86 o                         
   1   3   3         81.03         83.09         1.04 o                         
   2   3   3        127.97        137.32         1.67 o                         
   3   3   3          9.93         11.12         0.62 o                         
   4   3   3        197.50        195.65         2.97 o                         
   5   3   3          0.65          0.42         0.51 o                         
   6   3   3         12.95         11.18         0.87 o                         
   7   3   3         21.36         28.24         1.64 o                         
   8   3   3         34.04         38.64         2.06 o                         
  -9   4   3         10.62          9.91         4.35 o                         
  -8   4   3         19.18         14.78         3.95 o                         
  -7   4   3          2.67          2.97         0.92 o                         
  -6   4   3        426.85        414.09         6.68 o                         
  -5   4   3         19.72         21.83         1.27 o                         
  -4   4   3        122.90        121.61         2.58 o                         
  -3   4   3        110.10        113.47         3.49 o                         
  -2   4   3        438.47        480.88         5.12 o                         
  -1   4   3        171.74        174.85         2.02 o                         
   0   4   3         46.51         46.12         0.89 o                         
   1   4   3        427.69        463.52         4.35 o                         
   2   4   3         78.47         73.54         1.30 o                         
   3   4   3        411.28        399.23         4.47 o                         
   4   4   3         40.26         50.47         1.24 o                         
   5   4   3        140.44        136.30         2.54 o                         
   6   4   3          0.20         -0.40         0.39 o                         
   7   4   3          0.40          0.45         0.75 o                         
  -8   5   3         49.80         55.33         3.05 o                         
  -7   5   3          0.65          0.52         1.27 o                         
  -6   5   3         55.10         53.23         2.09 o                         
  -5   5   3       1091.50       1077.75        14.41 o                         
  -4   5   3         26.19         26.24         1.28 o                         
  -3   5   3         12.58         10.70         0.82 o                         
  -2   5   3         19.01         17.25         0.82 o                         
  -1   5   3          0.96          1.50         0.28 o                         
   0   5   3         21.32         25.60         0.71 o                         
   1   5   3        138.89        131.30         1.68 o                         
   2   5   3       1257.43       1194.43        11.53 o                         
   3   5   3        797.17        753.84         7.75 o                         
   4   5   3          0.83          0.40         0.40 o                         
   5   5   3        106.90        108.48         2.06 o                         
   6   5   3          7.11          7.53         0.74 o                         
   7   5   3        151.07        175.73         3.80 o                         
  -8   6   3          5.54          6.47         1.61 o                         
  -7   6   3          0.86          1.37         0.79 o                         
  -6   6   3          2.17          1.26         0.68 o                         
  -5   6   3          2.74          3.52         0.74 o                         
  -4   6   3         83.98         87.60         2.26 o                         
  -3   6   3         27.87         27.60         1.30 o                         
  -2   6   3         44.03         42.57         1.64 o                         
  -1   6   3         12.94         12.03         0.64 o                         
   0   6   3        287.10        275.18         3.67 o                         
   1   6   3        483.74        455.66         4.93 o                         
   2   6   3        313.95        310.26         4.21 o                         
   3   6   3         19.98         19.14         0.96 o                         
   4   6   3        310.83        309.45         3.99 o                         
   5   6   3         68.20         58.69         1.61 o                         
   6   6   3          0.48          0.96         0.49 o                         
  -7   7   3         23.73         26.62         2.52 o                         
  -6   7   3         42.96         42.40         2.04 o                         
  -5   7   3         19.05         21.67         1.70 o                         
  -4   7   3         28.26         26.24         3.91 o                         
  -3   7   3          4.36          6.01         0.77 o                         
  -2   7   3         15.39         21.67         1.20 o                         
  -1   7   3          9.41          8.65         0.73 o                         
   0   7   3        207.53        205.55         3.80 o                         
   1   7   3        259.41        252.90         4.46 o                         
   2   7   3          0.00         -0.03         0.25 o                         
   3   7   3          0.12         -0.09         0.32 o                         
   4   7   3         23.94         25.47         1.18 o                         
   5   7   3         38.72         36.62         1.57 o                         
   6   7   3        184.24        208.95         4.15 o                         
  -7   8   3          6.58          7.22         1.67 o                         
  -6   8   3          5.75          7.93         1.40 o                         
  -5   8   3         84.60         83.45         3.25 o                         
  -4   8   3          2.93          4.42         0.94 o                         
  -3   8   3        142.37        130.61         3.27 o                         
  -2   8   3         15.18         17.02         1.71 o                         
  -1   8   3          1.30          2.00         0.47 o                         
   0   8   3         15.62         17.14         1.03 o                         
   1   8   3         10.24          8.54         0.87 o                         
   2   8   3         20.42         20.07         1.28 o                         
   3   8   3         32.38         31.09         1.50 o                         
   4   8   3         25.44         31.55         1.42 o                         
   5   8   3        126.55        142.66         3.80 o                         
  -5   9   3         41.49         43.53         3.91 o                         
  -4   9   3          3.34          5.14         1.02 o                         
  -3   9   3         28.82         34.00         1.75 o                         
  -2   9   3         69.94         70.91         2.38 o                         
  -1   9   3        133.08        133.29         2.88 o                         
   0   9   3          0.12          0.10         0.43 o                         
   1   9   3        149.11        148.27         3.65 o                         
   2   9   3         45.35         48.66         1.93 o                         
   3   9   3          2.46          3.31         0.63 o                         
  -4  10   3         18.41         18.29         1.80 o                         
  -3  10   3          0.03         -0.80         0.49 o                         
  -2  10   3        178.49        173.91         4.17 o                         
  -1  10   3          2.89          2.81         0.76 o                         
   0  10   3        118.18        116.15         2.82 o                         
   1  10   3         70.25         75.12         2.27 o                         
   2  10   3         64.81         72.84         2.48 o                         
  -2 -12   4          2.10          2.38         0.59 o                         
  -1 -12   4         11.16         11.85         0.85 o                         
   0 -12   4         55.42         57.10         1.53 o                         
   1 -12   4         38.47         37.36         1.23 o                         
   2 -12   4         24.70         24.81         1.83 o                         
   3 -12   4         31.54         29.90         4.74 o                         
  -4 -11   4          0.37         -0.11         0.48 o                         
  -3 -11   4         54.89         57.08         1.93 o                         
  -2 -11   4          0.14          0.05         0.36 o                         
  -1 -11   4          7.81          7.54         1.30 o                         
   0 -11   4          0.00          0.47         0.58 o                         
   1 -11   4         40.81         39.64         1.88 o                         
   2 -11   4        408.98        400.02         5.55 o                         
   3 -11   4          6.13          4.74         0.77 o                         
   4 -11   4          0.29          0.30         1.49 o                         
   5 -11   4         69.68         69.89         4.82 o                         
  -5 -10   4          0.68          0.52         0.53 o                         
  -4 -10   4         12.43         13.22         1.13 o                         
  -3 -10   4         84.23         81.67         2.19 o                         
  -2 -10   4         62.40         63.38         1.72 o                         
  -1 -10   4         26.82         24.26         1.70 o                         
   0 -10   4         13.75         14.69         1.24 o                         
   1 -10   4         54.51         52.17         2.06 o                         
   2 -10   4         15.55         18.04         0.80 o                         
   3 -10   4        100.60        100.21         2.98 o                         
   4 -10   4         31.72         30.85         2.44 o                         
   5 -10   4         24.22         29.01         1.94 o                         
   6 -10   4        125.12        120.09         6.21 o                         
  -6  -9   4         55.28         56.92         2.21 o                         
  -5  -9   4          0.45          0.56         0.56 o                         
  -4  -9   4          7.71          9.95         0.93 o                         
  -3  -9   4         77.57         68.97         2.97 o                         
  -2  -9   4        153.99        145.05         3.34 o                         
  -1  -9   4         25.04         24.87         1.55 o                         
   0  -9   4          5.23          4.97         0.73 o                         
   1  -9   4          8.94          9.53         0.93 o                         
   2  -9   4         36.86         37.05         1.01 o                         
   3  -9   4          0.23          0.93         0.45 o                         
   4  -9   4          8.43         10.24         2.90 o                         
   5  -9   4         58.19         59.65         4.42 o                         
   6  -9   4          5.07          6.34         1.88 o                         
   7  -9   4          1.06          1.15         0.94 o                         
  -7  -8   4          3.53          4.18         1.07 o                         
  -6  -8   4         60.91         60.91         2.64 o                         
  -5  -8   4        144.06        138.20         3.87 o                         
  -4  -8   4         98.09         82.31         2.21 o                         
  -3  -8   4          1.21          0.12         0.34 o                         
  -2  -8   4         29.31         33.21         1.18 o                         
  -1  -8   4        946.28        979.91        16.38 o                         
   0  -8   4        398.58        401.28         6.48 o                         
   1  -8   4        187.67        186.96         3.66 o                         
   2  -8   4          1.82          1.72         0.29 o                         
   3  -8   4         17.44         16.52         1.34 o                         
   4  -8   4        123.18        126.31         4.11 o                         
   5  -8   4          8.06          7.47         1.13 o                         
   6  -8   4         75.72         71.38         3.04 o                         
   7  -8   4         55.85         52.36         2.89 o                         
  -7  -7   4         32.73         38.79         1.66 o                         
  -6  -7   4         21.15         19.74         1.73 o                         
  -5  -7   4        340.45        341.19         7.03 o                         
  -4  -7   4        399.61        410.88         7.72 o                         
  -3  -7   4          6.59          6.39         0.72 o                         
  -2  -7   4         91.39         87.93         1.41 o                         
  -1  -7   4        337.88        359.76         6.87 o                         
   0  -7   4        380.43        393.96         6.11 o                         
   1  -7   4        238.06        240.05         4.15 o                         
   2  -7   4         48.27         52.60         1.41 o                         
   3  -7   4         15.92         15.66         1.01 o                         
   4  -7   4        215.61        219.14         4.81 o                         
   5  -7   4        198.03        196.74         4.79 o                         
   6  -7   4        143.26        145.02         4.35 o                         
   7  -7   4         34.19         32.82         2.99 o                         
   8  -7   4          0.38         -1.16         4.66 o                         
  -8  -6   4         16.19         20.56         1.27 o                         
  -7  -6   4          5.36          6.35         0.84 o                         
  -6  -6   4          1.90          3.17         0.61 o                         
  -5  -6   4          0.18         -0.15         0.47 o                         
  -4  -6   4         46.34         44.90         1.76 o                         
  -3  -6   4         40.73         40.17         1.73 o                         
  -2  -6   4         14.51         14.21         0.70 o                         
  -1  -6   4         40.13         44.91         1.61 o                         
   0  -6   4       2292.45       2462.97        37.35 o                         
   1  -6   4        139.98        137.51         2.62 o                         
   2  -6   4        276.34        268.39         7.65 o                         
   3  -6   4         73.21         77.23         2.17 o                         
   4  -6   4        364.77        362.07         6.92 o                         
   5  -6   4         25.19         25.58         1.66 o                         
   6  -6   4         21.12         19.41         1.75 o                         
   7  -6   4         39.73         40.73         2.52 o                         
   8  -6   4         20.13         20.62         2.22 o                         
  -8  -5   4         96.33        110.41         2.51 o                         
  -7  -5   4         45.01         44.07         1.49 o                         
  -6  -5   4         52.81         54.37         1.48 o                         
  -5  -5   4        520.78        494.41         6.99 o                         
  -4  -5   4        117.09        105.26         2.46 o                         
  -3  -5   4         40.03         45.98         1.17 o                         
  -2  -5   4        223.98        234.64         4.44 o                         
  -1  -5   4        460.62        470.95         7.99 o                         
   0  -5   4          1.69         -0.04         0.14 o                         
   1  -5   4       3563.97       3562.72       218.03 o                         
   2  -5   4        562.02        601.66         9.18 o                         
   3  -5   4        280.51        295.63         5.49 o                         
   4  -5   4        116.20        120.52         3.20 o                         
   5  -5   4         28.52         32.48         1.86 o                         
   6  -5   4          2.24          1.74         0.90 o                         
   7  -5   4          6.59          2.67         1.02 o                         
   8  -5   4        136.78        124.15         4.64 o                         
  -9  -4   4        131.55        143.42         3.75 o                         
  -8  -4   4         14.77         14.68         1.06 o                         
  -7  -4   4          4.76          5.25         0.70 o                         
  -6  -4   4        107.43         97.69         2.00 o                         
  -5  -4   4        239.60        232.66         3.28 o                         
  -4  -4   4        278.18        274.37         4.83 o                         
  -3  -4   4        408.83        449.87         7.67 o                         
  -2  -4   4        147.47        148.18         6.05 o                         
  -1  -4   4          0.51          0.31         0.16 o                         
   0  -4   4       1237.88       1357.28        17.29 o                         
   1  -4   4          4.72          5.93         0.25 o                         
   2  -4   4        997.63       1128.32        16.02 o                         
   3  -4   4       2032.39       2112.08        28.08 o                         
   4  -4   4        119.12        122.25         3.24 o                         
   5  -4   4         32.22         38.94         2.04 o                         
   6  -4   4        186.10        173.49         4.77 o                         
   7  -4   4         99.30         99.43         3.85 o                         
   8  -4   4        308.89        298.19         7.62 o                         
  -9  -3   4         10.46          7.18         1.12 o                         
  -8  -3   4         26.27         29.95         1.38 o                         
  -7  -3   4        260.67        242.47         3.77 o                         
  -6  -3   4         13.18         12.81         0.85 o                         
  -5  -3   4         83.65         82.66         1.69 o                         
  -4  -3   4         43.98         49.75         1.15 o                         
  -3  -3   4          9.24          9.43         0.50 o                         
  -2  -3   4         11.72         10.13         0.62 o                         
  -1  -3   4          7.11          6.09         0.38 o                         
   0  -3   4        439.18        460.18         5.03 o                         
   1  -3   4         87.41         92.01         1.96 o                         
   2  -3   4       1016.68       1064.95        12.96 o                         
   3  -3   4         25.29         29.02         1.37 o                         
   4  -3   4         73.83         65.45         2.34 o                         
   5  -3   4         10.72          8.84         1.20 o                         
   6  -3   4          1.72          2.18         0.89 o                         
   7  -3   4        290.10        289.84         7.07 o                         
   8  -3   4          0.12         -2.40         2.46 o                         
  -9  -2   4         19.05         22.89         1.63 o                         
  -8  -2   4          1.00          0.72         0.74 o                         
  -7  -2   4        165.81        155.42         2.82 o                         
  -6  -2   4        537.55        489.19         6.14 o                         
  -5  -2   4          0.43          0.69         0.41 o                         
  -4  -2   4        454.75        473.97         4.92 o                         
  -3  -2   4          5.75          7.61         0.49 o                         
  -2  -2   4        138.51        143.06         3.72 o                         
  -1  -2   4        568.90        593.74        14.63 o                         
   0  -2   4        426.67        174.17         4.08 o                         
   1  -2   4       1071.79       1117.51        19.34 o                         
   2  -2   4         35.47         33.81         0.91 o                         
   3  -2   4         49.92         51.59         1.09 o                         
   4  -2   4        155.64        163.12         2.98 o                         
   5  -2   4         42.60         50.75         1.59 o                         
   6  -2   4        118.83        114.46         3.38 o                         
   7  -2   4         22.40         30.65         5.33 o                         
   8  -2   4         24.19         10.02         3.31 o                         
   9  -2   4         30.22         38.08         5.35 o                         
  -9  -1   4         24.50         26.80         1.74 o                         
  -8  -1   4         22.53         28.20         1.59 o                         
  -7  -1   4        188.18        181.14         3.64 o                         
  -6  -1   4         80.66         87.45         1.90 o                         
  -5  -1   4        224.39        211.22         2.73 o                         
  -4  -1   4        269.17        301.14         3.40 o                         
  -3  -1   4         12.78         10.17         0.50 o                         
  -2  -1   4        276.05        297.19         3.11 o                         
  -1  -1   4          0.01          0.41         0.36 o                         
   0  -1   4         61.58         60.27         1.08 o                         
   1  -1   4          0.10         -0.09         0.25 o                         
   2  -1   4        524.54        557.74         6.18 o                         
   3  -1   4          5.78          1.93         0.28 o                         
   4  -1   4         83.10         92.26         1.49 o                         
   5  -1   4        155.23        159.50         2.99 o                         
   6  -1   4        574.05        580.41         7.07 o                         
   7  -1   4        305.93        313.38         5.12 o                         
   8  -1   4         22.83         26.86         2.19 o                         
  -9   0   4          5.04          1.97         0.85 o                         
  -8   0   4         57.51         63.88         2.11 o                         
  -7   0   4        180.76        156.53         3.24 o                         
  -6   0   4        111.66        107.15         2.12 o                         
  -5   0   4        133.29        137.83         2.76 o                         
  -4   0   4        125.26        130.04         2.31 o                         
  -3   0   4        178.62        190.23         2.27 o                         
  -2   0   4         62.80         42.70         0.81 o                         
  -1   0   4        135.69        155.02         1.81 o                         
   0   0   4         74.55         80.30         1.36 o                         
   1   0   4        169.52        177.65         1.97 o                         
   2   0   4       1293.72       1395.42        12.82 o                         
   3   0   4        241.72        263.91         3.40 o                         
   4   0   4         31.37         26.61         0.94 o                         
   5   0   4         61.72         52.90         1.50 o                         
   6   0   4        207.21        201.52         3.74 o                         
   7   0   4          3.65          4.82         0.85 o                         
   8   0   4          4.93          5.17         0.94 o                         
  -9   1   4         39.88         37.67         2.24 o                         
  -8   1   4          0.09          0.92         1.18 o                         
  -7   1   4          0.03         -0.23         1.46 o                         
  -6   1   4          4.09          3.67         0.56 o                         
  -5   1   4         39.21         37.26         1.12 o                         
  -4   1   4        238.19        263.04         3.05 o                         
  -3   1   4         14.15         18.16         0.78 o                         
  -2   1   4        924.32        979.02        10.00 o                         
  -1   1   4         26.69         22.12         0.52 o                         
   0   1   4         24.35         34.37         0.80 o                         
   1   1   4         87.15        101.65         1.25 o                         
   2   1   4          0.79          1.09         0.18 o                         
   3   1   4          5.60         14.85         0.66 o                         
   4   1   4         23.74         20.85         0.90 o                         
   5   1   4         35.31         31.97         1.18 o                         
   6   1   4          6.23          4.30         0.93 o                         
   7   1   4          4.25          5.62         0.93 o                         
   8   1   4         96.01        102.35         3.45 o                         
  -9   2   4          2.21          1.17         1.65 o                         
  -8   2   4        113.06        110.17         3.60 o                         
  -7   2   4          1.61          0.88         0.78 o                         
  -6   2   4         19.96         20.55         0.96 o                         
  -5   2   4         32.23         30.20         0.90 o                         
  -4   2   4          0.57          0.21         0.23 o                         
  -3   2   4         47.58         55.78         0.93 o                         
  -2   2   4         13.60         13.99         0.68 o                         
  -1   2   4        489.30        499.55         4.27 o                         
   0   2   4        234.81        264.57         3.08 o                         
   1   2   4         40.75         36.13         0.61 o                         
   2   2   4         97.53        116.51         1.21 o                         
   3   2   4        396.68        366.16         3.42 o                         
   4   2   4         51.68         54.02         1.29 o                         
   5   2   4        654.22        632.33         6.81 o                         
   6   2   4         39.25         35.18         1.44 o                         
   7   2   4          0.84          0.16         0.66 o                         
   8   2   4          0.28          0.92         0.88 o                         
  -9   3   4         72.79         73.59         7.98 o                         
  -8   3   4          2.66          6.45         3.40 o                         
  -7   3   4         23.59         22.78         1.85 o                         
  -6   3   4        137.35        131.92         2.75 o                         
  -5   3   4        439.29        427.67         4.63 o                         
  -4   3   4          0.15          0.18         0.25 o                         
  -3   3   4         67.29         72.36         1.15 o                         
  -2   3   4        155.36        140.66         1.97 o                         
  -1   3   4          1.30          0.88         0.19 o                         
   0   3   4         54.86         49.30         0.86 o                         
   1   3   4        306.31        309.89         3.12 o                         
   2   3   4          0.73          0.52         0.19 o                         
   3   3   4          0.09          0.24         0.26 o                         
   4   3   4        262.97        220.06         2.96 o                         
   5   3   4         74.29         70.36         2.29 o                         
   6   3   4          5.95          4.73         0.65 o                         
   7   3   4          0.03         -0.62         0.69 o                         
  -8   4   4          5.26          6.99         3.44 o                         
  -7   4   4         17.86         20.73         4.11 o                         
  -6   4   4          1.46          1.34         0.68 o                         
  -5   4   4        965.85        916.31        12.47 o                         
  -4   4   4         45.79         49.29         1.68 o                         
  -3   4   4          5.85          6.64         0.71 o                         
  -2   4   4         83.05         86.32         2.07 o                         
  -1   4   4          0.19          2.14         0.30 o                         
   0   4   4        374.06        366.13         4.00 o                         
   1   4   4         87.93         95.90         1.53 o                         
   2   4   4          0.37          0.75         0.28 o                         
   3   4   4        165.82        154.59         2.28 o                         
   4   4   4          0.51          0.92         0.34 o                         
   5   4   4        369.79        326.53         4.19 o                         
   6   4   4         30.03         31.15         1.20 o                         
   7   4   4         33.14         30.21         2.14 o                         
  -8   5   4          0.06         -2.62         2.86 o                         
  -7   5   4          6.96          6.43         1.11 o                         
  -6   5   4         75.04         73.68         2.47 o                         
  -5   5   4        537.20        525.96         7.95 o                         
  -4   5   4         11.10         12.10         1.34 o                         
  -3   5   4         15.58         18.09         1.68 o                         
  -2   5   4          0.49          0.71         0.32 o                         
  -1   5   4         76.78         75.38         1.30 o                         
   0   5   4        552.38        526.06         5.55 o                         
   1   5   4        601.60        560.01         5.89 o                         
   2   5   4        461.01        430.75         4.38 o                         
   3   5   4        111.39         94.14         1.74 o                         
   4   5   4         74.76         71.56         1.59 o                         
   5   5   4         22.14         19.07         1.02 o                         
   6   5   4         19.32         17.58         1.11 o                         
  -8   6   4          2.66          5.78         3.61 o                         
  -7   6   4          3.37          2.46         0.86 o                         
  -6   6   4         30.85         35.27         1.89 o                         
  -5   6   4         99.82         96.96         2.66 o                         
  -4   6   4        285.09        276.12         4.83 o                         
  -3   6   4         15.71         10.42         0.82 o                         
  -2   6   4          6.28          7.11         0.57 o                         
  -1   6   4         11.15         14.62         0.74 o                         
   0   6   4        123.17        127.17         2.23 o                         
   1   6   4         16.87         19.26         1.27 o                         
   2   6   4        142.50        133.89         1.93 o                         
   3   6   4         20.03         21.36         0.93 o                         
   4   6   4         39.02         46.88         1.35 o                         
   5   6   4          9.72          9.50         0.80 o                         
   6   6   4         12.96         15.86         1.17 o                         
  -7   7   4          2.56          2.27         1.00 o                         
  -6   7   4         76.67         71.96         2.56 o                         
  -5   7   4          0.14          0.28         0.68 o                         
  -4   7   4         40.31         42.61         2.19 o                         
  -3   7   4         79.18         57.84         2.07 o                         
  -2   7   4        657.69        609.99         7.72 o                         
  -1   7   4         20.60         17.29         0.84 o                         
   0   7   4        307.88        295.30         3.88 o                         
   1   7   4         25.58         26.83         1.15 o                         
   2   7   4          5.28          5.57         0.63 o                         
   3   7   4         71.72         75.65         1.68 o                         
   4   7   4         39.76         34.76         1.37 o                         
   5   7   4          9.10          8.73         0.81 o                         
  -6   8   4        101.96        105.26         3.99 o                         
  -5   8   4         30.35         26.47         2.00 o                         
  -4   8   4        106.35        116.94         7.76 o                         
  -3   8   4          0.62          2.32         0.64 o                         
  -2   8   4        273.30        250.20         5.01 o                         
  -1   8   4        180.22        167.41         3.38 o                         
   0   8   4         89.29         85.73         2.20 o                         
   1   8   4         19.38         18.16         1.31 o                         
   2   8   4          0.07         -0.22         0.40 o                         
   3   8   4          1.36          0.72         0.44 o                         
   4   8   4          7.86          7.62         0.73 o                         
  -5   9   4          3.26          3.93         2.50 o                         
  -4   9   4          5.15          3.55         1.92 o                         
  -3   9   4         98.30         95.12         2.96 o                         
  -2   9   4         50.53         51.71         3.19 o                         
  -1   9   4        143.52        140.47         3.07 o                         
   0   9   4         72.07         78.67         2.23 o                         
   1   9   4          1.27          2.03         0.97 o                         
   2   9   4         12.38         11.89         1.17 o                         
  -2  10   4          4.78          3.88         0.87 o                         
  -1  10   4        136.01        151.70         5.14 o                         
   0  10   4         84.68        103.96         2.76 o                         
  -2 -12   5          0.15          0.22         0.41 o                         
  -1 -12   5          9.71         11.61         1.38 o                         
   0 -12   5          1.63          2.34         0.95 o                         
   1 -12   5          0.00          0.39         0.75 o                         
   2 -12   5          4.40          5.16         0.60 o                         
   3 -12   5         32.85         38.55         3.72 o                         
  -4 -11   5         16.10         16.31         1.28 o                         
  -3 -11   5         25.17         23.02         1.45 o                         
  -2 -11   5         17.34         16.14         1.06 o                         
  -1 -11   5        120.61        119.18         3.89 o                         
   0 -11   5         30.70         30.24         1.63 o                         
   1 -11   5         21.29         23.53         1.53 o                         
   2 -11   5          1.47          1.36         0.73 o                         
   3 -11   5         95.97         92.68         2.70 o                         
   4 -11   5         31.10         32.55         1.86 o                         
   5 -11   5          6.76          7.44         3.12 o                         
  -5 -10   5         14.16         15.23         1.69 o                         
  -4 -10   5         35.84         34.37         1.54 o                         
  -3 -10   5         68.54         67.41         1.93 o                         
  -2 -10   5         62.35         63.99         2.22 o                         
  -1 -10   5         16.31         18.93         1.62 o                         
   0 -10   5          0.50          1.83         0.90 o                         
   1 -10   5         61.53         62.65         2.11 o                         
   2 -10   5          0.99          0.88         0.35 o                         
   3 -10   5          0.85          0.61         0.47 o                         
   4 -10   5          7.59          6.76         2.66 o                         
   5 -10   5         19.90         19.44         2.92 o                         
   6 -10   5          0.08         -0.52         0.79 o                         
  -6  -9   5         73.04         72.26         3.64 o                         
  -5  -9   5        102.84        104.40         2.78 o                         
  -4  -9   5          8.77          9.34         0.91 o                         
  -3  -9   5         73.36         65.26         1.84 o                         
  -2  -9   5          6.40          7.17         0.58 o                         
  -1  -9   5         85.01         88.42         2.89 o                         
   0  -9   5        179.46        176.31         3.67 o                         
   1  -9   5         25.32         26.80         1.30 o                         
   2  -9   5          1.26          0.73         0.29 o                         
   3  -9   5         49.17         50.03         1.79 o                         
   4  -9   5          0.14          0.75         0.76 o                         
   5  -9   5         25.40         22.68         1.69 o                         
   6  -9   5         19.64         17.97         1.77 o                         
   7  -9   5          3.65          1.82         1.13 o                         
  -7  -8   5          0.16         -0.25         0.64 o                         
  -6  -8   5          0.47         -0.14         0.56 o                         
  -5  -8   5        167.72        171.14         4.40 o                         
  -4  -8   5        250.97        243.81         5.24 o                         
  -3  -8   5        343.15        327.07         5.10 o                         
  -2  -8   5          1.69          1.91         0.27 o                         
  -1  -8   5         71.04         69.59         2.34 o                         
   0  -8   5        211.77        210.17         3.91 o                         
   1  -8   5        259.48        278.79         6.45 o                         
   2  -8   5         10.81         11.11         0.58 o                         
   3  -8   5         30.24         35.18         1.48 o                         
   4  -8   5          6.56          6.52         0.93 o                         
   5  -8   5          0.29         -0.68         0.51 o                         
   6  -8   5         48.55         52.24         3.44 o                         
   7  -8   5          3.23          3.28         1.16 o                         
  -7  -7   5        153.09        157.77         3.56 o                         
  -6  -7   5        114.54        117.91         3.70 o                         
  -5  -7   5         11.35         11.16         1.23 o                         
  -4  -7   5         92.33         93.20         2.90 o                         
  -3  -7   5        114.66        115.59         2.81 o                         
  -2  -7   5        126.96        130.80         1.87 o                         
  -1  -7   5        110.16        109.23         3.78 o                         
   0  -7   5         70.57         63.88         1.69 o                         
   1  -7   5         81.33         89.10         2.07 o                         
   2  -7   5         29.22         30.41         0.79 o                         
   3  -7   5        236.51        247.00         4.95 o                         
   4  -7   5         41.36         41.97         1.87 o                         
   5  -7   5          6.38          6.90         2.43 o                         
   6  -7   5         64.46         68.07         5.27 o                         
   7  -7   5          8.01          8.26         1.51 o                         
   8  -7   5          7.99          9.73         2.08 o                         
  -8  -6   5         17.56         16.52         1.16 o                         
  -7  -6   5          9.32         10.66         1.02 o                         
  -6  -6   5         18.89         22.60         1.27 o                         
  -5  -6   5        126.46        125.14         3.48 o                         
  -4  -6   5         11.34         10.59         1.01 o                         
  -3  -6   5         18.80         19.28         1.04 o                         
  -2  -6   5          0.00         -0.10         0.32 o                         
  -1  -6   5        241.03        240.91         4.73 o                         
   0  -6   5         39.40         40.51         1.20 o                         
   1  -6   5        695.77        738.52        10.61 o                         
   2  -6   5         88.67         93.20         1.91 o                         
   3  -6   5         11.76         10.38         1.05 o                         
   4  -6   5         19.87         17.88         1.31 o                         
   5  -6   5         21.60         19.47         1.56 o                         
   6  -6   5          9.13          9.59         2.03 o                         
   7  -6   5        113.09        112.67         4.25 o                         
   8  -6   5          0.75         -1.54         1.04 o                         
  -8  -5   5          6.89          6.80         0.82 o                         
  -7  -5   5         12.92         12.84         0.93 o                         
  -6  -5   5        308.45        311.83         5.10 o                         
  -5  -5   5         12.93         10.54         0.83 o                         
  -4  -5   5        410.14        383.66        13.81 o                         
  -3  -5   5          6.09          7.31         0.56 o                         
  -2  -5   5         40.55         45.66         1.27 o                         
   0  -5   5        665.72        714.97         9.54 o                         
   1  -5   5        834.33        840.37         9.99 o                         
   2  -5   5        590.57        633.87        12.05 o                         
   3  -5   5          8.43          8.77         1.86 o                         
   4  -5   5         10.68         13.26         1.54 o                         
   5  -5   5         21.41         19.88         1.58 o                         
   6  -5   5         34.26         40.58         2.38 o                         
   7  -5   5         18.13         16.12         1.90 o                         
   8  -5   5          9.92          7.49         2.69 o                         
  -9  -4   5        132.23        151.97         3.73 o                         
  -8  -4   5         27.84         31.41         1.42 o                         
  -7  -4   5         50.86         57.24         2.13 o                         
  -6  -4   5        375.05        377.42         5.79 o                         
  -5  -4   5       1920.19       1843.43        19.51 o                         
  -4  -4   5        609.99        610.47         6.94 o                         
  -3  -4   5        174.13        168.16         2.76 o                         
  -2  -4   5        182.83        208.62         6.74 o                         
  -1  -4   5          8.10          8.64         0.38 o                         
   0  -4   5        138.86        150.15         1.67 o                         
   1  -4   5        536.70        534.09         8.49 o                         
   2  -4   5        680.94        748.26        12.83 o                         
   3  -4   5        122.94        134.90         3.22 o                         
   4  -4   5         23.73         30.75         1.71 o                         
   5  -4   5          1.16          0.56         1.00 o                         
   6  -4   5          8.41          7.59         1.50 o                         
   7  -4   5         15.06         13.68         1.72 o                         
   8  -4   5         43.97         44.60         3.15 o                         
  -9  -3   5         16.20         14.75         1.40 o                         
  -8  -3   5         38.27         36.59         1.49 o                         
  -7  -3   5         86.03         79.59         1.94 o                         
  -6  -3   5         45.80         38.46         1.29 o                         
  -5  -3   5        306.00        294.84         3.96 o                         
  -4  -3   5         39.16         45.40         1.15 o                         
  -3  -3   5       1447.22       1554.84        16.23 o                         
  -2  -3   5          0.36          0.08         0.18 o                         
  -1  -3   5          8.99         14.38         0.57 o                         
   0  -3   5        505.99        475.43        16.36 o                         
   1  -3   5        413.60        415.23         7.31 o                         
   2  -3   5        533.24        530.89         8.80 o                         
   3  -3   5         17.79         24.86         1.45 o                         
   4  -3   5          4.56          3.17         1.00 o                         
   5  -3   5          7.03          5.24         1.06 o                         
   6  -3   5         90.06        104.89         3.67 o                         
   7  -3   5          9.61          9.68         1.51 o                         
   8  -3   5          0.03         -1.58         2.24 o                         
  -9  -2   5          2.52          6.14         1.12 o                         
  -8  -2   5          4.63          7.47         1.03 o                         
  -7  -2   5          0.00          0.80         0.52 o                         
  -6  -2   5        458.45        449.17         5.77 o                         
  -5  -2   5         63.16         67.04         1.56 o                         
  -4  -2   5          8.51         10.55         0.57 o                         
  -3  -2   5         90.97        105.82         2.03 o                         
  -2  -2   5       2812.81       3122.42        39.53 o                         
  -1  -2   5       1939.94       1988.92        83.93 o                         
   0  -2   5        192.25        186.21         4.59 o                         
   1  -2   5         18.10         15.59         1.29 o                         
   2  -2   5        258.71        251.60         3.68 o                         
   3  -2   5         49.33         50.88         1.37 o                         
   4  -2   5         30.73         31.07         1.73 o                         
   5  -2   5         73.82         82.95         3.01 o                         
   6  -2   5        312.32        317.94         7.84 o                         
   7  -2   5         39.42         41.37         4.49 o                         
   8  -2   5          2.75          0.68         2.24 o                         
  -9  -1   5         32.66         34.33         1.84 o                         
  -8  -1   5         97.52        102.72         2.75 o                         
  -7  -1   5        330.99        286.38         4.83 o                         
  -6  -1   5          0.50         -0.10         0.39 o                         
  -5  -1   5          0.05          0.40         0.38 o                         
  -4  -1   5        125.63        106.19         1.66 o                         
  -3  -1   5          0.63          2.28         0.45 o                         
  -2  -1   5       1382.68       1455.33        13.44 o                         
  -1  -1   5        112.50        120.78         1.73 o                         
   0  -1   5        305.49        341.94         4.29 o                         
   1  -1   5        271.03        277.33         2.86 o                         
   2  -1   5          6.65          6.67         0.33 o                         
   3  -1   5        535.48        527.88         5.44 o                         
   4  -1   5          6.15          6.28         0.50 o                         
   5  -1   5        464.48        476.31         5.89 o                         
   6  -1   5          2.19          1.43         0.53 o                         
   7  -1   5          0.71          0.73         1.00 o                         
   8  -1   5         59.37         61.77         2.82 o                         
  -9   0   5        102.38        119.83         3.12 o                         
  -8   0   5          0.00          0.09         0.67 o                         
  -7   0   5         63.39         54.99         1.89 o                         
  -6   0   5        264.33        227.82         3.47 o                         
  -5   0   5         69.20         64.83         1.58 o                         
  -4   0   5         54.05         57.79         1.36 o                         
  -3   0   5          0.57          0.05         0.20 o                         
  -2   0   5         18.67         22.56         0.60 o                         
  -1   0   5        818.98        878.08         7.62 o                         
   0   0   5       1296.11       1384.21        12.98 o                         
   1   0   5        604.10        632.57         5.65 o                         
   2   0   5        311.60        319.83         3.12 o                         
   3   0   5         10.55          8.56         0.47 o                         
   4   0   5         28.34         28.38         0.90 o                         
   5   0   5        207.19        220.00         3.33 o                         
   6   0   5         89.29         94.67         2.37 o                         
   7   0   5         96.79         95.13         2.52 o                         
   8   0   5        170.95        177.58         5.04 o                         
  -9   1   5          1.95          2.18         1.66 o                         
  -8   1   5        154.92        148.93         3.24 o                         
  -7   1   5         69.44         64.37         1.96 o                         
  -6   1   5        109.56        102.89         2.40 o                         
  -5   1   5        634.33        621.10         6.47 o                         
  -4   1   5         29.52         28.72         0.95 o                         
  -3   1   5          8.40         11.44         0.63 o                         
  -2   1   5        131.89         71.50         3.12 o                         
  -1   1   5        592.85        663.38         6.03 o                         
   0   1   5        736.59        755.05         6.61 o                         
   1   1   5        858.04        966.18         9.23 o                         
   2   1   5          1.48          1.19         0.22 o                         
   3   1   5        304.06        293.42         3.17 o                         
   4   1   5        159.03        158.59         2.15 o                         
   5   1   5        332.14        326.36         4.06 o                         
   6   1   5         26.34         26.83         1.35 o                         
   7   1   5         14.07         12.22         1.33 o                         
   8   1   5         63.85         83.09         2.34 o                         
  -9   2   5         37.61         45.33         2.61 o                         
  -8   2   5         30.67         37.48         2.25 o                         
  -7   2   5          1.57          2.43         0.63 o                         
  -6   2   5         16.11         17.69         1.13 o                         
  -5   2   5        557.11        535.64         5.74 o                         
  -4   2   5         15.52         13.34         0.60 o                         
  -3   2   5        124.20        128.68         1.64 o                         
  -2   2   5         37.44         43.29         0.83 o                         
  -1   2   5        461.06        479.70         4.20 o                         
   0   2   5         26.47         34.51         0.62 o                         
   1   2   5          1.73          2.36         0.24 o                         
   2   2   5        309.19        331.64         2.89 o                         
   3   2   5        291.23        285.34         2.93 o                         
   4   2   5        136.34        149.21         2.08 o                         
   5   2   5          6.93          9.18         0.73 o                         
   6   2   5         16.68         17.93         1.18 o                         
   7   2   5        117.87        131.76         2.75 o                         
  -9   3   5         69.45         90.11         8.65 o                         
  -8   3   5         31.84         35.68         5.17 o                         
  -7   3   5         53.89         54.07         2.20 o                         
  -6   3   5         31.30         33.89         1.39 o                         
  -5   3   5          0.83          1.12         0.38 o                         
  -4   3   5        933.54        911.76         8.96 o                         
  -3   3   5        284.29        270.99         3.06 o                         
  -2   3   5         49.83         50.16         1.12 o                         
  -1   3   5         21.44         23.16         0.52 o                         
   0   3   5         17.04         18.50         0.48 o                         
   1   3   5        127.05        108.48         1.36 o                         
   2   3   5         23.32         20.73         0.75 o                         
   3   3   5        254.81        226.31         2.69 o                         
   4   3   5       1145.39       1088.28        10.87 o                         
   5   3   5         34.38         26.95         1.03 o                         
   6   3   5          4.21          4.02         0.64 o                         
   7   3   5          2.65          2.88         0.66 o                         
  -8   4   5         58.97         64.87         6.71 o                         
  -7   4   5          9.19         10.48         1.44 o                         
  -6   4   5        175.20        163.00         3.69 o                         
  -5   4   5          1.61          3.43         0.79 o                         
  -4   4   5          0.25         -0.49         0.48 o                         
  -3   4   5          3.04          2.40         0.56 o                         
  -2   4   5         88.83         85.91         1.84 o                         
  -1   4   5         18.67         22.42         0.73 o                         
   0   4   5         12.35         12.98         0.63 o                         
   1   4   5        643.00        599.30         6.26 o                         
   2   4   5        263.79        256.14         3.23 o                         
   3   4   5        234.48        229.02         2.79 o                         
   4   4   5        111.13        102.13         1.92 o                         
   5   4   5         26.30         25.08         1.09 o                         
   6   4   5          0.03          1.41         0.55 o                         
   7   4   5          0.37          0.68         0.54 o                         
  -8   5   5         15.63         17.24         4.43 o                         
  -7   5   5          0.11          0.03         0.76 o                         
  -6   5   5         65.45         65.96         2.39 o                         
  -5   5   5         92.64         83.72         2.47 o                         
  -4   5   5          0.77          0.85         0.53 o                         
  -3   5   5        226.91        200.89         3.74 o                         
  -2   5   5         90.22         96.45         2.06 o                         
  -1   5   5         15.75         18.96         0.96 o                         
   0   5   5          0.63          1.01         0.31 o                         
   1   5   5         66.45         65.27         1.38 o                         
   2   5   5         26.34         23.72         0.90 o                         
   3   5   5          0.13          0.61         0.28 o                         
   4   5   5          0.65          2.59         0.43 o                         
   5   5   5         50.26         50.72         1.49 o                         
   6   5   5         44.12         43.27         1.71 o                         
  -7   6   5         58.16         61.21         2.58 o                         
  -6   6   5         16.89         16.17         1.87 o                         
  -5   6   5         22.07         22.86         2.85 o                         
  -4   6   5         15.36         16.01         1.38 o                         
  -3   6   5        150.10        143.73         3.14 o                         
  -2   6   5        205.01        180.99         3.15 o                         
  -1   6   5        154.76        158.87         2.25 o                         
   0   6   5         30.20         29.22         0.92 o                         
   1   6   5        106.62        100.13         1.83 o                         
   2   6   5         91.69         92.33         1.80 o                         
   3   6   5          4.71          7.10         0.63 o                         
   4   6   5         73.12         70.37         1.54 o                         
   5   6   5         70.93         84.10         1.78 o                         
  -6   7   5          1.03          1.35         1.39 o                         
  -5   7   5          9.02         10.98         1.31 o                         
  -4   7   5         81.30         71.25         2.34 o                         
  -3   7   5         28.72         24.01         1.51 o                         
  -2   7   5        176.43        187.99         4.21 o                         
  -1   7   5          1.91          1.69         0.43 o                         
   0   7   5         44.22         46.27         1.32 o                         
   1   7   5          0.25         -0.08         0.32 o                         
   2   7   5        171.93        164.08         3.00 o                         
   3   7   5         13.90         14.33         0.90 o                         
   4   7   5          5.09          4.91         0.59 o                         
  -5   8   5          2.09          0.96         1.59 o                         
  -4   8   5         11.56         11.14         1.45 o                         
  -3   8   5         47.29         46.09         2.02 o                         
  -2   8   5          0.89          2.40         0.67 o                         
  -1   8   5         58.26         55.13         1.53 o                         
   0   8   5         47.19         44.78         1.38 o                         
   1   8   5          0.72          0.91         0.53 o                         
   2   8   5        243.24        244.74         4.05 o                         
   3   8   5         34.74         37.01         1.49 o                         
  -4   9   5         16.71         18.27         1.88 o                         
  -3   9   5          0.27          0.11         0.85 o                         
  -2   9   5         25.36         27.43         1.76 o                         
  -1   9   5         48.51         51.80         1.87 o                         
   0   9   5          0.37          1.36         0.56 o                         
   1   9   5         41.35         38.30         1.68 o                         
  -2 -12   6         59.01         59.71         1.76 o                         
  -1 -12   6         67.81         70.56         2.56 o                         
   0 -12   6         82.40         78.05         4.35 o                         
   1 -12   6         10.56         10.30         1.69 o                         
   2 -12   6          2.64          9.93         1.72 o                         
   3 -12   6          1.13          7.32         1.79 o                         
  -4 -11   6         17.20         20.76         1.33 o                         
  -3 -11   6         13.44         13.53         1.27 o                         
  -2 -11   6         39.23         42.13         2.87 o                         
  -1 -11   6         12.66         11.42         1.99 o                         
   0 -11   6        302.37        286.15         5.51 o                         
   1 -11   6          3.49          2.89         1.29 o                         
   2 -11   6          6.05          6.10         2.19 o                         
   3 -11   6         14.44         17.07         1.24 o                         
   4 -11   6         23.92         24.33         1.69 o                         
   5 -11   6         17.47         14.72         2.73 o                         
  -5 -10   6        127.24        122.98         3.49 o                         
  -4 -10   6        204.55        206.53         4.07 o                         
  -3 -10   6         59.41         59.97         1.78 o                         
  -2 -10   6        142.69        146.49         2.76 o                         
  -1 -10   6         99.40         89.72         2.57 o                         
   0 -10   6        651.41        650.22         9.93 o                         
   1 -10   6         38.54         35.86         1.56 o                         
   2 -10   6         86.74         96.39         1.99 o                         
   3 -10   6         23.11         23.28         1.35 o                         
   4 -10   6         33.63         34.63         2.53 o                         
   5 -10   6          7.28          7.84         2.23 o                         
   6 -10   6          5.05          4.91         1.26 o                         
  -6  -9   6         55.20         63.29         4.30 o                         
  -5  -9   6          7.64          6.47         1.04 o                         
  -4  -9   6        139.71        143.31         3.12 o                         
  -3  -9   6         52.13         52.83         1.61 o                         
  -2  -9   6          1.00          0.86         0.40 o                         
  -1  -9   6          4.01          5.75         1.18 o                         
   0  -9   6        610.37        610.93         9.15 o                         
   1  -9   6          5.07          4.39         0.64 o                         
   2  -9   6         23.23         24.81         1.04 o                         
   3  -9   6        106.48        112.59         2.97 o                         
   4  -9   6          7.18          7.78         2.88 o                         
   5  -9   6         97.17        110.29         5.76 o                         
   6  -9   6         79.33         81.15         3.34 o                         
  -7  -8   6          8.64         10.86         1.83 o                         
  -6  -8   6         69.00         68.88         2.80 o                         
  -5  -8   6        108.69        110.05         3.35 o                         
  -4  -8   6          1.51          1.28         0.57 o                         
  -3  -8   6          8.36          8.20         0.70 o                         
  -2  -8   6         51.97         53.97         1.35 o                         
  -1  -8   6         26.71         25.03         1.80 o                         
   0  -8   6         28.00         29.62         1.21 o                         
   1  -8   6        380.48        405.64         7.64 o                         
   2  -8   6          0.32          0.07         0.61 o                         
   3  -8   6        157.95        159.27         3.67 o                         
   4  -8   6         10.69         11.12         1.18 o                         
   5  -8   6         55.67         60.08         3.76 o                         
   6  -8   6          4.44          5.37         1.20 o                         
   7  -8   6         46.62         45.28         2.85 o                         
  -7  -7   6         11.21         11.83         1.49 o                         
  -6  -7   6        129.05        132.37         4.37 o                         
  -5  -7   6        190.58        194.12         4.69 o                         
  -4  -7   6        219.23        221.99         4.82 o                         
  -3  -7   6        100.03        100.44         3.17 o                         
  -2  -7   6         23.36         23.15         0.68 o                         
  -1  -7   6          5.14          6.22         0.72 o                         
   0  -7   6        103.34        115.17         2.37 o                         
   1  -7   6          0.00         -0.05         0.23 o                         
   2  -7   6        369.14        387.66         6.72 o                         
   3  -7   6        639.86        628.49        14.79 o                         
   4  -7   6         56.03         52.31         2.13 o                         
   5  -7   6         35.87         34.03         2.02 o                         
   6  -7   6         37.76         37.33         2.35 o                         
   7  -7   6          1.41         -0.20         1.23 o                         
  -8  -6   6         41.39         43.67         1.92 o                         
  -7  -6   6         49.12         48.98         1.85 o                         
  -6  -6   6          7.29          7.58         1.11 o                         
  -5  -6   6          1.66          0.71         0.53 o                         
  -4  -6   6        304.03        300.95         5.96 o                         
  -3  -6   6         35.89         35.95         1.43 o                         
  -2  -6   6         12.19         14.84         0.61 o                         
  -1  -6   6        170.80        180.14         2.24 o                         
   0  -6   6        176.27        184.53         2.21 o                         
   1  -6   6        149.00        142.71         2.81 o                         
   2  -6   6         12.00         13.88         0.54 o                         
   3  -6   6        117.27        124.42         3.10 o                         
   4  -6   6        101.56        110.09         4.27 o                         
   5  -6   6         38.34         39.91         2.15 o                         
   6  -6   6          1.74          1.88         1.02 o                         
   7  -6   6        179.76        185.57         5.56 o                         
   8  -6   6         10.43          6.27         1.63 o                         
  -8  -5   6          0.94          1.14         0.59 o                         
  -7  -5   6         17.96         17.97         1.10 o                         
  -6  -5   6        704.69        696.80         9.68 o                         
  -5  -5   6         11.72         11.00         0.85 o                         
  -4  -5   6        101.94        100.24         2.06 o                         
  -3  -5   6          9.14          9.18         1.37 o                         
  -2  -5   6        114.10        100.26         2.03 o                         
  -1  -5   6          0.33          0.38         0.19 o                         
   0  -5   6        115.26        116.86         1.44 o                         
   1  -5   6        474.10        495.18         5.37 o                         
   2  -5   6         27.13         25.41         1.38 o                         
   4  -5   6        123.14        117.53         3.39 o                         
   5  -5   6          6.60          8.27         1.21 o                         
   6  -5   6        114.98        121.96         4.09 o                         
   7  -5   6          0.15         -0.75         1.45 o                         
   8  -5   6          4.33          1.48         3.80 o                         
  -8  -4   6          1.84          2.04         0.97 o                         
  -7  -4   6        108.85        102.31         2.25 o                         
  -6  -4   6          4.31          2.82         0.57 o                         
  -5  -4   6          0.82          1.26         0.46 o                         
  -4  -4   6         15.47         17.94         1.06 o                         
  -3  -4   6         80.20         86.19         2.46 o                         
  -2  -4   6         63.13         57.51         5.13 o                         
  -1  -4   6         51.92         62.90         1.48 o                         
   0  -4   6        139.84        161.18         1.98 o                         
   1  -4   6         31.30         32.12         0.88 o                         
   2  -4   6          0.33          1.03         0.32 o                         
   3  -4   6          6.10          3.11         0.71 o                         
   4  -4   6          2.59          3.30         1.76 o                         
   5  -4   6         49.58         49.84         2.42 o                         
   6  -4   6        262.59        271.86         6.55 o                         
   7  -4   6        171.48        165.22         5.14 o                         
   8  -4   6          2.04         -4.46         2.23 o                         
  -9  -3   6         15.49         23.00         1.66 o                         
  -8  -3   6         48.17         49.92         1.70 o                         
  -7  -3   6          0.18         -0.37         0.46 o                         
  -6  -3   6        361.70        349.08         4.76 o                         
  -5  -3   6         51.60         54.19         1.45 o                         
  -4  -3   6          0.27          0.41         0.37 o                         
  -3  -3   6        508.78        550.95         6.95 o                         
  -2  -3   6        106.12        100.93         1.87 o                         
  -1  -3   6          2.78          2.50         0.36 o                         
   0  -3   6         55.79         55.55         2.47 o                         
   1  -3   6         83.64         73.93         1.77 o                         
   2  -3   6        410.57        432.88         7.48 o                         
   3  -3   6        318.14        327.76         6.30 o                         
   4  -3   6         34.18         33.26         1.86 o                         
   5  -3   6         45.75         43.97         2.26 o                         
   6  -3   6          2.65          3.35         1.41 o                         
   7  -3   6        235.07        247.03        10.23 o                         
   8  -3   6          1.64          2.41         2.65 o                         
  -9  -2   6          3.68          4.72         1.06 o                         
  -8  -2   6         31.64         25.77         2.04 o                         
  -7  -2   6          0.01          0.31         0.55 o                         
  -6  -2   6        129.66        113.59         2.26 o                         
  -5  -2   6         95.41         91.26         2.34 o                         
  -4  -2   6          0.62          0.82         0.58 o                         
  -3  -2   6          5.65          7.11         0.49 o                         
  -2  -2   6        149.03        154.37         2.17 o                         
  -1  -2   6        242.29        283.97         7.03 o                         
   0  -2   6         33.29         24.12         0.90 o                         
   1  -2   6        471.79        527.30         6.77 o                         
   2  -2   6          7.64          8.63         0.55 o                         
   3  -2   6        207.42        248.57         5.10 o                         
   4  -2   6        143.34        138.58         3.73 o                         
   5  -2   6          7.58          6.83         1.16 o                         
   6  -2   6         48.47         49.13         2.57 o                         
   7  -2   6         65.57         60.84         5.15 o                         
   8  -2   6         72.07         86.82         6.44 o                         
  -9  -1   6         52.11         57.53         2.29 o                         
  -8  -1   6         10.27         11.75         1.19 o                         
  -7  -1   6         33.33         35.32         1.84 o                         
  -6  -1   6         26.82         19.72         1.05 o                         
  -5  -1   6          0.61          0.19         0.57 o                         
  -4  -1   6          9.53          8.90         0.83 o                         
  -3  -1   6        458.03        508.78         5.67 o                         
  -2  -1   6        184.24        178.48         2.20 o                         
  -1  -1   6        576.91        605.71         5.99 o                         
   0  -1   6         30.86         41.57         0.69 o                         
   1  -1   6        112.06        118.28         1.75 o                         
   2  -1   6         34.43         45.87         0.85 o                         
   3  -1   6        146.74        150.19         2.00 o                         
   4  -1   6         25.75         26.16         1.27 o                         
   5  -1   6        137.36        131.75         2.87 o                         
   6  -1   6          5.58          4.98         0.76 o                         
   7  -1   6          2.27          2.67         1.06 o                         
   8  -1   6         11.18          4.97         2.43 o                         
  -9   0   6         22.01         25.10         1.91 o                         
  -8   0   6         29.51         37.84         2.51 o                         
  -7   0   6         91.47         85.77         3.79 o                         
  -6   0   6        177.84        144.99         2.59 o                         
  -5   0   6        239.44        235.93         3.47 o                         
  -4   0   6         88.61         85.16         1.75 o                         
  -3   0   6         72.72         64.35         1.12 o                         
  -2   0   6        164.12        156.72         1.85 o                         
  -1   0   6          0.11         -0.03         0.19 o                         
   0   0   6        320.93        326.39         4.03 o                         
   1   0   6        143.02        156.10         1.81 o                         
   2   0   6        200.89        193.93         2.34 o                         
   3   0   6          0.15          0.89         0.23 o                         
   4   0   6        751.53        711.58         8.28 o                         
   5   0   6         10.64         11.10         0.96 o                         
   6   0   6         18.19         17.90         1.23 o                         
   7   0   6        166.81        181.37         3.68 o                         
   8   0   6          5.53          7.75         1.59 o                         
  -9   1   6         16.62         15.96         2.29 o                         
  -8   1   6        118.64        118.92         2.87 o                         
  -7   1   6         69.83         62.63         2.41 o                         
  -6   1   6         24.93         16.78         1.14 o                         
  -5   1   6        389.02        357.51         4.17 o                         
  -4   1   6        386.41        365.80         4.63 o                         
  -3   1   6          0.04         -0.08         0.18 o                         
  -2   1   6          5.99          5.66         0.44 o                         
  -1   1   6         21.13         23.18         0.69 o                         
   0   1   6        278.61        289.81         3.26 o                         
   1   1   6        160.99        144.12         3.02 o                         
   2   1   6          0.03         -0.30         0.16 o                         
   3   1   6        128.55        124.22         1.76 o                         
   4   1   6         39.84         42.86         0.97 o                         
   5   1   6        126.40        112.78         2.04 o                         
   6   1   6         29.36         29.67         1.42 o                         
   7   1   6          0.03         -0.51         0.68 o                         
  -9   2   6         51.20         67.63         3.07 o                         
  -8   2   6          5.23          6.64         1.95 o                         
  -7   2   6         32.14         36.15         1.46 o                         
  -6   2   6         50.91         47.49         1.58 o                         
  -5   2   6        100.10         78.53         1.54 o                         
  -4   2   6        316.25        297.08         3.52 o                         
  -3   2   6        608.70        579.97         5.44 o                         
  -2   2   6          0.06          1.02         0.28 o                         
  -1   2   6         30.08         28.12         0.72 o                         
   0   2   6        192.22        163.13         1.79 o                         
   1   2   6        409.92        386.85         3.54 o                         
   2   2   6         97.52         97.32         1.37 o                         
   3   2   6         91.71         84.60         1.33 o                         
   4   2   6         23.66         20.81         0.79 o                         
   5   2   6         30.46         28.77         1.10 o                         
   6   2   6         16.31         15.23         1.11 o                         
   7   2   6        129.23        136.44         5.11 o                         
  -8   3   6          8.53         12.91         4.21 o                         
  -7   3   6         20.16         17.71         1.52 o                         
  -6   3   6         23.28         18.85         1.41 o                         
  -5   3   6        123.02        111.10         1.82 o                         
  -4   3   6       1610.26       1485.07        14.20 o                         
  -3   3   6        197.19        197.43         2.47 o                         
  -2   3   6         15.53         18.36         0.62 o                         
  -1   3   6        227.70        227.45         2.52 o                         
   0   3   6        101.59        101.74         1.28 o                         
   1   3   6        417.23        414.54         3.73 o                         
   2   3   6         68.95         69.09         1.09 o                         
   3   3   6        392.59        378.39         3.98 o                         
   4   3   6        181.18        157.29         2.25 o                         
   5   3   6          4.14          3.93         0.64 o                         
   6   3   6         27.76         25.77         1.65 o                         
   7   3   6         10.67          9.53         1.28 o                         
  -8   4   6          0.13         -4.01         2.93 o                         
  -7   4   6          0.01         -0.89         2.32 o                         
  -6   4   6         42.84         40.31         1.96 o                         
  -5   4   6        120.55        129.71         3.12 o                         
  -4   4   6        172.51        164.11         6.27 o                         
  -3   4   6        149.79        121.04         2.74 o                         
  -2   4   6        345.10        334.92         4.73 o                         
  -1   4   6         75.82         79.58         1.82 o                         
   0   4   6         93.11         95.87         1.68 o                         
   1   4   6         57.20         58.07         1.30 o                         
   2   4   6          0.77         -0.02         0.26 o                         
   3   4   6         37.30         37.45         1.14 o                         
   4   4   6          0.33         -0.22         0.26 o                         
   5   4   6          2.55          1.65         0.50 o                         
   6   4   6         23.03         23.99         1.66 o                         
  -7   5   6         21.86         22.56         2.50 o                         
  -6   5   6         24.73         21.11         1.58 o                         
  -5   5   6        123.90        107.94         2.91 o                         
  -4   5   6         68.72         58.14         2.02 o                         
  -3   5   6         24.95         22.25         1.31 o                         
  -2   5   6        183.45        150.37         2.82 o                         
  -1   5   6        820.33        732.05         8.01 o                         
   0   5   6        642.40        593.04         6.01 o                         
   1   5   6        177.55        173.56         2.58 o                         
   2   5   6        146.70        135.29         2.25 o                         
   3   5   6         12.19         14.87         0.88 o                         
   4   5   6         19.70         20.81         0.94 o                         
   5   5   6          0.10          0.79         0.43 o                         
  -7   6   6         35.58         35.61         3.02 o                         
  -6   6   6         11.02         21.31         1.73 o                         
  -5   6   6         47.38         50.83         2.11 o                         
  -4   6   6         65.12         63.73         2.22 o                         
  -3   6   6        246.98        239.61         5.78 o                         
  -2   6   6         11.70         17.80         1.12 o                         
  -1   6   6        368.51        332.96         3.91 o                         
   0   6   6          1.27          2.35         0.41 o                         
   1   6   6        131.54        115.24         2.08 o                         
   2   6   6          0.00          0.16         0.33 o                         
   3   6   6          6.17          8.70         0.74 o                         
   4   6   6         32.26         33.30         1.27 o                         
  -6   7   6         64.51         73.86         2.82 o                         
  -5   7   6         57.06         62.65         4.96 o                         
  -4   7   6         14.87         17.95         1.42 o                         
  -3   7   6         85.50         74.95         2.39 o                         
  -2   7   6         60.50         61.78         1.89 o                         
  -1   7   6         20.66         21.83         0.98 o                         
   0   7   6          6.30          8.27         0.67 o                         
   1   7   6         18.19         25.00         1.07 o                         
   2   7   6         70.38         83.72         1.88 o                         
   3   7   6         10.94         11.78         0.89 o                         
  -5   8   6          2.97          4.39         1.11 o                         
  -4   8   6          5.30          5.45         1.15 o                         
  -3   8   6         12.49         12.13         1.50 o                         
  -2   8   6          0.00          0.44         0.55 o                         
  -1   8   6         34.07         38.06         1.52 o                         
   0   8   6         23.48         28.88         1.40 o                         
   1   8   6        134.81        149.38         2.80 o                         
   2   8   6         16.44         13.79         1.05 o                         
  -1   9   6         10.99         13.18         1.10 o                         
  -2 -12   7          3.03          2.40         0.56 o                         
  -1 -12   7         47.96         48.24         3.24 o                         
   2 -12   7          0.38          0.17         0.53 o                         
   3 -12   7         45.36         45.41         2.24 o                         
  -4 -11   7         38.92         39.10         1.66 o                         
  -3 -11   7         29.65         28.25         1.32 o                         
  -2 -11   7         25.10         26.60         1.90 o                         
  -1 -11   7        187.58        193.91         4.23 o                         
   0 -11   7         58.53         55.72         6.01 o                         
   1 -11   7         57.63         72.36         4.47 o                         
   2 -11   7          6.41          5.84         0.77 o                         
   3 -11   7         20.05         19.03         1.48 o                         
   4 -11   7         17.27         19.16         1.76 o                         
  -5 -10   7         20.52         16.46         1.30 o                         
  -4 -10   7        103.01         98.86         3.22 o                         
  -3 -10   7         59.28         58.08         1.76 o                         
  -2 -10   7         70.93         69.83         1.71 o                         
  -1 -10   7        132.59        128.20         3.10 o                         
   0 -10   7          1.14          2.73         0.75 o                         
   1 -10   7         25.42         24.42         1.69 o                         
   2 -10   7         24.63         24.06         3.15 o                         
   3 -10   7         80.06         75.58         2.44 o                         
   4 -10   7         10.85         10.98         1.44 o                         
   5 -10   7          8.42          6.21         1.35 o                         
  -6  -9   7        101.27        115.11         3.80 o                         
  -5  -9   7        132.80        137.90         6.27 o                         
  -4  -9   7          0.51         -0.13         0.47 o                         
  -3  -9   7         15.50         14.69         0.94 o                         
  -2  -9   7         17.18         19.07         0.88 o                         
  -1  -9   7        354.76        353.98         5.89 o                         
   0  -9   7          0.04         -0.05         0.62 o                         
   1  -9   7        117.28        115.07         3.53 o                         
   2  -9   7        165.57        165.29         3.54 o                         
   3  -9   7          0.14          4.00         1.55 o                         
   4  -9   7          1.14          2.16         0.73 o                         
   5  -9   7         21.84         23.73         2.14 o                         
   6  -9   7         21.00         21.27         2.40 o                         
  -7  -8   7         25.87         27.40         2.51 o                         
  -6  -8   7        141.68        152.03         4.38 o                         
  -5  -8   7         14.83         15.96         1.46 o                         
  -4  -8   7        197.64        209.44         4.71 o                         
  -3  -8   7         43.83         43.64         1.67 o                         
  -2  -8   7          1.03          1.24         0.36 o                         
  -1  -8   7          3.39          4.41         0.70 o                         
   0  -8   7         68.93         76.16         1.90 o                         
   1  -8   7        146.78        136.16         2.11 o                         
   2  -8   7        114.03        108.23         3.71 o                         
   3  -8   7         32.38         31.47         1.55 o                         
   4  -8   7         80.24         78.14         5.15 o                         
   5  -8   7         66.06         65.04         2.77 o                         
   6  -8   7         21.92         28.29         2.52 o                         
   7  -8   7          2.32          1.17         1.14 o                         
  -7  -7   7        111.96        116.50         3.93 o                         
  -6  -7   7          7.70          8.39         1.20 o                         
  -5  -7   7        307.21        299.53         6.31 o                         
  -4  -7   7        189.58        190.78         4.33 o                         
  -3  -7   7         84.14         88.35         2.42 o                         
  -2  -7   7          8.79         12.02         0.85 o                         
  -1  -7   7          2.78          2.57         0.31 o                         
   0  -7   7         16.53         16.79         0.48 o                         
   1  -7   7        709.61        722.18         8.99 o                         
   2  -7   7        343.24        342.07         7.94 o                         
   3  -7   7        309.63        305.55         6.00 o                         
   4  -7   7        136.60        132.46         3.67 o                         
   5  -7   7          4.63          2.27         1.44 o                         
   6  -7   7          9.49          7.87         1.41 o                         
   7  -7   7          5.44          6.98         1.71 o                         
  -8  -6   7          5.81          6.12         1.38 o                         
  -7  -6   7        165.72        169.18         3.62 o                         
  -6  -6   7         96.22        103.96         2.50 o                         
  -5  -6   7        253.35        249.84         5.53 o                         
  -4  -6   7        733.74        727.78        12.34 o                         
  -3  -6   7       2072.12       2112.94        68.91 o                         
  -2  -6   7         29.90         27.60         1.13 o                         
  -1  -6   7         35.01         39.81         1.12 o                         
   0  -6   7          9.92          9.85         0.44 o                         
   1  -6   7        237.87        232.06         3.37 o                         
   2  -6   7          8.90          9.86         1.00 o                         
   3  -6   7         88.29         93.57         2.76 o                         
   4  -6   7        105.23        110.40         3.31 o                         
   5  -6   7          0.01          0.08         0.74 o                         
   6  -6   7         14.10         15.02         3.72 o                         
   7  -6   7         27.68         28.95         2.49 o                         
  -8  -5   7         12.20         13.90         1.17 o                         
  -7  -5   7         18.10         16.22         1.05 o                         
  -6  -5   7        139.51        137.55         2.96 o                         
  -5  -5   7        222.05        214.64         3.74 o                         
  -4  -5   7         26.93         21.12         1.03 o                         
  -2  -5   7        360.29        205.68         5.21 o                         
  -1  -5   7        121.83        123.89         2.28 o                         
   0  -5   7         73.90         76.52         1.19 o                         
   1  -5   7        290.56        285.04         4.54 o                         
   2  -5   7          7.71          9.88         1.65 o                         
   3  -5   7        155.75        163.00         3.90 o                         
   4  -5   7        133.73        135.09         3.75 o                         
   5  -5   7          8.79         10.52         1.45 o                         
   6  -5   7         61.09         63.90         6.47 o                         
   7  -5   7         80.53         85.09         5.15 o                         
  -8  -4   7         67.12         78.27         2.12 o                         
  -7  -4   7         72.78         63.01         2.16 o                         
  -6  -4   7         30.86         26.88         1.19 o                         
  -5  -4   7          2.40          2.31         0.50 o                         
  -4  -4   7        102.02        102.51         1.88 o                         
  -3  -4   7        204.72        208.92         3.41 o                         
  -2  -4   7        105.75         62.61         2.40 o                         
   0  -4   7        394.75        382.67         5.74 o                         
   1  -4   7        300.32        302.94         4.24 o                         
   2  -4   7        102.12        105.14         2.68 o                         
   3  -4   7        306.77        313.59         6.17 o                         
   4  -4   7         15.70         22.06         1.64 o                         
   5  -4   7        169.31        157.68         4.44 o                         
   6  -4   7         44.60         43.36         2.55 o                         
   7  -4   7        114.80        117.18         4.31 o                         
   8  -4   7         27.22         23.57         4.10 o                         
  -8  -3   7         51.86         49.65         1.73 o                         
  -7  -3   7         62.40         64.67         1.82 o                         
  -6  -3   7        105.72         92.86         2.56 o                         
  -5  -3   7          9.08          9.54         0.79 o                         
  -4  -3   7         24.41         23.17         0.98 o                         
  -3  -3   7          8.45          8.18         0.72 o                         
  -2  -3   7        228.79        268.66         3.98 o                         
  -1  -3   7        265.39        280.21         6.81 o                         
   0  -3   7        100.94        102.03         3.29 o                         
   1  -3   7        736.15        741.56        15.82 o                         
   2  -3   7          1.45          1.52         0.49 o                         
   3  -3   7         10.67         12.18         1.13 o                         
   4  -3   7        502.14        516.67         9.56 o                         
   5  -3   7         76.44         79.05         3.00 o                         
   6  -3   7         14.24         14.21         1.65 o                         
   7  -3   7         52.22         64.04         5.24 o                         
   8  -3   7         30.78         26.86         4.17 o                         
  -9  -2   7         88.07         95.51         2.93 o                         
  -8  -2   7         40.33         43.66         1.95 o                         
  -7  -2   7          2.91          4.11         0.70 o                         
  -6  -2   7        170.32        143.99         2.63 o                         
  -5  -2   7          2.24          4.66         0.64 o                         
  -4  -2   7          9.82         11.44         1.16 o                         
  -3  -2   7         20.68         19.02         1.03 o                         
  -2  -2   7        111.12        106.36         1.75 o                         
  -1  -2   7        353.06        359.68         4.88 o                         
   0  -2   7        423.55        436.02         6.88 o                         
   1  -2   7        827.03        891.41        11.09 o                         
   2  -2   7         46.47         49.41         1.65 o                         
   3  -2   7        135.14        144.64         3.54 o                         
   4  -2   7        294.05        280.10         5.98 o                         
   5  -2   7         54.17         54.98         2.47 o                         
   6  -2   7         57.33         55.93         2.69 o                         
   7  -2   7         49.25         43.76         4.25 o                         
  -9  -1   7         60.14         53.53         4.17 o                         
  -8  -1   7         13.24         17.37         2.30 o                         
  -7  -1   7        118.72        106.93         2.88 o                         
  -6  -1   7         95.60         79.12         1.88 o                         
  -5  -1   7        297.19        281.56         4.00 o                         
  -4  -1   7        245.04        247.12         3.51 o                         
  -3  -1   7        146.96        142.63         2.02 o                         
  -2  -1   7        173.53        204.21         2.52 o                         
  -1  -1   7         47.24         52.83         1.01 o                         
   0  -1   7        470.67        499.78         4.72 o                         
   1  -1   7         27.58         35.38         0.84 o                         
   2  -1   7        158.65        184.28         2.24 o                         
   3  -1   7         14.72         16.29         0.96 o                         
   4  -1   7        215.24        221.06         3.91 o                         
   5  -1   7          3.51          4.76         0.78 o                         
   6  -1   7         94.68         99.35         3.85 o                         
   7  -1   7        236.11        257.36         5.92 o                         
  -9   0   7         72.26         84.09         2.68 o                         
  -8   0   7         12.13         19.08         2.96 o                         
  -7   0   7         23.08         25.82         1.50 o                         
  -6   0   7         41.80         44.34         2.01 o                         
  -5   0   7        196.97        188.87         3.04 o                         
  -4   0   7        256.87        257.44         3.69 o                         
  -3   0   7        131.61        130.83         1.98 o                         
  -2   0   7        167.55        176.22         2.55 o                         
  -1   0   7         45.80         35.01         0.81 o                         
   0   0   7         91.01         92.14         1.35 o                         
   1   0   7        183.77        175.78         2.06 o                         
   2   0   7          0.30         -0.03         0.26 o                         
   3   0   7         81.12         77.99         1.85 o                         
   4   0   7        526.18        534.12         6.81 o                         
   5   0   7         16.21         15.53         1.10 o                         
   6   0   7         56.99         57.08         1.78 o                         
   7   0   7          2.23          1.72         1.03 o                         
  -8   1   7         14.45         18.37         1.67 o                         
  -7   1   7          0.09         -1.25         0.62 o                         
  -6   1   7         34.87         28.11         2.80 o                         
  -5   1   7        194.65        208.27         3.69 o                         
  -4   1   7          3.23          1.10         0.36 o                         
  -3   1   7        264.41        268.27         3.63 o                         
  -2   1   7          6.29          5.81         0.53 o                         
  -1   1   7        155.56        158.50         2.21 o                         
   0   1   7         65.85         63.18         1.23 o                         
   1   1   7        150.89        137.78         1.95 o                         
   2   1   7        310.59        307.34         3.64 o                         
   3   1   7         56.67         57.63         1.18 o                         
   4   1   7        155.64        147.34         2.66 o                         
   5   1   7        199.85        200.05         3.37 o                         
   6   1   7          0.72          3.16         0.78 o                         
   7   1   7          1.79          3.34         0.86 o                         
  -8   2   7         10.94         11.38         1.54 o                         
  -7   2   7          0.72          1.65         0.63 o                         
  -6   2   7          0.01         -0.01         0.54 o                         
  -5   2   7        710.19        630.18         6.72 o                         
  -4   2   7          0.23          0.54         0.37 o                         
  -3   2   7        118.83        101.26         1.70 o                         
  -2   2   7        323.25        319.06         3.35 o                         
  -1   2   7        306.95        305.03         3.03 o                         
   0   2   7         66.16         57.31         1.01 o                         
   1   2   7          3.22          2.08         0.33 o                         
   2   2   7        440.50        396.71         3.73 o                         
   3   2   7          0.54          0.36         0.31 o                         
   4   2   7        117.82        125.25         2.12 o                         
   5   2   7        173.68        163.61         2.99 o                         
   6   2   7          4.63          4.64         1.07 o                         
  -8   3   7          2.57          4.78         3.57 o                         
  -7   3   7          0.29          1.11         1.67 o                         
  -6   3   7          0.18          0.87         0.71 o                         
  -5   3   7         53.22         52.63         1.54 o                         
  -4   3   7         49.94         49.13         1.14 o                         
  -3   3   7         55.99         59.64         1.27 o                         
  -2   3   7        322.03        279.14         3.07 o                         
  -1   3   7         81.34         85.72         1.36 o                         
   0   3   7         42.14         37.48         0.83 o                         
   1   3   7        300.26        276.44         2.75 o                         
   2   3   7         14.09         10.82         0.62 o                         
   3   3   7          0.14         -0.33         0.25 o                         
   4   3   7         10.98         10.52         0.85 o                         
   5   3   7          5.87         10.50         1.14 o                         
   6   3   7         26.68         27.22         1.76 o                         
  -7   4   7         80.50         81.59         6.52 o                         
  -6   4   7         39.13         35.13         2.73 o                         
  -5   4   7         87.33         82.75         2.52 o                         
  -4   4   7          8.08          6.25         0.91 o                         
  -3   4   7         64.09         48.05         1.77 o                         
  -2   4   7        631.03        626.58         7.97 o                         
  -1   4   7         51.33         43.07         1.41 o                         
   0   4   7         11.53         13.88         0.82 o                         
   1   4   7         16.94         19.40         0.90 o                         
   2   4   7        203.59        187.25         2.78 o                         
   3   4   7         71.08         69.00         1.59 o                         
   4   4   7          1.29          0.59         0.40 o                         
   5   4   7         73.99         79.93         2.58 o                         
  -7   5   7          2.60          1.92         3.13 o                         
  -6   5   7         87.11         88.68         4.11 o                         
  -5   5   7         16.52         21.07         1.54 o                         
  -4   5   7         12.36         11.83         1.13 o                         
  -3   5   7         25.68         18.75         1.34 o                         
  -2   5   7          1.95          3.43         0.60 o                         
  -1   5   7          0.17          0.62         0.38 o                         
   0   5   7         15.64         15.74         0.81 o                         
   1   5   7          1.65          2.13         0.40 o                         
   2   5   7         30.19         26.66         1.05 o                         
   3   5   7         18.95         20.00         1.04 o                         
   4   5   7          3.09          3.02         0.49 o                         
   5   5   7          4.04          3.35         0.88 o                         
  -6   6   7          6.31          3.38         1.81 o                         
  -5   6   7          0.01          0.73         0.79 o                         
  -4   6   7         15.88         14.83         1.31 o                         
  -3   6   7          2.37          4.45         0.84 o                         
  -2   6   7         78.90         72.65         2.04 o                         
  -1   6   7         12.44          9.72         0.87 o                         
   0   6   7          3.98          4.01         0.52 o                         
   1   6   7        151.25        140.87         2.46 o                         
   2   6   7         51.77         57.63         1.56 o                         
   3   6   7        141.40        142.22         2.60 o                         
   4   6   7          2.52          1.71         0.67 o                         
  -5   7   7          5.24          6.50         1.84 o                         
  -4   7   7          8.99         13.24         1.37 o                         
  -3   7   7          0.04          0.21         1.30 o                         
  -2   7   7          9.95         11.68         1.04 o                         
  -1   7   7         25.05         25.29         1.33 o                         
   0   7   7         19.39         22.09         1.06 o                         
   1   7   7         31.97         37.20         1.32 o                         
   2   7   7          0.02          0.36         0.37 o                         
  -3   8   7          7.55          7.54         2.08 o                         
  -2   8   7          0.26         -0.12         0.48 o                         
  -1   8   7         44.66         54.74         2.29 o                         
   0   8   7         17.82         20.44         1.37 o                         
  -2 -12   8         50.09         52.24         2.02 o                         
   2 -12   8         71.14         76.58         2.59 o                         
  -4 -11   8          3.15          3.32         0.83 o                         
  -3 -11   8         15.07         18.22         1.29 o                         
  -2 -11   8          1.91          2.53         0.93 o                         
   2 -11   8          0.70          0.73         0.57 o                         
   3 -11   8         12.39         11.22         1.33 o                         
   4 -11   8         43.95         43.16         2.55 o                         
  -5 -10   8        178.56        172.25         4.41 o                         
  -4 -10   8         85.39         87.25         2.74 o                         
  -3 -10   8          8.43         10.16         1.01 o                         
  -2 -10   8          3.64          3.57         0.58 o                         
   1 -10   8          3.35          2.71         0.53 o                         
   2 -10   8         31.66         29.90         1.59 o                         
   3 -10   8         25.62         24.95         1.75 o                         
   4 -10   8         12.51         12.08         1.56 o                         
   5 -10   8          1.42          1.22         1.04 o                         
  -6  -9   8          0.11          0.45         0.79 o                         
  -5  -9   8         90.56         96.49         3.95 o                         
  -4  -9   8         83.28         85.81         3.38 o                         
  -3  -9   8          2.59          1.72         0.63 o                         
  -2  -9   8         26.00         28.76         1.25 o                         
  -1  -9   8          7.54          7.84         0.65 o                         
   0  -9   8          0.35          0.84         0.43 o                         
   1  -9   8        108.64        100.12         2.84 o                         
   2  -9   8          3.76          3.93         0.79 o                         
   3  -9   8        145.81        128.67         4.15 o                         
   4  -9   8        171.59        156.45         5.15 o                         
   5  -9   8         43.65         39.49         2.73 o                         
   6  -9   8         25.80         26.35         2.66 o                         
  -6  -8   8        225.89        236.58         7.40 o                         
  -5  -8   8         21.60         23.42         1.95 o                         
  -4  -8   8          0.14          0.02         0.60 o                         
  -3  -8   8         93.51         88.97         3.16 o                         
  -2  -8   8         11.42         11.82         0.90 o                         
  -1  -8   8          0.06         -0.03         0.30 o                         
   0  -8   8         27.21         24.82         1.27 o                         
   1  -8   8        486.54        467.64        10.06 o                         
   2  -8   8         58.43         57.59         2.36 o                         
   3  -8   8         87.98         88.12         3.35 o                         
   4  -8   8         11.23          9.73         1.45 o                         
   5  -8   8          1.14          1.82         0.98 o                         
   6  -8   8          1.30         -0.80         0.93 o                         
  -7  -7   8         45.90         44.13         3.13 o                         
  -6  -7   8          2.59          3.62         0.91 o                         
  -5  -7   8         56.72         56.35         2.37 o                         
  -4  -7   8         63.04         59.08         2.72 o                         
  -3  -7   8         25.57         26.50         1.71 o                         
  -2  -7   8         23.84         22.01         1.44 o                         
  -1  -7   8         19.66         14.92         0.83 o                         
   0  -7   8          1.12          2.12         0.61 o                         
   1  -7   8         10.46          8.30         0.99 o                         
   2  -7   8         46.73         45.27         2.17 o                         
   3  -7   8         12.64         13.55         1.49 o                         
   4  -7   8         19.57         20.33         1.99 o                         
   5  -7   8         27.61         27.52         2.41 o                         
   6  -7   8         72.94         67.90         3.91 o                         
   7  -7   8         97.06        109.86         5.38 o                         
  -7  -6   8          8.62          8.08         0.95 o                         
  -6  -6   8         59.00         63.18         2.93 o                         
  -5  -6   8         13.65         14.01         1.30 o                         
  -4  -6   8        141.30        138.81         3.51 o                         
  -3  -6   8          2.58          3.57         0.84 o                         
  -2  -6   8         53.40         53.71         2.26 o                         
  -1  -6   8          8.87          9.74         0.74 o                         
   0  -6   8         53.25         58.03         2.25 o                         
   1  -6   8         63.43         70.39         2.63 o                         
   2  -6   8          5.38          6.08         1.01 o                         
   3  -6   8         64.25         61.61         2.85 o                         
   4  -6   8         55.03         53.83         2.93 o                         
   5  -6   8         34.16         39.99         2.79 o                         
   6  -6   8         26.34         22.78         2.60 o                         
   7  -6   8        148.39        164.44         6.69 o                         
  -8  -5   8          0.19          0.16         0.59 o                         
  -7  -5   8         42.82         47.76         2.59 o                         
  -6  -5   8         48.86         44.42         1.67 o                         
  -5  -5   8         51.88         51.51         1.64 o                         
  -4  -5   8         84.96         87.94         2.04 o                         
  -3  -5   8         70.86         68.54         2.82 o                         
  -2  -5   8          0.79         -0.07         0.21 o                         
  -1  -5   8          3.18         -0.07         0.20 o                         
   2  -5   8         23.93         19.83         1.65 o                         
   3  -5   8         82.73         77.80         3.33 o                         
   4  -5   8         64.10         60.48         3.16 o                         
   5  -5   8         18.62         15.30         2.05 o                         
   6  -5   8         65.93         64.90         3.85 o                         
   7  -5   8         19.05         17.07         2.51 o                         
  -8  -4   8         35.46         45.08         1.74 o                         
  -7  -4   8          5.24          8.60         0.96 o                         
  -6  -4   8        165.91        149.29         2.72 o                         
  -5  -4   8         37.54         37.39         1.27 o                         
  -4  -4   8        208.78        207.49         3.08 o                         
  -3  -4   8          8.81          8.25         0.93 o                         
  -2  -4   8         31.56         35.11         1.95 o                         
  -1  -4   8         30.14         26.38         1.71 o                         
   0  -4   8        843.86        869.47        18.25 o                         
   1  -4   8          5.01          5.89         1.06 o                         
   2  -4   8        104.09        109.50         3.89 o                         
   3  -4   8        120.19        121.70         4.41 o                         
   4  -4   8          3.53          4.28         1.18 o                         
   5  -4   8        171.35        178.63         6.30 o                         
   6  -4   8          4.46          3.86         1.38 o                         
   7  -4   8          0.01         -1.75         0.93 o                         
  -8  -3   8        119.60        145.18         3.47 o                         
  -7  -3   8         10.77         12.06         0.98 o                         
  -6  -3   8          1.55         -0.38         0.50 o                         
  -5  -3   8         49.30         47.32         1.44 o                         
  -4  -3   8         29.16         27.36         1.14 o                         
  -3  -3   8          2.71          3.01         0.51 o                         
  -2  -3   8         67.87         81.66         2.38 o                         
  -1  -3   8        575.07        568.22         9.17 o                         
   0  -3   8        205.47        190.78         5.38 o                         
   1  -3   8          6.94          4.22         0.92 o                         
   2  -3   8          0.70          1.58         0.84 o                         
   3  -3   8          8.33         10.30         1.49 o                         
   4  -3   8        305.02        291.02         8.27 o                         
   5  -3   8          1.81          1.99         1.11 o                         
   6  -3   8         17.58         20.36         2.53 o                         
  -8  -2   8          0.07         -1.18         1.62 o                         
  -7  -2   8          0.01          0.63         0.95 o                         
  -6  -2   8        112.03         94.91         2.14 o                         
  -5  -2   8        382.48        331.09         4.55 o                         
  -4  -2   8        572.46        563.48         6.80 o                         
  -3  -2   8         49.40         48.50         1.54 o                         
  -2  -2   8         52.70         48.37         1.87 o                         
  -1  -2   8          0.13          0.71         0.57 o                         
   0  -2   8        224.65        222.82         4.53 o                         
   1  -2   8        133.83        136.27         4.49 o                         
   2  -2   8         91.54         99.85         3.91 o                         
   3  -2   8        401.62        382.90         7.33 o                         
   4  -2   8          0.71         -0.35         0.53 o                         
   5  -2   8        115.72        122.89         5.05 o                         
  -8  -1   8          8.93          6.66         1.06 o                         
  -7  -1   8         26.77         26.05         1.97 o                         
  -6  -1   8        118.03        101.00         2.21 o                         
  -5  -1   8        239.65        190.51         3.10 o                         
  -4  -1   8        151.54        144.74         2.55 o                         
  -3  -1   8         11.38         10.04         1.10 o                         
  -2  -1   8        192.26        178.96         2.71 o                         
  -1  -1   8        105.67        109.03         1.89 o                         
   0  -1   8         16.45         14.76         0.54 o                         
   1  -1   8        210.78        207.59         2.97 o                         
   2  -1   8         10.51          6.86         0.63 o                         
   3  -1   8          0.27         -0.61         0.32 o                         
   4  -1   8          4.61          4.23         0.69 o                         
   5  -1   8         17.69         18.33         1.51 o                         
   6  -1   8          8.90          8.40         1.64 o                         
  -8   0   8         55.96         72.64         3.31 o                         
  -7   0   8         12.12         13.30         2.19 o                         
  -6   0   8         66.18         56.24         1.93 o                         
  -5   0   8        113.77        114.40         2.26 o                         
  -4   0   8        307.51        274.06         3.88 o                         
  -3   0   8        403.80        386.81         4.40 o                         
  -2   0   8        499.16        464.77         5.54 o                         
  -1   0   8         21.38         17.92         0.89 o                         
   0   0   8          1.46          2.01         0.28 o                         
   1   0   8        174.40        176.73         2.45 o                         
   2   0   8          8.46          8.54         0.75 o                         
   3   0   8        199.79        192.54         3.17 o                         
   4   0   8        300.41        293.16         5.09 o                         
   5   0   8         54.05         56.60         2.15 o                         
   6   0   8         68.88         69.36         2.56 o                         
   7   0   8          0.71          0.57         1.38 o                         
  -8   1   8          9.20         10.20         1.83 o                         
  -7   1   8         11.41         11.87         1.11 o                         
  -6   1   8        117.94        102.89         2.52 o                         
  -5   1   8          7.49          3.98         0.79 o                         
  -4   1   8         29.76         27.35         1.22 o                         
  -3   1   8       1462.86       1397.90        12.60 o                         
  -2   1   8       1693.84       1686.53        14.53 o                         
  -1   1   8        102.96        106.96         1.74 o                         
   0   1   8        217.18        223.63         2.46 o                         
   1   1   8         10.76         14.45         0.56 o                         
   2   1   8         34.41         38.22         1.57 o                         
   3   1   8          7.42         11.53         1.38 o                         
   4   1   8         84.74         88.33         2.55 o                         
   5   1   8        271.09        262.58         4.08 o                         
   6   1   8          1.90          1.39         0.82 o                         
  -8   2   8         34.99         45.36         2.62 o                         
  -7   2   8          0.57          3.03         1.12 o                         
  -6   2   8          3.53          1.75         0.67 o                         
  -5   2   8         87.53         76.05         1.77 o                         
  -4   2   8        137.45        134.23         2.15 o                         
  -3   2   8         38.59         38.21         1.10 o                         
  -2   2   8        182.14        164.57         2.33 o                         
  -1   2   8        277.48        258.75         2.97 o                         
   0   2   8         73.96         65.40         1.27 o                         
   1   2   8        159.57        164.01         2.12 o                         
   2   2   8          2.38          3.72         0.45 o                         
   3   2   8          8.07          8.88         0.72 o                         
   4   2   8         27.66         25.93         1.10 o                         
   5   2   8          4.83          7.45         1.18 o                         
   6   2   8          0.15          0.26         0.80 o                         
  -7   3   8         32.96         28.42         4.55 o                         
  -6   3   8         24.38         33.65         1.62 o                         
  -5   3   8         31.32         29.43         1.64 o                         
  -4   3   8         18.60         17.45         1.00 o                         
  -3   3   8        368.34        318.61         3.75 o                         
  -2   3   8         85.81         91.25         1.56 o                         
  -1   3   8         95.75         79.67         1.35 o                         
   0   3   8        135.75        114.29         1.69 o                         
   1   3   8       1361.81       1245.71        12.32 o                         
   2   3   8          3.79          2.56         0.37 o                         
   3   3   8         51.00         44.27         1.75 o                         
   4   3   8          1.96          1.01         0.61 o                         
   5   3   8          0.80          0.16         0.61 o                         
  -7   4   8          0.93          4.20         3.22 o                         
  -6   4   8         36.07         39.48         2.90 o                         
  -5   4   8         10.11         10.85         1.66 o                         
  -4   4   8          1.07          1.26         0.98 o                         
  -3   4   8        222.62        201.66         4.14 o                         
  -2   4   8        125.07        112.99         2.43 o                         
  -1   4   8         32.09         25.69         1.26 o                         
   0   4   8         53.92         43.86         1.43 o                         
   1   4   8          0.03          0.39         0.29 o                         
   2   4   8         20.43         28.67         1.06 o                         
   3   4   8          0.08          0.22         0.45 o                         
   4   4   8         44.32         44.19         1.97 o                         
   5   4   8         87.15         94.73         2.90 o                         
  -6   5   8         33.40         40.43         4.35 o                         
  -5   5   8        101.07        113.71         4.19 o                         
  -4   5   8         30.67         37.02         1.83 o                         
  -3   5   8          0.04          0.41         0.80 o                         
  -2   5   8          3.26          1.84         0.88 o                         
  -1   5   8         26.81         27.57         1.27 o                         
   0   5   8          3.62          4.43         0.57 o                         
   1   5   8         67.17         70.23         1.67 o                         
   2   5   8          0.02          0.37         0.34 o                         
   3   5   8        215.17        236.03         4.67 o                         
   4   5   8          2.01          5.68         1.02 o                         
  -5   6   8         63.40         72.39         5.81 o                         
  -4   6   8         69.24         82.54         2.73 o                         
  -3   6   8          7.92          6.93         1.72 o                         
  -2   6   8         30.84         34.64         1.52 o                         
  -1   6   8         11.90          9.16         0.92 o                         
   0   6   8          3.92          2.89         0.56 o                         
   1   6   8          1.41          1.59         0.43 o                         
   2   6   8          6.19          9.05         0.79 o                         
   3   6   8          0.00         -0.16         0.62 o                         
  -4   7   8          1.44          3.21         0.98 o                         
  -3   7   8         21.45         25.24         1.81 o                         
  -2   7   8          0.72          1.14         0.54 o                         
  -1   7   8          4.57          8.92         0.97 o                         
   0   7   8        125.65        130.44         2.68 o                         
   1   7   8          2.57          2.74         0.52 o                         
  -2 -12   9          4.60          5.99         0.92 o                         
   1 -12   9         69.85         71.49         2.35 o                         
   2 -12   9          1.27          1.75         0.75 o                         
  -4 -11   9        171.55        172.34         4.23 o                         
  -3 -11   9         10.81         14.02         1.52 o                         
  -2 -11   9         51.79         55.01         2.24 o                         
  -1 -11   9          1.05          1.13         0.56 o                         
   1 -11   9        245.83        229.57         5.50 o                         
   2 -11   9         57.36         54.29         2.35 o                         
   3 -11   9          0.76          0.62         0.80 o                         
  -5 -10   9         65.01         70.80         3.24 o                         
  -4 -10   9          6.02          6.71         1.14 o                         
  -3 -10   9        115.95        122.56         3.58 o                         
  -2 -10   9          8.71          7.68         1.00 o                         
  -1 -10   9         26.69         29.62         1.49 o                         
   0 -10   9          0.20          0.14         0.47 o                         
   1 -10   9        160.41        164.60         4.38 o                         
   2 -10   9         72.92         71.44         2.79 o                         
   3 -10   9         21.32         18.98         1.74 o                         
   4 -10   9         86.37         72.31         3.45 o                         
   5 -10   9         69.65         72.42         3.80 o                         
  -6  -9   9         66.66         75.24         3.84 o                         
  -5  -9   9         11.55         10.55         1.54 o                         
  -4  -9   9         91.27         96.32         3.79 o                         
  -3  -9   9        683.15        689.76        11.10 o                         
  -2  -9   9          6.74         10.69         1.19 o                         
  -1  -9   9          0.02         -0.09         0.47 o                         
   0  -9   9          0.00          0.68         0.55 o                         
   1  -9   9          7.39          7.58         1.03 o                         
   2  -9   9        195.00        188.62         5.30 o                         
   3  -9   9         54.56         49.67         2.64 o                         
   4  -9   9        299.23        293.57         8.22 o                         
   5  -9   9         54.27         54.66         3.35 o                         
  -6  -8   9        141.33        145.20         5.49 o                         
  -5  -8   9          2.00          2.24         0.97 o                         
  -4  -8   9          1.70          1.46         0.80 o                         
  -3  -8   9        235.11        237.27         6.42 o                         
  -2  -8   9        990.57        990.08        20.47 o                         
  -1  -8   9         27.41         24.78         1.51 o                         
   0  -8   9         19.70         15.29         1.27 o                         
   1  -8   9         65.80         62.10         2.51 o                         
   2  -8   9        113.78        109.59         3.76 o                         
   3  -8   9         99.72         91.70         3.65 o                         
   4  -8   9        249.59        242.06         7.21 o                         
   5  -8   9         25.44         22.83         2.45 o                         
   6  -8   9          0.82          0.67         1.24 o                         
  -7  -7   9         12.24         10.27         1.86 o                         
  -6  -7   9        183.47        167.26         5.94 o                         
  -5  -7   9          0.62          0.16         0.67 o                         
  -4  -7   9        116.90        127.03         4.51 o                         
  -3  -7   9         12.67         11.27         1.35 o                         
  -2  -7   9          0.04         -0.50         0.52 o                         
  -1  -7   9          0.80          0.77         0.56 o                         
   0  -7   9          1.06          0.31         0.57 o                         
   1  -7   9        225.55        219.22         5.81 o                         
   2  -7   9          6.48          7.68         1.21 o                         
   3  -7   9        183.05        174.43         5.50 o                         
   4  -7   9         13.30         13.94         1.83 o                         
   5  -7   9        186.35        185.01         6.47 o                         
   6  -7   9         30.79         26.27         2.88 o                         
  -7  -6   9         67.63         79.58         2.74 o                         
  -6  -6   9         17.31         15.15         1.28 o                         
  -5  -6   9          7.09          4.97         1.16 o                         
  -4  -6   9         22.16         27.18         2.03 o                         
  -3  -6   9         32.73         31.32         1.99 o                         
  -2  -6   9         29.63         28.22         1.80 o                         
  -1  -6   9         18.32         22.94         1.62 o                         
   0  -6   9         16.90         15.45         1.43 o                         
   1  -6   9          6.73          6.38         1.07 o                         
   2  -6   9         80.40         77.95         3.20 o                         
   3  -6   9          5.15          6.03         1.30 o                         
   4  -6   9        393.36        389.46        10.32 o                         
   5  -6   9          4.63          4.42         1.33 o                         
   6  -6   9          6.38          4.80         1.52 o                         
  -8  -5   9         32.46         39.35         1.80 o                         
  -7  -5   9         54.64         55.50         1.92 o                         
  -6  -5   9          0.27         -0.16         1.45 o                         
  -5  -5   9          0.01         -0.44         0.53 o                         
  -4  -5   9         14.44         15.42         1.21 o                         
  -3  -5   9         50.99         50.50         2.55 o                         
  -2  -5   9         20.43         20.65         1.68 o                         
  -1  -5   9        274.74        272.87         7.02 o                         
   0  -5   9        140.86        133.43         4.23 o                         
   1  -5   9          0.18         -0.07         0.66 o                         
   2  -5   9        114.35        101.37         3.83 o                         
   3  -5   9        465.96        465.59        11.45 o                         
   4  -5   9         96.06        107.79         4.52 o                         
   5  -5   9         77.70         83.70         4.23 o                         
   6  -5   9         12.27         11.07         2.03 o                         
   7  -5   9         19.99         23.50         2.91 o                         
  -8  -4   9          4.74          5.80         1.57 o                         
  -7  -4   9          0.32          0.42         0.52 o                         
  -6  -4   9          7.38          7.56         0.88 o                         
  -5  -4   9        100.80         92.77         2.69 o                         
  -4  -4   9          2.78          5.19         0.71 o                         
  -3  -4   9          0.29          1.17         0.66 o                         
  -2  -4   9          4.67          4.89         0.86 o                         
  -1  -4   9          2.78          2.52         0.86 o                         
   0  -4   9        293.43        296.07         7.62 o                         
   1  -4   9        186.72        191.03         5.72 o                         
   2  -4   9        210.06        204.03         6.16 o                         
   3  -4   9         12.48         12.47         1.67 o                         
   4  -4   9        105.93        109.25         4.58 o                         
   5  -4   9         73.94         70.68         3.85 o                         
   6  -4   9         22.54         20.58         2.48 o                         
  -8  -3   9         58.09         66.58         4.60 o                         
  -7  -3   9         32.10         33.59         1.57 o                         
  -6  -3   9         41.66         36.51         1.59 o                         
  -5  -3   9          0.05          0.07         0.74 o                         
  -4  -3   9        252.85        247.86         4.04 o                         
  -3  -3   9          8.96          7.23         0.95 o                         
  -2  -3   9         24.96         21.72         1.79 o                         
  -1  -3   9         60.10         68.58         2.31 o                         
   0  -3   9        175.90        175.01         5.34 o                         
   1  -3   9          0.11         -0.86         0.57 o                         
   2  -3   9          3.04          1.53         0.95 o                         
   3  -3   9          7.02         10.69         1.63 o                         
   4  -3   9         36.43         41.62         2.93 o                         
   5  -3   9          2.10          1.90         1.14 o                         
  -8  -2   9          2.79          4.54         1.06 o                         
  -7  -2   9          4.81          3.24         0.93 o                         
  -6  -2   9         27.41         21.59         1.29 o                         
  -5  -2   9        186.77        188.09         3.68 o                         
  -4  -2   9        103.55         89.84         2.96 o                         
  -3  -2   9          3.62          5.87         1.13 o                         
  -2  -2   9         66.98         62.74         1.84 o                         
  -1  -2   9        455.14        468.72         8.20 o                         
   0  -2   9         38.50         36.57         1.92 o                         
   1  -2   9        136.62        127.32         4.37 o                         
   2  -2   9        166.43        175.22         5.78 o                         
   3  -2   9         12.04         11.93         1.70 o                         
   4  -2   9        148.08        138.40         5.40 o                         
   5  -2   9        134.09        130.24         5.53 o                         
  -8  -1   9         15.88         18.68         2.75 o                         
  -7  -1   9          4.77          4.42         0.95 o                         
  -6  -1   9          1.28          0.46         0.76 o                         
  -5  -1   9        482.26        458.80         6.59 o                         
  -4  -1   9        211.33        215.42         3.71 o                         
  -3  -1   9         61.44         54.97         1.74 o                         
  -2  -1   9         50.50         48.44         1.67 o                         
  -1  -1   9         23.32         25.43         1.12 o                         
   0  -1   9         15.00         15.89         1.05 o                         
   1  -1   9          3.23          2.23         0.68 o                         
   2  -1   9        156.47        143.49         4.22 o                         
   3  -1   9         83.10         78.25         3.73 o                         
   4  -1   9        133.25        138.82         3.64 o                         
   5  -1   9        107.03         99.11         3.18 o                         
   6  -1   9          6.11          4.54         2.75 o                         
  -8   0   9         20.42         20.52         1.64 o                         
  -7   0   9          1.53          1.58         0.79 o                         
  -6   0   9         10.26          5.96         0.95 o                         
  -5   0   9         16.42         19.43         1.40 o                         
  -4   0   9        121.74        106.15         2.36 o                         
  -3   0   9        147.51        138.25         2.38 o                         
  -2   0   9        236.63        219.50         3.19 o                         
  -1   0   9        137.94        138.58         2.56 o                         
   0   0   9         35.97         34.78         1.45 o                         
   1   0   9        916.48        852.22        11.17 o                         
   2   0   9          4.98          7.35         0.94 o                         
   3   0   9         87.67         76.06         3.82 o                         
   4   0   9         34.39         33.13         2.21 o                         
   5   0   9          0.10         -0.48         1.15 o                         
   6   0   9         74.48         76.78         3.22 o                         
  -8   1   9         66.52         75.00         2.61 o                         
  -7   1   9         28.22         25.75         1.57 o                         
  -6   1   9          1.55          2.11         0.91 o                         
  -5   1   9          7.10          7.52         0.91 o                         
  -4   1   9          8.22          9.25         0.90 o                         
  -3   1   9        690.86        646.23         8.55 o                         
  -2   1   9        124.31        134.09         2.39 o                         
  -1   1   9         31.51         30.77         1.75 o                         
   0   1   9         28.48         26.11         1.41 o                         
   1   1   9        104.79        111.47         2.50 o                         
   2   1   9        258.46        244.05         4.16 o                         
   3   1   9         51.85         49.31         3.62 o                         
   4   1   9          0.01          0.14         1.12 o                         
   5   1   9         56.20         61.95         2.93 o                         
   6   1   9          5.95          8.87         1.70 o                         
  -7   2   9          0.56          0.98         1.58 o                         
  -6   2   9        146.07        151.37         3.15 o                         
  -5   2   9          0.87          1.32         0.57 o                         
  -4   2   9         41.60         42.19         1.39 o                         
  -3   2   9         18.15         26.89         1.15 o                         
  -2   2   9          9.02          6.78         0.77 o                         
  -1   2   9         55.13         57.47         1.46 o                         
   0   2   9         12.52         10.69         0.94 o                         
   1   2   9          1.46          0.76         0.65 o                         
   2   2   9          0.05          1.45         0.72 o                         
   3   2   9         18.79         19.40         1.43 o                         
   4   2   9          8.27          8.54         1.41 o                         
   5   2   9         11.74         15.07         1.75 o                         
  -7   3   9         33.28         44.22         5.56 o                         
  -6   3   9         14.39         15.34         1.72 o                         
  -5   3   9          3.81          2.28         0.80 o                         
  -4   3   9          2.36          2.10         0.72 o                         
  -3   3   9         52.93         54.26         1.81 o                         
  -2   3   9         74.19         61.28         1.61 o                         
  -1   3   9         37.16         38.89         1.19 o                         
   0   3   9         55.48         47.53         1.42 o                         
   1   3   9         31.06         33.09         1.82 o                         
   2   3   9         11.41         11.23         1.82 o                         
   3   3   9         38.41         40.62         3.31 o                         
   4   3   9          3.15          7.79         2.13 o                         
  -6   4   9         17.57         26.50         2.62 o                         
  -5   4   9         35.48         37.86         2.75 o                         
  -4   4   9          7.95         10.95         1.60 o                         
  -3   4   9          0.02          0.46         1.44 o                         
  -2   4   9         13.63         15.00         1.07 o                         
  -1   4   9          1.14          0.45         0.66 o                         
   0   4   9        174.08        159.64         3.14 o                         
   1   4   9          0.06         -0.32         0.29 o                         
   2   4   9         40.46         39.24         3.44 o                         
   3   4   9         94.09        109.23         5.28 o                         
   4   4   9         24.93         29.85         2.18 o                         
  -5   5   9         20.28         26.22         2.58 o                         
  -4   5   9         15.48         16.02         2.81 o                         
  -3   5   9          3.42          0.79         1.03 o                         
  -2   5   9         11.28         11.84         1.01 o                         
  -1   5   9         53.98         62.43         2.14 o                         
   0   5   9         11.29          9.97         0.94 o                         
   1   5   9         93.38        104.17         2.83 o                         
   2   5   9         49.72         47.06         3.85 o                         
   3   5   9          0.33         -0.90         1.02 o                         
  -4   6   9         48.08         45.86         3.28 o                         
  -3   6   9          2.31          3.81         1.33 o                         
  -2   6   9          0.18          0.68         0.47 o                         
  -1   6   9         76.21         78.29         2.29 o                         
   0   6   9         31.46         38.80         1.65 o                         
   1   6   9          7.19          7.36         1.00 o                         
   0 -12  10         26.18         28.14         1.62 o                         
  -3 -11  10         17.57         16.24         1.72 o                         
  -2 -11  10         20.89         21.86         1.66 o                         
  -1 -11  10          4.76          3.98         0.85 o                         
   0 -11  10          0.25          0.18         0.61 o                         
   1 -11  10         53.57         48.46         2.25 o                         
   2 -11  10        188.67        182.80         5.33 o                         
   3 -11  10          1.34          3.10         1.13 o                         
  -4 -10  10          2.09          2.14         0.93 o                         
  -3 -10  10         18.72         16.88         1.75 o                         
  -2 -10  10          7.27          6.75         1.14 o                         
  -1 -10  10         39.50         40.86         2.03 o                         
   0 -10  10         41.48         41.19         2.01 o                         
   1 -10  10         55.94         48.14         2.27 o                         
   2 -10  10        209.39        197.43         5.71 o                         
   3 -10  10          3.20          3.54         1.10 o                         
   4 -10  10         34.62         31.14         2.55 o                         
  -5  -9  10         21.49         17.75         2.07 o                         
  -4  -9  10         33.18         35.40         2.36 o                         
  -3  -9  10         10.15          7.75         1.26 o                         
  -2  -9  10         52.31         55.24         2.52 o                         
  -1  -9  10          6.34          6.07         1.02 o                         
   0  -9  10          2.67          3.33         0.90 o                         
   1  -9  10         14.33         11.94         1.35 o                         
   2  -9  10         58.65         58.17         2.83 o                         
   3  -9  10          3.11          3.88         1.12 o                         
   4  -9  10          6.29          7.14         1.48 o                         
   5  -9  10         51.83         57.94         3.61 o                         
  -6  -8  10         33.08         37.34         2.80 o                         
  -5  -8  10          0.68          2.25         1.02 o                         
  -4  -8  10         10.24          8.85         1.50 o                         
  -3  -8  10          0.03         -0.13         0.64 o                         
  -2  -8  10         95.06         88.47         3.36 o                         
  -1  -8  10         97.64        100.61         3.52 o                         
   0  -8  10          0.64          0.29         0.66 o                         
   1  -8  10         11.32         12.57         1.44 o                         
   2  -8  10         14.49         14.20         1.61 o                         
   3  -8  10         27.63         32.93         2.42 o                         
   4  -8  10          1.30          0.25         0.96 o                         
   5  -8  10          7.52          7.72         1.71 o                         
  -6  -7  10          2.48          4.08         1.29 o                         
  -5  -7  10        158.44        167.93         5.85 o                         
  -4  -7  10          3.11          2.22         0.91 o                         
  -3  -7  10         95.24         87.65         3.54 o                         
  -2  -7  10         49.96         48.76         2.47 o                         
  -1  -7  10          0.00          0.63         0.72 o                         
   0  -7  10        161.55        156.36         4.78 o                         
   1  -7  10         42.93         43.66         2.38 o                         
   2  -7  10         40.85         36.70         2.31 o                         
   3  -7  10         39.61         40.96         2.66 o                         
   4  -7  10         14.72         11.30         1.81 o                         
   5  -7  10        150.01        157.32         6.15 o                         
   6  -7  10         21.26         19.71         2.62 o                         
  -7  -6  10        132.56        149.56         4.00 o                         
  -6  -6  10         26.84         31.75         1.78 o                         
  -5  -6  10         16.45         17.96         2.14 o                         
  -4  -6  10         42.29         44.01         2.64 o                         
  -3  -6  10         73.38         75.17         3.27 o                         
  -2  -6  10         51.16         46.70         2.46 o                         
  -1  -6  10          1.30          0.92         0.68 o                         
   0  -6  10         16.15         14.11         1.53 o                         
   1  -6  10        236.85        225.45         6.43 o                         
   2  -6  10         75.05         66.77         3.22 o                         
   3  -6  10         14.80         14.82         1.83 o                         
   4  -6  10        151.91        163.01         5.88 o                         
   5  -6  10          5.03          3.72         1.42 o                         
   6  -6  10          9.38         10.27         1.94 o                         
  -7  -5  10         70.44         91.11         2.50 o                         
  -6  -5  10          1.17          1.80         0.64 o                         
  -5  -5  10         97.54         89.15         2.72 o                         
  -4  -5  10        263.88        251.82         5.01 o                         
  -3  -5  10          2.15          2.43         0.90 o                         
  -2  -5  10         35.77         34.09         2.20 o                         
  -1  -5  10        117.22        121.48         4.24 o                         
   0  -5  10        262.80        253.50         6.97 o                         
   1  -5  10          0.18          0.45         0.76 o                         
   2  -5  10        168.32        167.46         5.56 o                         
   3  -5  10         38.65         38.13         2.72 o                         
   4  -5  10         25.49         28.52         2.56 o                         
   5  -5  10         22.18         20.80         2.50 o                         
   6  -5  10         24.84         27.72         2.94 o                         
  -7  -4  10          0.98          0.12         0.58 o                         
  -6  -4  10         43.20         39.51         1.65 o                         
  -5  -4  10        359.18        328.96         5.16 o                         
  -4  -4  10        190.76        168.62         3.20 o                         
  -3  -4  10         67.19         77.74         2.06 o                         
  -2  -4  10        177.90        185.16         4.19 o                         
  -1  -4  10          5.09          3.96         0.90 o                         
   0  -4  10         98.55         97.04         3.84 o                         
   1  -4  10        164.23        158.57         5.27 o                         
   2  -4  10        158.61        156.65         5.47 o                         
   3  -4  10         92.29        103.48         4.45 o                         
   4  -4  10         28.78         24.67         2.56 o                         
   5  -4  10          7.35          7.24         1.69 o                         
   6  -4  10          0.06          1.19         1.14 o                         
  -7  -3  10         37.39         36.14         3.49 o                         
  -6  -3  10         18.40         20.29         1.30 o                         
  -5  -3  10          7.94          3.80         0.76 o                         
  -4  -3  10        293.74        247.22         4.15 o                         
  -3  -3  10        291.88        290.21         4.63 o                         
  -2  -3  10        269.07        278.88         5.63 o                         
  -1  -3  10        102.29         98.84         3.04 o                         
   0  -3  10        211.26        213.01         4.76 o                         
   1  -3  10         10.09          8.32         1.44 o                         
   2  -3  10         21.69         19.64         2.14 o                         
   3  -3  10          0.49         -0.62         0.90 o                         
   4  -3  10          0.05          0.92         1.04 o                         
   5  -3  10         17.60         17.94         2.37 o                         
  -7  -2  10         35.87         35.13         2.05 o                         
  -6  -2  10         10.74         10.78         1.02 o                         
  -5  -2  10          2.49          2.39         0.65 o                         
  -4  -2  10        279.08        269.58         4.45 o                         
  -3  -2  10        224.26        231.55         4.56 o                         
  -2  -2  10       1070.92       1074.04        13.50 o                         
  -1  -2  10         46.53         43.43         2.17 o                         
   0  -2  10         10.90          9.90         1.25 o                         
   1  -2  10          0.07          0.20         0.76 o                         
   2  -2  10         30.25         31.23         1.99 o                         
   3  -2  10         27.97         23.96         2.44 o                         
   4  -2  10         68.07         67.74         3.86 o                         
  -7  -1  10         13.15         12.10         1.37 o                         
  -6  -1  10         40.71         41.25         2.03 o                         
  -5  -1  10         86.66         76.90         2.14 o                         
  -4  -1  10          4.41          4.37         0.74 o                         
  -3  -1  10         25.84         27.09         1.81 o                         
  -2  -1  10        905.46        852.25        11.04 o                         
  -1  -1  10       1068.34       1027.10        11.22 o                         
   0  -1  10         35.46         33.14         1.47 o                         
   1  -1  10        193.97        200.96         3.62 o                         
   2  -1  10          5.08          8.51         0.95 o                         
   3  -1  10          1.76          1.25         0.66 o                         
   4  -1  10         46.82         42.71         2.21 o                         
   5  -1  10         78.93         84.72         5.76 o                         
   6  -1  10         82.80         74.09         6.11 o                         
  -7   0  10         11.72         11.55         1.30 o                         
  -6   0  10          5.89          7.60         1.41 o                         
  -5   0  10         10.47         10.41         2.12 o                         
  -4   0  10          0.15          0.38         1.40 o                         
  -3   0  10          0.02          0.48         0.47 o                         
  -2   0  10         94.11         87.58         2.00 o                         
  -1   0  10        118.53        112.64         2.19 o                         
   0   0  10          7.32          5.89         0.74 o                         
   1   0  10        443.28        403.06         5.28 o                         
   2   0  10        141.35        138.49         3.73 o                         
   3   0  10          0.00         -0.55         1.06 o                         
   4   0  10          1.49          1.35         1.23 o                         
   5   0  10         23.75         26.37         2.14 o                         
  -7   1  10         22.18         24.92         2.51 o                         
  -6   1  10         64.03         75.11         2.49 o                         
  -5   1  10         20.10         25.43         1.63 o                         
  -4   1  10          1.15          0.64         0.86 o                         
  -3   1  10        190.22        180.59         3.30 o                         
  -2   1  10        275.74        237.42         3.96 o                         
  -1   1  10          0.29         -0.90         0.63 o                         
   0   1  10         12.50         14.81         1.14 o                         
   1   1  10         54.07         40.31         1.74 o                         
   2   1  10        357.64        324.00         5.16 o                         
   3   1  10         45.18         49.70         2.01 o                         
   4   1  10          8.02          7.76         1.18 o                         
   5   1  10         17.65         23.78         1.72 o                         
  -7   2  10         13.36         14.97         2.08 o                         
  -6   2  10         17.58         23.86         2.41 o                         
  -5   2  10          4.79          7.20         1.00 o                         
  -4   2  10         10.19          8.21         0.87 o                         
  -3   2  10          2.19          4.24         1.08 o                         
  -2   2  10          5.95          4.64         0.77 o                         
  -1   2  10         11.25         13.50         1.28 o                         
   0   2  10         49.06         48.55         1.70 o                         
   1   2  10         27.70         27.95         1.41 o                         
   2   2  10         46.31         35.34         1.60 o                         
   3   2  10        251.26        274.11         5.84 o                         
   4   2  10         27.94         36.65         2.41 o                         
  -5   3  10          5.54          6.30         1.23 o                         
  -4   3  10        156.43        170.95         3.97 o                         
  -3   3  10         10.65         15.92         1.34 o                         
  -2   3  10          3.26          2.79         1.49 o                         
  -1   3  10          0.45          0.51         0.84 o                         
   0   3  10         17.20         15.77         1.36 o                         
   1   3  10          0.80          1.13         0.89 o                         
   2   3  10         12.72         18.20         1.60 o                         
   3   3  10          5.85          6.93         2.08 o                         
  -5   4  10         39.74         52.13         4.39 o                         
  -4   4  10         13.26         15.37         2.57 o                         
  -3   4  10        100.60         94.74         4.92 o                         
  -2   4  10          0.28          0.02         1.54 o                         
  -1   4  10         35.85         38.80         3.39 o                         
   0   4  10          2.82          6.72         2.02 o                         
   1   4  10         51.90         53.71         3.96 o                         
   2   4  10          0.28          3.06         1.84 o                         
  -4   5  10          0.70          0.41         2.05 o                         
  -3   5  10          5.83          8.72         2.42 o                         
  -2   5  10          4.94          8.98         2.39 o                         
  -1   5  10         12.08         16.50         2.65 o                         
   0   5  10          8.93         12.64         2.56 o                         
   1   5  10         70.73         63.24         4.61 o                         
  -2 -11  11        449.23        448.50        10.59 o                         
  -1 -11  11          7.41          9.19         1.27 o                         
   0 -11  11          5.39          5.70         1.07 o                         
   1 -11  11          6.39          7.32         1.24 o                         
   2 -11  11         13.93         12.69         1.59 o                         
  -4 -10  11          0.23          0.14         0.84 o                         
  -3 -10  11          0.21          0.17         0.81 o                         
  -2 -10  11         67.60         73.07         3.16 o                         
  -1 -10  11        142.80        138.81         4.41 o                         
   0 -10  11          7.82          7.84         1.22 o                         
   1 -10  11        158.34        137.67         4.56 o                         
   2 -10  11          6.45          4.64         1.17 o                         
   3 -10  11         19.88         17.52         2.03 o                         
  -5  -9  11        106.22        113.16         4.72 o                         
  -4  -9  11          0.02          0.81         0.92 o                         
  -3  -9  11         31.66         31.56         2.28 o                         
  -2  -9  11         31.46         30.49         2.08 o                         
  -1  -9  11         11.93         13.68         1.55 o                         
   0  -9  11         12.47         14.06         1.59 o                         
   1  -9  11          8.94          8.62         1.37 o                         
   2  -9  11         35.64         34.50         2.38 o                         
   3  -9  11          3.82          3.47         1.20 o                         
   4  -9  11        297.43        292.44         8.77 o                         
  -5  -8  11          8.10          7.99         1.59 o                         
  -4  -8  11         15.69         16.75         1.97 o                         
  -3  -8  11          0.68          0.98         0.82 o                         
  -2  -8  11          4.82          4.92         1.09 o                         
  -1  -8  11          6.60          5.28         1.14 o                         
   0  -8  11         13.59         12.89         1.57 o                         
   1  -8  11         17.28         15.98         1.80 o                         
   2  -8  11          3.83          3.22         1.09 o                         
   3  -8  11         58.33         54.65         3.15 o                         
   4  -8  11         53.22         54.23         3.45 o                         
  -6  -7  11         81.30         84.26         4.29 o                         
  -5  -7  11          0.14          0.41         0.88 o                         
  -4  -7  11          5.10          5.17         1.25 o                         
  -3  -7  11          1.10          1.45         0.86 o                         
  -2  -7  11          6.98          6.33         1.20 o                         
  -1  -7  11          0.05          0.98         0.74 o                         
   0  -7  11        150.28        144.52         4.81 o                         
   1  -7  11         12.12         11.30         1.57 o                         
   2  -7  11         36.10         37.15         2.57 o                         
   3  -7  11          3.31          2.08         1.08 o                         
   4  -7  11        219.52        229.46         7.53 o                         
   5  -7  11          8.00          7.43         1.70 o                         
  -6  -6  11         79.13         83.35         2.85 o                         
  -5  -6  11         27.82         26.99         1.69 o                         
  -4  -6  11         43.68         38.86         2.69 o                         
  -3  -6  11         21.03         20.51         2.08 o                         
  -2  -6  11          0.79          1.54         0.83 o                         
  -1  -6  11          3.65          3.60         0.99 o                         
   0  -6  11          1.05         -0.32         0.74 o                         
   1  -6  11         38.54         38.20         2.52 o                         
   2  -6  11         64.09         61.02         3.27 o                         
   3  -6  11         80.82         82.67         4.08 o                         
   4  -6  11         13.55         15.36         2.10 o                         
   5  -6  11          0.32         -0.81         1.02 o                         
  -7  -5  11          0.01          0.40         0.81 o                         
  -6  -5  11          0.90          0.65         0.63 o                         
  -5  -5  11         28.34         29.68         1.77 o                         
  -4  -5  11          1.30          1.65         1.41 o                         
  -3  -5  11         47.33         49.06         2.85 o                         
  -2  -5  11         82.86         83.12         3.68 o                         
  -1  -5  11         97.28         92.54         3.85 o                         
   0  -5  11         64.96         68.85         3.30 o                         
   1  -5  11          9.19         11.42         1.64 o                         
   2  -5  11         55.44         53.27         3.20 o                         
   3  -5  11          1.08          0.02         0.94 o                         
   4  -5  11         21.37         19.16         2.37 o                         
   5  -5  11          0.02         -1.31         0.97 o                         
  -7  -4  11         27.46         30.54         2.09 o                         
  -6  -4  11          0.35          0.15         0.79 o                         
  -5  -4  11        209.46        199.30         3.77 o                         
  -4  -4  11        280.04        272.37         4.58 o                         
  -3  -4  11         45.66         52.57         2.12 o                         
  -2  -4  11        123.01        115.61         3.36 o                         
  -1  -4  11        147.98        151.84         3.93 o                         
   0  -4  11         23.84         23.09         1.70 o                         
   1  -4  11         24.90         23.67         2.33 o                         
   2  -4  11        308.25        301.39         8.76 o                         
   3  -4  11          2.20          4.44         1.42 o                         
   4  -4  11         39.26         37.67         3.03 o                         
   5  -4  11         88.91         97.15         4.96 o                         
  -7  -3  11          5.08          5.30         1.17 o                         
  -6  -3  11         20.80         17.83         1.30 o                         
  -5  -3  11          7.08          5.93         0.86 o                         
  -4  -3  11        236.69        238.98         4.20 o                         
  -3  -3  11          1.94          3.45         0.81 o                         
  -2  -3  11         42.62         43.06         1.77 o                         
  -1  -3  11         86.13         91.88         4.28 o                         
   0  -3  11          2.03          3.38         0.95 o                         
   1  -3  11        178.64        167.70         4.38 o                         
   2  -3  11          6.72          5.34         1.36 o                         
   3  -3  11         27.75         29.02         2.65 o                         
   4  -3  11         14.04         19.35         2.52 o                         
  -7  -2  11          1.89         -0.10         0.86 o                         
  -6  -2  11          2.31          2.78         0.96 o                         
  -5  -2  11          0.27          0.11         0.57 o                         
  -4  -2  11          8.57          8.55         0.93 o                         
  -3  -2  11        161.40        169.43         3.36 o                         
  -2  -2  11        140.75        131.34         2.92 o                         
  -1  -2  11         16.79         17.25         1.56 o                         
   0  -2  11         50.35         47.71         2.38 o                         
   1  -2  11         14.40         16.07         1.62 o                         
   2  -2  11        708.24        663.10        11.68 o                         
   3  -2  11         35.91         35.25         2.28 o                         
   4  -2  11          3.95          3.10         2.74 o                         
   5  -2  11          5.18         -1.24         2.93 o                         
  -7  -1  11          0.68         -0.17         0.95 o                         
  -6  -1  11         28.47         29.09         4.12 o                         
  -5  -1  11          9.22          8.08         1.17 o                         
  -4  -1  11         31.07         27.51         1.45 o                         
  -3  -1  11          0.70          1.71         0.70 o                         
  -2  -1  11        321.84        298.68         4.91 o                         
  -1  -1  11         80.84         78.79         1.84 o                         
   0  -1  11          1.80          2.04         0.76 o                         
   1  -1  11         28.51         28.16         4.61 o                         
   2  -1  11         41.02         49.66         4.41 o                         
   3  -1  11         10.67         10.68         2.72 o                         
   4  -1  11         67.64         75.00         5.40 o                         
   5  -1  11          0.74          0.94         2.69 o                         
  -7   0  11         22.17         36.73         2.56 o                         
  -6   0  11          4.72          5.97         1.15 o                         
  -5   0  11         23.02         30.37         1.85 o                         
  -4   0  11         26.76         24.59         1.88 o                         
  -3   0  11          8.89          9.09         1.19 o                         
  -2   0  11          3.42          5.32         0.89 o                         
  -1   0  11          2.68          1.98         0.82 o                         
   0   0  11          0.63         -0.21         0.77 o                         
   1   0  11          6.16          8.13         1.08 o                         
   2   0  11          9.85          8.75         1.13 o                         
   3   0  11          1.29          0.36         1.11 o                         
   4   0  11          8.52         10.91         1.62 o                         
  -6   1  11         16.70         19.37         1.55 o                         
  -5   1  11        275.10        304.62         9.33 o                         
  -4   1  11         31.66         33.26         1.56 o                         
  -3   1  11         72.13         70.92         2.06 o                         
  -2   1  11         33.84         31.99         1.58 o                         
  -1   1  11        136.10        129.71         2.81 o                         
   0   1  11          0.26          0.49         0.75 o                         
   1   1  11          8.59         10.52         1.11 o                         
   2   1  11         84.92         88.99         2.48 o                         
   3   1  11          3.72          1.46         1.66 o                         
   4   1  11         36.82         40.73         2.09 o                         
  -6   2  11        185.90        196.07         6.28 o                         
  -5   2  11          1.13          1.19         1.26 o                         
  -4   2  11          0.38          0.56         0.85 o                         
  -3   2  11          6.52          3.25         1.39 o                         
  -2   2  11          3.44          2.45         0.96 o                         
  -1   2  11         24.13         21.36         1.29 o                         
   0   2  11          2.18          2.70         0.96 o                         
   1   2  11        123.58        108.49         2.79 o                         
   2   2  11         21.03         26.97         1.99 o                         
   3   2  11         28.80         35.05         2.35 o                         
  -5   3  11         32.02         29.39         3.36 o                         
  -4   3  11          3.99          5.41         1.46 o                         
  -3   3  11         45.85         45.95         2.11 o                         
  -2   3  11         11.52         10.55         1.91 o                         
  -1   3  11         45.89         52.13         2.22 o                         
   0   3  11        144.03        153.16         3.80 o                         
   1   3  11          0.02          0.29         1.67 o                         
   2   3  11        147.00        166.57         6.62 o                         
  -4   4  11        348.19        404.50        11.78 o                         
  -3   4  11          0.27         -0.74         1.88 o                         
  -2   4  11         19.07         21.66         2.95 o                         
  -1   4  11          7.83          6.62         2.15 o                         
   0   4  11         97.79        109.95         5.47 o                         
   1   4  11          0.40          0.27         1.90 o                         
  -3 -10  12         27.35         28.91         2.36 o                         
  -2 -10  12          9.56         11.07         1.53 o                         
  -1 -10  12         50.31         48.53         2.69 o                         
   0 -10  12        106.89        105.64         4.02 o                         
   1 -10  12          1.09          1.04         1.00 o                         
   2 -10  12         17.54         15.58         1.93 o                         
  -4  -9  12         41.53         46.93         3.03 o                         
  -3  -9  12          9.01          9.60         1.56 o                         
  -2  -9  12         26.42         23.45         2.07 o                         
  -1  -9  12          0.01         -0.50         0.71 o                         
   0  -9  12          8.56          6.74         1.33 o                         
   1  -9  12         88.59         85.39         3.81 o                         
   2  -9  12          6.04          5.53         1.43 o                         
   3  -9  12         25.04         21.23         2.36 o                         
  -5  -8  12         28.20         31.18         2.77 o                         
  -4  -8  12         51.94         56.22         3.28 o                         
  -3  -8  12         58.89         59.72         3.18 o                         
  -2  -8  12         57.55         53.79         2.97 o                         
  -1  -8  12          0.00         -0.21         0.77 o                         
   0  -8  12         10.29         12.95         1.68 o                         
   1  -8  12          0.55         -0.05         0.82 o                         
   2  -8  12          0.83          0.64         0.96 o                         
   3  -8  12        107.56        104.70         4.71 o                         
   4  -8  12         21.36         18.15         2.39 o                         
  -5  -7  12         64.07         56.80         3.49 o                         
  -4  -7  12        137.20        129.04         5.14 o                         
  -3  -7  12         10.30          9.39         1.57 o                         
  -2  -7  12        204.58        196.38         6.28 o                         
  -1  -7  12         54.65         59.78         3.12 o                         
   0  -7  12         78.96         73.06         3.49 o                         
   1  -7  12         87.56         88.56         3.96 o                         
   2  -7  12          7.01          9.81         1.76 o                         
   3  -7  12         60.84         58.24         3.61 o                         
   4  -7  12          1.55          0.65         1.21 o                         
  -6  -6  12         27.19         32.23         1.97 o                         
  -5  -6  12         40.88         41.28         2.08 o                         
  -4  -6  12        357.52        340.36         9.64 o                         
  -3  -6  12        284.27        276.61         8.16 o                         
  -2  -6  12         13.88         12.57         1.76 o                         
  -1  -6  12        192.10        200.02         6.36 o                         
   0  -6  12         23.05         23.80         2.37 o                         
   1  -6  12         22.54         19.59         2.13 o                         
   2  -6  12         27.12         26.17         2.63 o                         
   3  -6  12        110.37        108.07         4.89 o                         
   4  -6  12         42.91         42.25         3.38 o                         
  -6  -5  12          6.60          5.71         0.89 o                         
  -5  -5  12          7.96          9.31         1.22 o                         
  -4  -5  12        154.34        166.94         4.14 o                         
  -3  -5  12         77.79         68.14         2.60 o                         
  -2  -5  12        465.49        488.68        12.39 o                         
  -1  -5  12        114.96        119.97         4.75 o                         
   0  -5  12         70.97         76.61         3.79 o                         
   1  -5  12        142.61        138.95         5.33 o                         
   2  -5  12         76.61         81.04         4.08 o                         
   3  -5  12          0.78          1.36         1.28 o                         
   4  -5  12          3.37          2.16         1.35 o                         
  -6  -4  12         11.28         12.31         1.16 o                         
  -5  -4  12         10.55         10.44         1.58 o                         
  -4  -4  12         46.35         43.97         1.82 o                         
  -3  -4  12        352.10        349.15         5.60 o                         
  -2  -4  12        225.24        243.58         5.50 o                         
  -1  -4  12        434.31        445.42         8.43 o                         
   0  -4  12         54.23         50.32         2.49 o                         
   1  -4  12          1.99          0.24         0.91 o                         
   2  -4  12         15.01         18.28         2.31 o                         
   3  -4  12         14.60         13.64         2.13 o                         
   4  -4  12         13.92         13.04         2.19 o                         
  -6  -3  12          1.43          1.37         0.56 o                         
  -5  -3  12          0.65          2.63         0.74 o                         
  -4  -3  12          3.98          6.36         0.90 o                         
  -3  -3  12          3.23          3.78         0.94 o                         
  -2  -3  12          9.77         14.71         1.23 o                         
  -1  -3  12        311.16        299.18         6.37 o                         
   0  -3  12        210.74        206.37         5.08 o                         
   1  -3  12        267.99        260.63         6.01 o                         
   2  -3  12        210.08        225.49         5.61 o                         
   3  -3  12         14.77         14.87         2.71 o                         
   4  -3  12          1.03         -3.81         2.51 o                         
  -6  -2  12          0.33          0.96         0.96 o                         
  -5  -2  12          1.47          1.54         1.19 o                         
  -4  -2  12         56.15         57.63         2.03 o                         
  -3  -2  12         11.76         11.44         1.17 o                         
  -2  -2  12         59.12         59.73         2.09 o                         
  -1  -2  12        212.93        201.45         3.95 o                         
   0  -2  12          5.94          6.25         1.22 o                         
   1  -2  12         38.21         31.96         2.14 o                         
   2  -2  12        146.51        133.03         4.22 o                         
   3  -2  12         30.00         26.91         3.89 o                         
   4  -2  12          0.00          1.18         2.71 o                         
  -6  -1  12         19.80         17.15         1.59 o                         
  -5  -1  12         12.18         17.24         1.60 o                         
  -4  -1  12         27.99         27.68         2.89 o                         
  -3  -1  12          3.48          1.33         1.42 o                         
  -2  -1  12         27.76         21.99         1.73 o                         
  -1  -1  12          1.89          1.95         1.09 o                         
   0  -1  12          0.96          1.65         1.18 o                         
   1  -1  12         12.85          9.63         1.58 o                         
   2  -1  12         56.33         51.90         4.57 o                         
   3  -1  12          0.03         -0.04         2.38 o                         
   4  -1  12         26.22         25.38         3.78 o                         
  -6   0  12        147.02        160.33         4.12 o                         
  -5   0  12          3.00          4.51         1.07 o                         
  -4   0  12         89.76        105.92         3.18 o                         
  -3   0  12          1.11          0.71         0.87 o                         
  -2   0  12          0.56          0.58         0.76 o                         
  -1   0  12          0.39          0.21         0.78 o                         
   0   0  12          9.05          8.15         1.75 o                         
   1   0  12         47.31         48.40         2.06 o                         
   2   0  12         35.05         33.18         3.08 o                         
   3   0  12         41.70         37.34         1.93 o                         
  -5   1  12        106.83        139.03         3.62 o                         
  -4   1  12          0.04          0.02         0.80 o                         
  -3   1  12         68.72         74.66         3.50 o                         
  -2   1  12          0.46         -0.12         0.80 o                         
  -1   1  12          6.07          6.63         1.30 o                         
   0   1  12         36.38         43.51         1.85 o                         
   1   1  12          7.40          7.77         1.06 o                         
   2   1  12         10.15         13.88         1.36 o                         
   3   1  12          8.74         10.90         1.29 o                         
  -4   2  12         22.20         26.17         1.98 o                         
  -3   2  12          0.11         -0.85         2.00 o                         
  -2   2  12         20.60         21.75         1.77 o                         
  -1   2  12          4.65         10.74         1.47 o                         
   0   2  12          5.92          7.61         1.85 o                         
   1   2  12          0.23          0.97         1.19 o                         
   2   2  12          0.06          1.71         1.27 o                         
  -3   3  12         10.24          9.56         2.46 o                         
  -2   3  12         49.95         52.16         4.21 o                         
  -1   3  12          0.03          1.88         1.99 o                         
   0   3  12         15.97         21.90         2.94 o                         
  -1 -10  13          3.25          2.98         1.18 o                         
   0 -10  13          0.49         -0.66         0.81 o                         
  -3  -9  13          2.19          1.59         1.06 o                         
  -2  -9  13          0.25         -0.55         0.80 o                         
  -1  -9  13          6.64          6.80         1.39 o                         
   0  -9  13          0.06         -0.31         0.91 o                         
   1  -9  13         29.45         25.80         2.56 o                         
   2  -9  13          3.19          2.01         1.15 o                         
  -4  -8  13          8.75          5.77         1.56 o                         
  -3  -8  13         10.65         10.13         1.76 o                         
  -2  -8  13        125.87        126.25         4.99 o                         
  -1  -8  13         24.66         25.05         2.24 o                         
   0  -8  13         22.11         28.31         2.44 o                         
   1  -8  13          7.65          7.69         1.58 o                         
   2  -8  13          0.18          1.16         1.16 o                         
   3  -8  13         11.32         11.79         2.03 o                         
  -5  -7  13         40.07         47.10         3.35 o                         
  -4  -7  13        240.64        247.12         7.99 o                         
  -3  -7  13         40.50         37.88         2.84 o                         
  -2  -7  13         32.42         30.97         2.58 o                         
  -1  -7  13         30.56         34.30         2.64 o                         
   0  -7  13         28.06         26.34         2.44 o                         
   1  -7  13         24.16         23.62         2.48 o                         
   2  -7  13          9.13         10.46         1.85 o                         
   3  -7  13          7.63          7.34         1.86 o                         
  -5  -6  13         13.20         14.15         1.48 o                         
  -4  -6  13         55.30         55.36         4.11 o                         
  -3  -6  13         49.74         50.04         3.24 o                         
  -2  -6  13         40.35         42.86         2.96 o                         
  -1  -6  13         47.99         51.70         3.23 o                         
   0  -6  13         15.81         17.97         2.14 o                         
   1  -6  13        122.60        113.71         4.93 o                         
   2  -6  13         19.95         20.64         2.52 o                         
   3  -6  13        108.42        111.36         5.28 o                         
  -5  -5  13         13.71         15.85         1.60 o                         
  -4  -5  13          2.45          2.03         1.64 o                         
  -3  -5  13          5.79          7.81         1.26 o                         
  -2  -5  13         99.86         97.12         4.53 o                         
  -1  -5  13          7.36          7.46         1.59 o                         
   0  -5  13          0.07          0.01         0.95 o                         
   1  -5  13          5.71          8.28         1.72 o                         
   2  -5  13        159.55        162.80         6.30 o                         
   3  -5  13          1.63          1.53         1.24 o                         
  -5  -4  13          0.14          0.86         0.70 o                         
  -4  -4  13          9.59         11.28         1.13 o                         
  -3  -4  13          0.85          0.68         1.63 o                         
  -2  -4  13        156.56        166.96         3.65 o                         
  -1  -4  13        101.20        101.79         3.52 o                         
   0  -4  13          3.63          1.88         1.01 o                         
   1  -4  13         67.22         66.51         6.45 o                         
   2  -4  13         60.43         62.81         5.85 o                         
   3  -4  13        107.53        102.22         4.05 o                         
  -5  -3  13          1.05          3.18         0.96 o                         
  -4  -3  13         15.64         12.63         1.21 o                         
  -3  -3  13          3.49          2.29         1.25 o                         
  -2  -3  13          7.25          9.16         1.10 o                         
  -1  -3  13         71.29         71.64         2.47 o                         
   0  -3  13        150.18        147.42         4.40 o                         
   1  -3  13         47.51         52.10         2.80 o                         
   2  -3  13          2.87          4.52         1.38 o                         
   3  -3  13          1.62         -0.96         2.59 o                         
  -5  -2  13        140.47        168.96         4.43 o                         
  -4  -2  13          0.04         -0.13         1.11 o                         
  -3  -2  13          0.32          1.34         0.71 o                         
  -2  -2  13          1.97          3.83         1.20 o                         
  -1  -2  13          0.20          0.16         1.14 o                         
   0  -2  13          1.67          1.76         0.84 o                         
   1  -2  13         63.90         65.71         4.98 o                         
   2  -2  13        100.00         99.81         5.99 o                         
   3  -2  13          8.41          7.10         3.13 o                         
  -5  -1  13         38.55         50.46         2.54 o                         
  -4  -1  13        308.95        329.06         6.97 o                         
  -3  -1  13         12.98         15.92         1.87 o                         
  -2  -1  13        136.45        123.21         5.35 o                         
  -1  -1  13         25.10         26.53         3.80 o                         
   0  -1  13         16.52         16.69         1.80 o                         
   1  -1  13          3.66          3.34         1.38 o                         
   2  -1  13          0.00         -2.64         1.32 o                         
  -4   0  13         12.94         17.03         1.75 o                         
  -3   0  13         82.91         91.67         3.27 o                         
  -2   0  13          2.60          2.13         1.96 o                         
  -1   0  13         54.73         57.84         2.06 o                         
   0   0  13          0.86         -0.06         1.12 o                         
   1   0  13          1.51          1.37         1.46 o                         
   2   0  13         37.90         37.63         2.50 o                         
  -4   1  13        102.92        112.24         3.32 o                         
  -3   1  13          3.90          6.26         1.12 o                         
  -2   1  13         90.98         98.71         3.31 o                         
  -1   1  13          2.31          2.62         0.91 o                         
   0   1  13        112.75        119.23         2.90 o                         
   1   1  13         45.02         46.49         2.06 o                         
  -2  -8  14        313.54        304.43         9.14 o                         
  -1  -8  14          7.35          6.53         1.59 o                         
   0  -8  14          0.83          1.63         1.12 o                         
   1  -8  14         82.12         77.55         4.12 o                         
  -3  -7  14        375.74        378.57        10.81 o                         
  -2  -7  14         29.57         29.30         2.70 o                         
  -1  -7  14         50.92         60.60         3.67 o                         
   0  -7  14         89.72         86.99         4.39 o                         
   1  -7  14         80.88         82.36         4.34 o                         
   2  -7  14          4.61          6.04         1.56 o                         
  -4  -6  14         34.60         34.86         2.17 o                         
  -3  -6  14          4.58          2.63         3.01 o                         
  -2  -6  14         24.69         22.78         2.69 o                         
  -1  -6  14        125.76        120.36         5.27 o                         
   0  -6  14        112.47        111.57         5.08 o                         
   1  -6  14        103.18        104.71         5.02 o                         
   2  -6  14        105.29        107.95         5.19 o                         
  -4  -5  14         27.25         26.73         1.67 o                         
  -3  -5  14         25.98         29.67         1.84 o                         
  -2  -5  14         14.47         13.22         2.07 o                         
  -1  -5  14        144.59        152.81         6.10 o                         
   0  -5  14         37.97         37.45         2.46 o                         
   1  -5  14        142.78        143.72         9.65 o                         
   2  -5  14         94.15         94.50         3.90 o                         
  -4  -4  14         19.90         23.07         1.58 o                         
  -3  -4  14          0.83          1.91         0.80 o                         
  -2  -4  14          3.39          3.17         0.93 o                         
  -1  -4  14         15.91         21.62         2.05 o                         
   0  -4  14          8.71          7.58         3.80 o                         
   1  -4  14          0.58          1.58         1.07 o                         
   2  -4  14         91.99         88.95         3.82 o                         
  -4  -3  14          1.15          2.80         1.92 o                         
  -3  -3  14         40.29         45.60         2.03 o                         
  -2  -3  14          3.24          2.46         1.30 o                         
  -1  -3  14         11.41         11.02         1.39 o                         
   0  -3  14          4.28          5.88         1.37 o                         
   1  -3  14          5.14          7.25         2.79 o                         
   2  -3  14          1.30          7.17         2.98 o                         
  -4  -2  14          1.63          1.44         2.45 o                         
  -3  -2  14         50.36         53.09         2.76 o                         
  -2  -2  14          7.71          8.80         1.47 o                         
  -1  -2  14         13.45         14.01         2.12 o                         
   0  -2  14         14.98         22.69         2.13 o                         
   1  -2  14          0.04         -0.19         1.88 o                         
  -3  -1  14          3.49          1.60         1.10 o                         
  -2  -1  14          2.70          1.40         1.13 o                         
  -1  -1  14         29.51         32.88         2.27 o                         
   0  -1  14          6.88          8.86         1.62 o                         
  -1  -6  15         78.71         83.02         4.55 o                         
  -2  -5  15          2.57          2.32         1.59 o                         
  -1  -5  15          0.34          1.42         2.77 o                         
  -2  -4  15         15.60         15.58         1.51 o                         
  -1  -4  15         38.46         44.36         2.29 o                         
                                                                                
