# Supplementary material for: Crystal structures of 3,5-bis­[(E)-3-hy­droxy­benzyl­idene]-1-methyl­piperidin-4-one and 3,5-bis­[(E)-2-chloro­benzyl­idene]-1-methyl­piperidin-4-one
Source: Acta Crystallogr E Crystallogr Commun. 2015 Nov 11;71(Pt 12):1488–92. doi: 10.1107/S2056989015020976 (PMC4719820; doi:10.1107/S2056989015020976)
Supplement: Supplementary file 3 [file e-71-01488-2sup5.hkl]

data_2                                                                          
_shelx_title ' mo_unang5a_)m in P2(1)/n (100K)'                                 
_shelx_refln_list_code          4                                               
_shelx_F_calc_maximum      223.34                                               
_exptl_crystal_F_000       744.00                                               
_reflns_d_resolution_high  0.8256                                               
                                                                                
loop_                                                                           
 _space_group_symop_operation_xyz                                               
 'x, y, z'                                                                      
 '-x+1/2, y+1/2, -z+1/2'                                                        
 '-x, -y, -z'                                                                   
 'x-1/2, -y-1/2, z-1/2'                                                         
                                                                                
_cell_length_a     7.5395                                                       
_cell_length_b    10.6232                                                       
_cell_length_c    21.1193                                                       
_cell_angle_alpha  90.000                                                       
_cell_angle_beta   98.671                                                       
_cell_angle_gamma  90.000                                                       
                                                                                
_shelx_F_squared_multiplier     1.000                                           
                                                                                
loop_                                                                           
 _refln_index_h                                                                 
 _refln_index_k                                                                 
 _refln_index_l                                                                 
 _refln_F_squared_calc                                                          
 _refln_F_squared_meas                                                          
 _refln_F_squared_sigma                                                         
 _refln_observed_status                                                         
   2   0   0      13058.87      13678.72       705.62 o                         
   4   0   0      10688.34      10749.26       144.29 o                         
   6   0   0         56.33         32.68        33.28 o                         
   8   0   0        316.65        320.10        62.38 o                         
   1   1   0        121.60        147.96         7.69 o                         
   2   1   0      20828.17      21795.51       361.96 o                         
   3   1   0        806.11        727.54        13.30 o                         
   4   1   0       5226.78       4991.71        60.02 o                         
   5   1   0        156.10        140.55         9.57 o                         
   6   1   0        178.67        195.79        20.22 o                         
   7   1   0        145.16        131.96        23.97 o                         
   8   1   0         22.61         85.68        29.58 o                         
   9   1   0         27.91         75.03        28.34 o                         
   0   2   0        177.13        197.09         7.33 o                         
   1   2   0       1392.30       1288.01        19.85 o                         
   2   2   0       6256.78       6953.50       156.61 o                         
   3   2   0        244.73        244.92        12.61 o                         
   4   2   0       2459.50       2196.34        34.57 o                         
   5   2   0         59.67         63.03         7.02 o                         
   6   2   0       1815.36       1724.45        43.88 o                         
   7   2   0        182.90        221.24        33.79 o                         
   8   2   0       1274.63       1252.75        73.92 o                         
   1   3   0        196.65        565.23        19.62 o                         
   2   3   0         27.26         46.02         6.48 o                         
   3   3   0        281.60        309.68        12.65 o                         
   4   3   0        315.78        323.88        15.94 o                         
   5   3   0        179.12        165.25        12.99 o                         
   6   3   0        903.75        810.64        31.20 o                         
   7   3   0         58.28         57.19        21.89 o                         
   8   3   0         87.19        128.46        28.86 o                         
   0   4   0        537.95        465.92        20.64 o                         
   1   4   0          0.17          0.62         3.27 o                         
   2   4   0        202.08        236.74        11.13 o                         
   3   4   0       2332.07       2325.04        40.12 o                         
   4   4   0        389.58        345.18        17.19 o                         
   5   4   0        144.10        211.03        21.07 o                         
   6   4   0         53.56         50.33        13.51 o                         
   7   4   0       1486.96       1393.63        69.12 o                         
   8   4   0         40.57         25.38        21.59 o                         
   1   5   0        500.55       1734.50        26.25 o                         
   2   5   0        176.37        191.79        10.74 o                         
   3   5   0         99.64        139.31        13.23 o                         
   4   5   0        155.53        153.73        15.79 o                         
   5   5   0       1450.25       1337.58        44.45 o                         
   6   5   0        118.68        130.17        20.72 o                         
   7   5   0         47.52         60.85        25.22 o                         
   8   5   0          0.45          6.13        22.88 o                         
   0   6   0         78.52         47.14         9.68 o                         
   1   6   0         41.49        324.71        13.69 o                         
   2   6   0        173.79        171.18        11.72 o                         
   3   6   0       1230.29       1258.93        32.26 o                         
   4   6   0         62.45        137.62        19.01 o                         
   5   6   0        507.28        725.77        39.71 o                         
   6   6   0         33.48         27.87        15.90 o                         
   7   6   0        286.99        314.83        44.44 o                         
   1   7   0          1.80         24.07         6.82 o                         
   2   7   0        446.44        403.64        17.70 o                         
   3   7   0        378.48        443.15        23.80 o                         
   4   7   0         98.47        107.90        14.91 o                         
   5   7   0        351.11        354.12        29.15 o                         
   6   7   0         42.67         59.14        17.02 o                         
   7   7   0         18.56         38.92        21.00 o                         
   0   8   0        307.66        312.63        31.27 o                         
   1   8   0       1847.21       1931.59        39.27 o                         
   2   8   0        643.34        623.52        22.56 o                         
   3   8   0       1194.65       1124.14        34.90 o                         
   4   8   0        106.99        115.38        16.20 o                         
   5   8   0        538.75        555.40        35.03 o                         
   6   8   0          3.97          8.91        17.44 o                         
   7   8   0        420.40        424.13        47.86 o                         
   1   9   0        371.02        542.71        28.29 o                         
   2   9   0          6.70        261.58        22.82 o                         
   3   9   0         30.33         42.99        13.82 o                         
   4   9   0        222.02        211.45        22.00 o                         
   5   9   0          0.45         64.46        17.62 o                         
   6   9   0        556.10        571.43        48.43 o                         
   0  10   0        889.81        829.11        46.12 o                         
   1  10   0        166.33        118.21        17.14 o                         
   2  10   0         79.04         43.48        21.15 o                         
   3  10   0        770.45        792.82        41.32 o                         
   4  10   0         28.56         40.43        18.27 o                         
   5  10   0          2.57         18.24        25.46 o                         
   1  11   0        225.39        236.17        28.83 o                         
   2  11   0         13.51         32.27        18.26 o                         
   3  11   0         52.47         52.13        21.75 o                         
   4  11   0         20.51         44.07        44.68 o                         
   0  12   0        348.57        323.70        42.07 o                         
   1  12   0        233.97        248.18        45.21 o                         
   2  12   0         46.87        125.20        26.17 o                         
   3  12   0         17.54          4.95        39.57 o                         
  -9   0   1         43.07         38.62        35.82 o                         
  -7   0   1        309.93        367.21        60.07 o                         
  -5   0   1        835.58        735.20        21.43 o                         
  -3   0   1        483.28        526.05        16.26 o                         
  -1   0   1       1945.29       1748.68        30.62 o                         
   1   0   1        293.14        262.57         6.56 o                         
   3   0   1        880.23        715.46        19.91 o                         
   5   0   1        370.84        373.76        18.99 o                         
   7   0   1        359.25        510.47       104.15 o                         
  -9   1   1          2.11         16.66        21.62 o                         
  -8   1   1        389.13        390.36        45.56 o                         
  -7   1   1        593.34        522.75        39.20 o                         
  -6   1   1       1232.50       1128.76        29.65 o                         
  -5   1   1          1.05          6.01         4.05 o                         
  -4   1   1       8188.79       7902.57        80.83 o                         
  -3   1   1        343.14        288.04         8.18 o                         
  -2   1   1        882.76        878.42        15.58 o                         
  -1   1   1        396.53        359.08         7.49 o                         
   0   1   1        571.47        551.23         8.32 o                         
   1   1   1        274.92        258.56         5.19 o                         
   2   1   1      11330.12      10698.06       103.02 o                         
   3   1   1        336.60        326.19        20.50 o                         
   4   1   1       1243.73       1180.29        21.67 o                         
   5   1   1       1479.16       1404.80        24.84 o                         
   6   1   1       1645.10       1559.01        43.70 o                         
   7   1   1        265.81        253.16        31.33 o                         
   8   1   1        241.15        254.08        44.99 o                         
  -8   2   1        923.31        820.08        60.90 o                         
  -7   2   1        196.36        210.28        29.74 o                         
  -6   2   1       1200.31       1203.57        36.11 o                         
  -5   2   1        128.14        118.07        10.94 o                         
  -4   2   1        939.60        961.37        28.89 o                         
  -3   2   1        694.03        609.28        14.00 o                         
  -2   2   1      12854.53      13219.95       245.80 o                         
  -1   2   1         21.63         86.97        12.90 o                         
   0   2   1       2026.48       1928.19        22.05 o                         
   1   2   1        635.38        603.60        12.12 o                         
   2   2   1         31.94         63.44        17.48 o                         
   3   2   1        271.17        272.71         8.80 o                         
   4   2   1       4010.46       3800.16        48.74 o                         
   5   2   1        310.15        308.04        17.57 o                         
   6   2   1        520.47        474.98        35.82 o                         
   7   2   1        244.11        283.69        34.36 o                         
   8   2   1         64.39        110.98        34.48 o                         
  -8   3   1        466.62        516.59        49.66 o                         
  -7   3   1        215.66        208.73        32.71 o                         
  -6   3   1        854.17        770.83        30.45 o                         
  -5   3   1       2116.94       1998.96        42.15 o                         
  -4   3   1         66.50         72.90        15.37 o                         
  -3   3   1        617.81        593.70        23.07 o                         
  -2   3   1       1170.08       1235.32        24.18 o                         
  -1   3   1       3040.33       2870.54        33.87 o                         
   0   3   1       9053.67       9052.00        80.35 o                         
   1   3   1         19.42        295.50        35.24 o                         
   2   3   1       1028.80        895.34        17.53 o                         
   3   3   1       1397.75       1256.89        31.01 o                         
   4   3   1       1476.10       1332.56        27.83 o                         
   5   3   1         14.50         27.13         8.89 o                         
   6   3   1         37.82         33.61        12.53 o                         
   7   3   1         79.53         78.32        22.77 o                         
   8   3   1          0.01         -1.55        18.09 o                         
  -8   4   1        300.42        356.12        49.62 o                         
  -7   4   1         83.56         93.32        26.51 o                         
  -6   4   1        314.20        346.19        28.38 o                         
  -5   4   1        256.56        285.68        18.94 o                         
  -4   4   1        169.92        151.76        13.64 o                         
  -3   4   1        296.00        246.94        15.38 o                         
  -2   4   1        196.32        207.39        10.78 o                         
  -1   4   1          0.35         -1.92         3.82 o                         
   0   4   1       5692.34       5821.75        57.54 o                         
   1   4   1       2556.10       2569.60        30.98 o                         
   2   4   1       4945.47       4786.04        55.56 o                         
   3   4   1       1460.65       1422.11        31.70 o                         
   4   4   1        433.52        511.41        22.89 o                         
   5   4   1        798.32        794.32        30.17 o                         
   6   4   1        183.52        221.89        22.25 o                         
   7   4   1         45.07         36.77        20.00 o                         
   8   4   1         76.72        158.58        33.56 o                         
  -8   5   1          1.99         61.89        28.61 o                         
  -7   5   1        173.46        246.78        67.08 o                         
  -6   5   1        119.02        116.97        19.46 o                         
  -5   5   1          0.46         48.86        10.62 o                         
  -4   5   1        993.82        906.28        26.55 o                         
  -3   5   1        230.88        292.05        16.29 o                         
  -2   5   1        751.06        804.91        18.27 o                         
  -1   5   1       7315.33       7331.71        72.61 o                         
   0   5   1        416.71        456.82        12.69 o                         
   1   5   1        580.46        658.05        15.07 o                         
   2   5   1         45.07        506.00        30.34 o                         
   3   5   1       1957.21       1944.65        41.09 o                         
   4   5   1        340.22        377.08        24.11 o                         
   5   5   1        398.26        406.26        31.09 o                         
   6   5   1        314.95        314.21        29.56 o                         
   7   5   1         37.53         14.10        21.22 o                         
   8   5   1        229.94        251.76        43.43 o                         
  -8   6   1          0.58          8.62        20.73 o                         
  -7   6   1        560.71        559.89        60.57 o                         
  -6   6   1        345.28        385.90        33.44 o                         
  -5   6   1        786.87        787.51        33.51 o                         
  -4   6   1       1115.77       1152.36        30.53 o                         
  -3   6   1         86.17        162.66        13.84 o                         
  -2   6   1       1255.66       1368.91        26.63 o                         
  -1   6   1       1921.87       1846.49        28.83 o                         
   0   6   1         40.44         34.55         6.57 o                         
   1   6   1        914.32        896.33        19.35 o                         
   2   6   1        111.98        131.14        10.18 o                         
   3   6   1         78.77         93.79        13.40 o                         
   4   6   1         12.06         13.97        10.70 o                         
   5   6   1        266.09        289.76        29.14 o                         
   6   6   1        103.65        101.14        20.32 o                         
   7   6   1        105.88        154.72        34.43 o                         
  -7   7   1        154.24        158.06        25.85 o                         
  -6   7   1        520.83        506.76        36.22 o                         
  -5   7   1         97.28        114.38        18.31 o                         
  -4   7   1         28.86        163.81        38.69 o                         
  -3   7   1       1766.29       1673.58        37.55 o                         
  -2   7   1         15.38         21.55         7.28 o                         
  -1   7   1         82.29         82.44         9.16 o                         
   0   7   1        165.15        130.36        10.83 o                         
   1   7   1        732.31        732.99        19.27 o                         
   2   7   1        195.69        215.82        15.12 o                         
   3   7   1        394.86        434.40        22.22 o                         
   4   7   1          4.54         44.67        11.62 o                         
   5   7   1       1098.07       1039.99        44.05 o                         
   6   7   1         81.69         81.47        21.32 o                         
   7   7   1        525.62        546.20        59.30 o                         
  -7   8   1        127.67        132.36        29.97 o                         
  -6   8   1        169.81        175.60        25.02 o                         
  -5   8   1        585.17        659.15        39.69 o                         
  -4   8   1         97.20         97.27        15.73 o                         
  -3   8   1        198.28        195.57        19.48 o                         
  -2   8   1         46.41         58.94        10.18 o                         
  -1   8   1       1168.58       1365.07        30.87 o                         
   0   8   1        322.16        330.77        18.93 o                         
   1   8   1        391.51        551.58        18.97 o                         
   2   8   1          7.66         17.83         8.41 o                         
   3   8   1        130.82        177.07        17.79 o                         
   4   8   1         51.94         87.51        15.41 o                         
   5   8   1         49.20         63.71        16.80 o                         
   6   8   1        232.67        222.64        28.78 o                         
   7   8   1        524.81        515.60        53.10 o                         
  -6   9   1        140.16        117.69        27.42 o                         
  -5   9   1        266.06        244.49        28.90 o                         
  -4   9   1         96.93        160.18        19.84 o                         
  -3   9   1        370.31        345.09        26.06 o                         
  -2   9   1        660.02        694.29        30.00 o                         
  -1   9   1       1160.81       1144.40        35.13 o                         
   0   9   1          7.04         -4.45        10.17 o                         
   1   9   1         82.55         85.48        14.49 o                         
   2   9   1         18.31         46.88        15.85 o                         
   3   9   1       1245.79       1101.98        36.75 o                         
   4   9   1        778.32        789.24        33.31 o                         
   5   9   1        375.57        405.45        34.71 o                         
   6   9   1        209.64        238.51        33.10 o                         
  -5  10   1         42.81         51.09        21.83 o                         
  -4  10   1         71.24         64.33        20.17 o                         
  -3  10   1        309.76        327.33        30.65 o                         
  -2  10   1        153.51        170.44        39.15 o                         
  -1  10   1         28.56         70.62        15.96 o                         
   0  10   1       1064.98        972.01        34.87 o                         
   1  10   1        536.29        593.54        29.48 o                         
   2  10   1       1613.64       1329.95        47.54 o                         
   3  10   1          0.74         26.05        18.42 o                         
   4  10   1          1.11         44.40        22.38 o                         
   5  10   1        354.95        348.56        40.12 o                         
  -4  11   1          5.58         16.82        35.96 o                         
  -3  11   1         23.97         68.99        23.01 o                         
  -2  11   1        653.43        582.29        43.22 o                         
  -1  11   1         88.32        122.90        23.80 o                         
   0  11   1       1255.93       1066.19        40.71 o                         
   1  11   1          6.43         -3.75        16.88 o                         
   2  11   1        233.53        187.22        27.10 o                         
   3  11   1        236.67        215.98        29.09 o                         
   4  11   1        666.22        588.71        50.56 o                         
  -3  12   1         60.66         58.46        37.09 o                         
  -2  12   1        871.01        931.47        76.09 o                         
  -1  12   1         17.73         38.15        22.55 o                         
   0  12   1         99.26         50.80        20.48 o                         
   1  12   1        603.86        610.47        46.43 o                         
   2  12   1          1.01         22.36        23.14 o                         
   3  12   1         35.30         20.22        41.26 o                         
  -8   0   2        970.57        868.98        73.22 o                         
  -6   0   2          8.65          7.49         6.97 o                         
  -4   0   2       1053.16       1135.65        28.48 o                         
  -2   0   2      44380.95      44770.09       622.80 o                         
   0   0   2       2924.89       2775.77        39.04 o                         
   2   0   2      49881.60      49358.68       590.53 o                         
   4   0   2       1568.18       1421.14        38.24 o                         
   6   0   2       2284.82       2165.10        80.43 o                         
   8   0   2        676.04        766.61        91.18 o                         
  -9   1   2        186.40        223.64        40.37 o                         
  -8   1   2         14.59          9.66        17.29 o                         
  -7   1   2        112.65        124.35        23.42 o                         
  -6   1   2         72.46         84.52         9.59 o                         
  -5   1   2         82.95         79.32         7.62 o                         
  -4   1   2        690.56        663.40        19.58 o                         
  -3   1   2       1127.75       1010.91        15.22 o                         
  -2   1   2      26108.70      26911.37       447.22 o                         
  -1   1   2         40.71         63.76         6.41 o                         
   0   1   2      13330.82      12843.47       104.88 o                         
   1   1   2         95.92        370.35        37.19 o                         
   2   1   2         43.27         63.38         6.56 o                         
   3   1   2         69.75         86.53         8.02 o                         
   4   1   2       2175.69       2020.86        37.27 o                         
   5   1   2        407.06        385.72        16.64 o                         
   6   1   2       1205.21       1149.36        38.07 o                         
   7   1   2         18.60         19.62        16.30 o                         
   8   1   2         11.15         68.78        29.08 o                         
  -8   2   2        154.29        254.14        45.97 o                         
  -7   2   2         98.50        124.45        23.88 o                         
  -6   2   2       2067.66       1981.96        48.39 o                         
  -5   2   2          3.22          1.58         4.35 o                         
  -4   2   2       3567.71       3412.66        40.39 o                         
  -3   2   2        181.45        208.64         9.55 o                         
  -2   2   2      10880.88      10921.37       117.83 o                         
  -1   2   2        193.25        236.21        10.68 o                         
   0   2   2       9118.97       9028.36        88.75 o                         
   1   2   2       5460.21       5153.06        58.76 o                         
   2   2   2        397.38        457.40        38.38 o                         
   3   2   2          3.58          6.69         3.44 o                         
   4   2   2       1707.47       1787.22        33.32 o                         
   5   2   2         10.39         68.60        13.21 o                         
   6   2   2        912.65        884.65        41.66 o                         
   7   2   2          7.98        -10.50        13.55 o                         
   8   2   2        692.66        738.63        67.66 o                         
  -8   3   2        132.57        151.15        43.12 o                         
  -7   3   2         17.04         39.01        17.38 o                         
  -6   3   2        146.96        125.53        15.85 o                         
  -5   3   2         76.11         74.01         9.68 o                         
  -4   3   2       3540.83       3466.22        53.43 o                         
  -3   3   2       1017.98        905.32        21.86 o                         
  -2   3   2        308.47        274.47         8.94 o                         
  -1   3   2       2603.25       2474.29        32.81 o                         
   0   3   2          5.09          5.93         3.22 o                         
   1   3   2       1286.94       1268.65        21.17 o                         
   2   3   2          4.46         28.95         6.00 o                         
   3   3   2       2901.12       2780.03        37.62 o                         
   4   3   2        277.87        298.59        16.73 o                         
   5   3   2        322.84        385.46        26.36 o                         
   6   3   2        425.61        449.50        36.75 o                         
   7   3   2         93.70        146.16        27.17 o                         
   8   3   2        137.72        210.84        34.50 o                         
  -8   4   2        185.88        231.82        41.10 o                         
  -7   4   2        129.25        168.14        31.69 o                         
  -6   4   2        121.95        125.49        18.42 o                         
  -5   4   2        519.50        521.72        21.02 o                         
  -4   4   2        172.17        151.55        13.21 o                         
  -3   4   2        178.45        192.18        12.94 o                         
  -2   4   2        416.54        404.95        11.94 o                         
  -1   4   2       1294.65       1492.52        35.86 o                         
   0   4   2         57.96         89.50         6.76 o                         
   1   4   2          9.13         25.62         5.84 o                         
   2   4   2        318.05        340.07        12.53 o                         
   3   4   2          0.82          2.87         4.26 o                         
   4   4   2        273.58        435.52        27.07 o                         
   5   4   2        221.78        272.96        21.62 o                         
   6   4   2        235.94        245.19        31.68 o                         
   7   4   2        108.17         87.83        25.14 o                         
   8   4   2         91.49         94.82        27.98 o                         
  -8   5   2         25.17         81.62        29.33 o                         
  -7   5   2         50.15         23.89        16.41 o                         
  -6   5   2         86.25         72.67        16.22 o                         
  -5   5   2        450.35        490.25        21.60 o                         
  -4   5   2         22.15         62.88         9.61 o                         
  -3   5   2        546.07        537.46        18.66 o                         
  -2   5   2        143.74        130.76         9.86 o                         
  -1   5   2        410.88        559.72        15.61 o                         
   0   5   2        295.25        315.99        10.83 o                         
   1   5   2        424.78        690.09        20.42 o                         
   2   5   2          4.69          0.27         5.61 o                         
   3   5   2        401.54        497.05        13.39 o                         
   4   5   2          8.13         40.50        10.29 o                         
   5   5   2          0.30         -5.14        10.01 o                         
   6   5   2         19.25          3.44        12.75 o                         
   7   5   2        253.43        228.73        41.39 o                         
   8   5   2         15.50         34.37        35.81 o                         
  -8   6   2         29.67         71.17        25.82 o                         
  -7   6   2        647.07        665.07        38.67 o                         
  -6   6   2        114.72        136.81        20.37 o                         
  -5   6   2       3070.53       3199.40        80.15 o                         
  -4   6   2        257.82        334.74        20.01 o                         
  -3   6   2        787.08        856.55        25.19 o                         
  -2   6   2         54.94         59.87         8.23 o                         
  -1   6   2        333.17        380.07        15.33 o                         
   0   6   2        156.25        140.45         9.89 o                         
   1   6   2        495.80        448.45        14.08 o                         
   2   6   2        388.29        379.12        13.77 o                         
   3   6   2       2178.75       1989.92        37.80 o                         
   4   6   2        545.71        532.01        24.74 o                         
   5   6   2        125.49        133.57        21.10 o                         
   6   6   2        217.18        276.86        30.05 o                         
   7   6   2        361.51        484.29        66.34 o                         
  -7   7   2        296.63        291.26        31.77 o                         
  -6   7   2        961.63        943.44        41.13 o                         
  -5   7   2        430.80        415.34        27.01 o                         
  -4   7   2       1794.90       1839.71        41.72 o                         
  -3   7   2        323.15        498.65        21.76 o                         
  -2   7   2         72.22        105.98        11.12 o                         
  -1   7   2        308.07        415.11        17.48 o                         
   0   7   2        295.27        289.91        15.65 o                         
   1   7   2        102.75        700.98        19.01 o                         
   2   7   2          0.83        180.51        13.93 o                         
   3   7   2        737.48        669.21        25.53 o                         
   4   7   2       1064.46        974.34        49.78 o                         
   5   7   2          6.76          3.38        14.19 o                         
   6   7   2        729.18        681.29        41.63 o                         
   7   7   2         31.98         62.02        29.76 o                         
  -7   8   2         62.91         71.35        22.69 o                         
  -6   8   2        334.76        316.74        40.45 o                         
  -5   8   2        970.65       1149.88        44.84 o                         
  -4   8   2        156.76        159.67        17.23 o                         
  -3   8   2         33.50         84.24        13.50 o                         
  -2   8   2        293.56        340.93        18.48 o                         
  -1   8   2       1288.63       1249.37        29.95 o                         
   0   8   2        825.94        804.78        24.11 o                         
   1   8   2        489.77        582.41        20.68 o                         
   2   8   2          1.90         29.04         8.37 o                         
   3   8   2       3426.26       3288.13        76.80 o                         
   4   8   2        231.93        222.91        22.65 o                         
   5   8   2         49.41         57.77        16.97 o                         
   6   8   2         65.52         76.25        20.94 o                         
  -6   9   2        164.54        158.68        26.36 o                         
  -5   9   2        131.19        130.10        22.92 o                         
  -4   9   2        566.65        558.57        32.69 o                         
  -3   9   2         72.38         91.96        15.65 o                         
  -2   9   2       2082.04       1889.25        44.19 o                         
  -1   9   2         30.88         51.51        11.45 o                         
   0   9   2          3.72         -2.39         9.42 o                         
   1   9   2        411.19        442.75        23.65 o                         
   2   9   2        323.11        316.76        28.92 o                         
   3   9   2        369.48        399.89        33.43 o                         
   4   9   2         52.63         95.54        17.07 o                         
   5   9   2        346.24        360.82        34.42 o                         
   6   9   2         95.01        116.20        24.20 o                         
  -5  10   2          7.73         30.15        18.30 o                         
  -4  10   2         90.90         88.44        23.21 o                         
  -3  10   2        163.35        145.43        25.39 o                         
  -2  10   2          3.77         48.76        16.66 o                         
  -1  10   2        897.08        892.61        33.67 o                         
   0  10   2          3.66          0.08        10.95 o                         
   1  10   2         23.60         18.96        12.79 o                         
   2  10   2         51.00         60.72        18.58 o                         
   3  10   2          5.10          1.69        27.25 o                         
   4  10   2          0.94         24.23        35.83 o                         
   5  10   2        482.24        516.41        64.27 o                         
  -4  11   2          3.53         -7.78        21.75 o                         
  -3  11   2        428.62        438.38        39.02 o                         
  -2  11   2         10.99         12.17        22.29 o                         
  -1  11   2          2.41        -28.98        14.49 o                         
   0  11   2          4.06          4.71        14.47 o                         
   1  11   2        278.81        300.73        31.28 o                         
   2  11   2         88.49         78.28        22.96 o                         
   3  11   2         68.07         45.54        20.24 o                         
   4  11   2         48.92         57.47        31.96 o                         
  -3  12   2         11.80         17.13        21.16 o                         
  -2  12   2        174.34        205.70        35.86 o                         
  -1  12   2         89.60        156.88        31.17 o                         
   0  12   2        162.12        236.60        27.09 o                         
   1  12   2        296.57        305.84        36.83 o                         
   2  12   2         48.57         27.34        22.33 o                         
   3  12   2         83.94         91.63        43.78 o                         
  -9   0   3        171.00        208.87        54.92 o                         
  -7   0   3        232.45        232.17        47.29 o                         
  -5   0   3         68.17        112.01        11.49 o                         
  -3   0   3        717.93        769.46        23.34 o                         
  -1   0   3        654.79        585.95        13.90 o                         
   1   0   3       1410.48       1246.28        25.31 o                         
   3   0   3       4082.46       3924.44        96.57 o                         
   5   0   3        128.54        127.60        23.51 o                         
   7   0   3        941.37        863.99       102.21 o                         
  -9   1   3         87.82         79.38        26.68 o                         
  -8   1   3          2.89         23.27        18.75 o                         
  -7   1   3        206.01        209.35        25.55 o                         
  -6   1   3        538.93        486.15        19.91 o                         
  -5   1   3         11.50         15.68         4.70 o                         
  -4   1   3        245.80        280.69        14.73 o                         
  -3   1   3         47.74         37.82         5.36 o                         
  -2   1   3          6.01          7.17         7.99 o                         
  -1   1   3       2277.75       2098.06        24.07 o                         
   0   1   3       8209.89       7689.08        65.45 o                         
   1   1   3       1070.40       1131.74        15.08 o                         
   2   1   3        925.94       1002.41        46.68 o                         
   3   1   3         17.60          9.19         5.16 o                         
   4   1   3         12.55         16.06         6.02 o                         
   5   1   3        570.78        629.20        22.64 o                         
   6   1   3        306.27        264.26        24.32 o                         
   7   1   3        496.51        439.55        40.13 o                         
   8   1   3         63.05        147.94        38.19 o                         
  -9   2   3          3.55         15.42        22.49 o                         
  -8   2   3         47.70         72.46        29.10 o                         
  -7   2   3        147.35        151.29        25.20 o                         
  -6   2   3        635.19        628.78        23.29 o                         
  -5   2   3         88.93         82.59         7.46 o                         
  -4   2   3        400.01        409.12        26.24 o                         
  -3   2   3        945.24        832.96        15.30 o                         
  -2   2   3       1289.39       1270.77        19.28 o                         
  -1   2   3        276.48       1112.34        41.51 o                         
   0   2   3       5538.33       5290.21        52.29 o                         
   1   2   3         98.09        376.95        16.38 o                         
   3   2   3       2600.39       2521.99        39.50 o                         
   4   2   3        402.19        427.31        19.73 o                         
   5   2   3       1154.50        987.21        25.95 o                         
   6   2   3         77.34         64.74        17.84 o                         
   7   2   3         75.79         83.06        22.72 o                         
   8   2   3          7.85         17.65        25.31 o                         
  -8   3   3         89.14         87.88        26.02 o                         
  -7   3   3         94.82         79.41        21.73 o                         
  -6   3   3       1113.07       1117.77        36.90 o                         
  -5   3   3        482.68        575.46        28.07 o                         
  -4   3   3       1608.29       1490.25        28.60 o                         
  -3   3   3        923.27        940.49        19.75 o                         
  -2   3   3         30.99         79.59        12.57 o                         
  -1   3   3       1083.46       1156.72        18.95 o                         
   0   3   3        202.88        201.74         9.89 o                         
   1   3   3        108.07        245.55        10.25 o                         
   3   3   3       1277.28       1556.44        44.50 o                         
   4   3   3        200.39        200.27        13.99 o                         
   5   3   3        230.72        234.77        20.60 o                         
   6   3   3        405.87        487.18        39.03 o                         
   7   3   3        187.47        206.41        31.48 o                         
   8   3   3        297.86        348.64        43.28 o                         
  -8   4   3       1043.43       1015.05        62.88 o                         
  -7   4   3       1685.42       1564.19        53.44 o                         
  -6   4   3        908.63        817.21        35.38 o                         
  -5   4   3        322.88        382.49        25.42 o                         
  -4   4   3          3.44         -1.77         5.31 o                         
  -3   4   3       1123.67       1137.23        41.58 o                         
  -2   4   3        438.85        977.99        64.63 o                         
  -1   4   3        168.38        180.66        11.15 o                         
   0   4   3        799.19        773.36        15.48 o                         
   1   4   3       1412.67       1825.81        33.26 o                         
   2   4   3       1527.64       1465.54        27.28 o                         
   3   4   3         44.52         49.90         6.73 o                         
   4   4   3        948.12        835.33        19.57 o                         
   5   4   3       1067.48       1004.52        35.74 o                         
   6   4   3         15.51         14.65        15.88 o                         
   7   4   3        190.27        222.64        34.96 o                         
   8   4   3        282.45        393.47        46.97 o                         
  -8   5   3        288.76        296.87        38.07 o                         
  -7   5   3          4.91          5.61        12.12 o                         
  -6   5   3        399.56        373.85        29.12 o                         
  -5   5   3        703.19        682.13        23.67 o                         
  -4   5   3         84.79         83.93        10.99 o                         
  -3   5   3         15.26         28.71         5.87 o                         
  -2   5   3       3864.72       3685.51        47.80 o                         
  -1   5   3       1789.35       1808.10        29.60 o                         
   0   5   3       1178.20       1132.66        21.12 o                         
   1   5   3        254.19        503.10        16.20 o                         
   2   5   3       2825.26       2855.53        42.48 o                         
   3   5   3        160.61        151.49        11.67 o                         
   4   5   3          0.10         17.05         9.37 o                         
   5   5   3        177.76        192.29        23.34 o                         
   6   5   3         79.63        106.83        20.60 o                         
   7   5   3        154.55        218.47        37.71 o                         
   8   5   3         95.18        149.17        46.71 o                         
  -8   6   3        219.72        336.62        43.29 o                         
  -7   6   3          0.85         28.92        15.45 o                         
  -6   6   3         65.40         85.22        16.78 o                         
  -5   6   3        109.85        232.20        23.03 o                         
  -4   6   3       1634.11       1585.22        36.24 o                         
  -3   6   3        622.81        734.63        21.08 o                         
  -2   6   3          1.08          3.97         5.57 o                         
  -1   6   3        126.65        220.53        13.61 o                         
   0   6   3       1640.01       1632.40        26.82 o                         
   1   6   3       1642.05       1719.60        28.05 o                         
   2   6   3        778.45        735.53        21.29 o                         
   3   6   3        233.99        322.51        14.43 o                         
   4   6   3        160.30        212.03        18.72 o                         
   5   6   3         39.50        133.04        32.02 o                         
   6   6   3         27.03         12.73        20.63 o                         
   7   6   3         14.22         21.60        23.80 o                         
  -7   7   3        147.29        129.43        23.17 o                         
  -6   7   3        210.24        201.04        24.28 o                         
  -5   7   3         14.38         33.02        11.36 o                         
  -4   7   3        182.60        213.76        18.58 o                         
  -3   7   3       1565.68       1530.76        36.32 o                         
  -2   7   3         40.12         56.23         9.54 o                         
  -1   7   3       3531.03       3594.58        51.95 o                         
   0   7   3        215.59        240.94        13.64 o                         
   1   7   3          4.89         14.18         7.08 o                         
   2   7   3          0.32         36.20         7.46 o                         
   3   7   3         51.77         41.72        13.57 o                         
   4   7   3         34.11         38.94        14.22 o                         
   5   7   3        114.03         98.09        21.44 o                         
   6   7   3          2.53         -4.34        16.43 o                         
   7   7   3         16.05         45.14        31.16 o                         
  -7   8   3         66.12         50.06        21.08 o                         
  -6   8   3        199.76        173.46        25.26 o                         
  -5   8   3        793.17        852.95        32.90 o                         
  -4   8   3        523.15        538.78        28.34 o                         
  -3   8   3        367.97        411.25        24.06 o                         
  -2   8   3         85.27         94.27        12.37 o                         
  -1   8   3        818.95        850.29        25.12 o                         
   0   8   3        258.67        280.40        18.27 o                         
   1   8   3       2611.65       2329.21        41.57 o                         
   2   8   3        693.25        704.64        20.92 o                         
   3   8   3       1806.25       1683.78        41.99 o                         
   4   8   3         68.01         69.15        16.47 o                         
   5   8   3          2.09         42.92        19.09 o                         
   6   8   3        132.23        110.84        26.27 o                         
  -6   9   3         53.47         49.97        26.18 o                         
  -5   9   3        176.30        234.66        26.65 o                         
  -4   9   3         15.92         37.60        13.20 o                         
  -3   9   3         61.93        103.60        16.13 o                         
  -2   9   3        156.69        140.92        17.10 o                         
  -1   9   3         48.47        106.25        14.77 o                         
   0   9   3        348.21        317.86        21.51 o                         
   1   9   3        143.13        160.21        16.52 o                         
   2   9   3          4.26        -14.48        12.36 o                         
   3   9   3        105.49         93.29        18.90 o                         
   4   9   3         12.98         79.90        19.36 o                         
   5   9   3        603.13        598.02        38.55 o                         
   6   9   3        156.63        217.01        29.87 o                         
  -5  10   3         87.25         69.08        26.78 o                         
  -4  10   3         46.58         31.78        21.92 o                         
  -3  10   3        231.60        313.92        32.21 o                         
  -2  10   3        108.45        370.88        35.27 o                         
  -1  10   3          2.97          1.70        13.36 o                         
   0  10   3        351.51        306.14        23.26 o                         
   1  10   3          1.97         14.19        11.78 o                         
   2  10   3         22.54        109.92        21.28 o                         
   3  10   3        475.08        453.51        35.69 o                         
   4  10   3        390.38        418.00        51.39 o                         
   5  10   3         85.54        168.84        38.71 o                         
  -4  11   3        226.11        214.88        43.20 o                         
  -3  11   3         26.65         45.57        24.48 o                         
  -2  11   3          5.27         34.87        20.18 o                         
  -1  11   3         45.92         89.19        22.20 o                         
   0  11   3          0.18        -25.32        12.66 o                         
   1  11   3          5.42         94.82        22.98 o                         
   2  11   3         86.97        225.33        28.86 o                         
   3  11   3         34.62         30.45        24.14 o                         
   4  11   3         16.97         47.08        37.77 o                         
  -3  12   3         85.17         29.81        24.73 o                         
  -2  12   3        262.59        254.11        34.27 o                         
  -1  12   3          0.02         58.10        21.96 o                         
   0  12   3       1350.87       1200.17        54.57 o                         
   1  12   3          0.37         28.96        21.93 o                         
   2  12   3        469.34        354.94        39.27 o                         
  -8   0   4        225.08        229.55        49.70 o                         
  -6   0   4       1325.54       1182.84        37.67 o                         
  -4   0   4          4.37         12.43         5.45 o                         
  -2   0   4      12922.71      14502.64       499.58 o                         
   0   0   4         44.98         63.79         6.64 o                         
   4   0   4       2991.57       2829.80        84.61 o                         
   6   0   4        522.62        456.06        42.76 o                         
   8   0   4        380.04        426.49        69.74 o                         
  -9   1   4         77.07         49.82        26.07 o                         
  -8   1   4         76.09         70.67        25.54 o                         
  -7   1   4         38.48         41.43        14.38 o                         
  -6   1   4        159.51        162.36        10.54 o                         
  -5   1   4        419.22        372.41        11.78 o                         
  -4   1   4         43.97         34.43         5.85 o                         
  -3   1   4       3056.52       2880.21        39.27 o                         
  -2   1   4        501.59        481.21        11.60 o                         
  -1   1   4       1268.80       1285.77        19.28 o                         
   0   1   4       3082.58       2915.21        31.42 o                         
   1   1   4       5090.68       4927.26        53.32 o                         
   3   1   4         11.22          5.00         5.27 o                         
   4   1   4        129.80        134.77        11.54 o                         
   5   1   4        594.57        657.81        29.86 o                         
   6   1   4        830.44        708.61        35.16 o                         
   7   1   4        868.92        861.85        45.31 o                         
   8   1   4        598.92        729.13        67.91 o                         
  -9   2   4        186.17        261.10        43.13 o                         
  -8   2   4        157.31        157.59        30.88 o                         
  -7   2   4        443.20        549.51        46.06 o                         
  -6   2   4        161.66        172.99        16.87 o                         
  -5   2   4         79.53         76.27         7.63 o                         
  -4   2   4        857.10        989.88        38.26 o                         
  -3   2   4          8.06          5.71         3.55 o                         
  -2   2   4       4139.47       4127.72        45.66 o                         
  -1   2   4       2148.88       1918.11        22.88 o                         
   0   2   4        322.98        321.97        11.88 o                         
   1   2   4        261.55        340.32         8.67 o                         
   2   2   4       3276.84       3159.93        39.31 o                         
   3   2   4        815.76        829.90        28.04 o                         
   4   2   4         10.10         37.15        15.23 o                         
   5   2   4          7.31         20.64         8.42 o                         
   6   2   4         37.27         28.18        16.71 o                         
   7   2   4        103.72         97.83        23.97 o                         
   8   2   4        384.01        444.71        60.87 o                         
  -8   3   4         49.79         54.69        22.79 o                         
  -7   3   4        128.65        167.84        21.31 o                         
  -6   3   4        110.70         86.51        11.79 o                         
  -5   3   4         34.99         44.41         7.91 o                         
  -4   3   4          0.17         14.69         5.12 o                         
  -3   3   4          9.23         23.34         4.27 o                         
  -2   3   4        519.30        496.63        12.79 o                         
  -1   3   4       1235.49       1118.38        18.95 o                         
   0   3   4        538.59        521.88        12.57 o                         
   1   3   4       1268.59       1258.94        21.92 o                         
   2   3   4       2730.88       3077.34        38.57 o                         
   3   3   4         40.26         26.79         5.62 o                         
   4   3   4         96.52        101.98        11.03 o                         
   5   3   4        472.47        493.95        24.44 o                         
   6   3   4         29.87         29.31        15.95 o                         
   7   3   4        108.45        115.01        26.65 o                         
   8   3   4          8.05         24.59        22.53 o                         
  -8   4   4          6.15        216.32        33.21 o                         
  -7   4   4         18.53         53.00        14.35 o                         
  -6   4   4       1001.67        936.59        32.66 o                         
  -5   4   4        305.32        352.02        20.88 o                         
  -4   4   4         91.41        120.92        11.70 o                         
  -3   4   4        133.31        138.89        10.40 o                         
  -2   4   4          0.96         19.23         5.17 o                         
  -1   4   4       3750.74       3900.63        50.10 o                         
   0   4   4       1648.60       1800.35        29.55 o                         
   1   4   4       5791.18       5890.04        68.75 o                         
   2   4   4         12.14        157.91        27.96 o                         
   3   4   4          2.19         27.38         6.22 o                         
   4   4   4        103.33        131.36        10.37 o                         
   5   4   4        330.85        344.36        26.21 o                         
   6   4   4        121.53        156.46        25.51 o                         
   7   4   4        258.79        225.07        34.40 o                         
   8   4   4        122.16        210.65        37.33 o                         
  -8   5   4        133.16        174.58        31.93 o                         
  -7   5   4          9.27          6.42        12.62 o                         
  -6   5   4        361.72        367.68        28.72 o                         
  -5   5   4         52.01        177.01        16.39 o                         
  -4   5   4         82.60         89.55        11.31 o                         
  -3   5   4       2054.14       2155.19        34.27 o                         
  -2   5   4          0.91         -7.39         4.61 o                         
  -1   5   4       1922.08       1929.08        33.31 o                         
   0   5   4        807.65        678.17        15.81 o                         
   1   5   4        116.55        444.31        20.43 o                         
   2   5   4         28.66         30.29         7.04 o                         
   3   5   4        245.78        250.18        14.40 o                         
   4   5   4        215.65        222.83        18.58 o                         
   5   5   4         16.96         46.62        15.37 o                         
   6   5   4        347.61        369.55        52.55 o                         
   7   5   4         35.90         61.75        26.90 o                         
  -8   6   4        580.56        572.96        53.51 o                         
  -7   6   4        805.42        818.15        39.82 o                         
  -6   6   4       1637.92       1565.14        45.56 o                         
  -5   6   4       2028.75       1957.22        43.56 o                         
  -4   6   4         53.60         48.41        10.89 o                         
  -3   6   4        429.36        359.21        16.53 o                         
  -2   6   4        350.57        417.00        16.53 o                         
  -1   6   4       1073.54       1197.05        25.59 o                         
   0   6   4         25.87         41.94         6.55 o                         
   1   6   4         81.38         85.96        11.97 o                         
   2   6   4        379.78        328.90        16.94 o                         
   3   6   4        717.50        680.87        22.08 o                         
   4   6   4        563.10        584.90        37.96 o                         
   5   6   4        350.21        285.85        28.64 o                         
   6   6   4         33.32         47.68        20.37 o                         
   7   6   4          5.90         15.02        23.99 o                         
  -7   7   4         91.03         89.07        20.48 o                         
  -6   7   4        229.41        224.46        24.27 o                         
  -5   7   4         71.65        112.32        15.30 o                         
  -4   7   4        629.70        555.90        25.45 o                         
  -3   7   4        471.97        495.01        22.74 o                         
  -2   7   4       1507.28       1341.61        29.69 o                         
  -1   7   4         49.19         37.22         8.75 o                         
   0   7   4         60.11         73.61        10.57 o                         
   1   7   4          4.90          8.10         6.60 o                         
   2   7   4        265.04        363.34        17.01 o                         
   3   7   4        174.01        278.41        36.78 o                         
   4   7   4         15.29          9.91        13.57 o                         
   5   7   4          4.59         40.57        17.39 o                         
   6   7   4        154.41        144.31        26.02 o                         
   7   7   4         11.42         12.13        32.90 o                         
  -7   8   4        193.74        229.15        30.23 o                         
  -6   8   4        240.42        222.62        27.88 o                         
  -5   8   4        399.60        459.48        34.40 o                         
  -4   8   4        182.55        158.19        17.97 o                         
  -3   8   4        519.42        592.76        26.04 o                         
  -2   8   4        227.46        214.63        16.84 o                         
  -1   8   4         17.35        455.63        21.19 o                         
   0   8   4        619.34        621.10        22.51 o                         
   1   8   4       1204.60       1150.15        29.13 o                         
   2   8   4       1628.35       1600.55        31.48 o                         
   3   8   4        164.04        156.72        17.40 o                         
   4   8   4          5.12          1.52        15.49 o                         
   5   8   4        734.92        721.21        44.85 o                         
   6   8   4        156.90        174.00        30.59 o                         
  -6   9   4         86.89         79.00        24.61 o                         
  -5   9   4        482.45        460.72        30.67 o                         
  -4   9   4        284.19        345.17        25.82 o                         
  -3   9   4        293.50        375.33        25.17 o                         
  -2   9   4          1.91         37.48        12.83 o                         
  -1   9   4         60.17         65.88        12.87 o                         
   0   9   4       2460.11       2410.76        45.60 o                         
   1   9   4         88.18        193.04        17.97 o                         
   2   9   4         33.33         13.78        14.95 o                         
   3   9   4        375.82        364.11        29.52 o                         
   4   9   4       2753.55       2594.70       114.06 o                         
   5   9   4          0.11         27.29        19.69 o                         
   6   9   4        752.33        801.22        54.66 o                         
  -5  10   4         73.93         90.55        23.49 o                         
  -4  10   4         19.96         13.45        14.08 o                         
  -3  10   4         19.86         27.76        13.98 o                         
  -2  10   4         26.51         29.64        14.99 o                         
  -1  10   4         47.12         22.90        14.92 o                         
   0  10   4         25.47         14.43        11.62 o                         
   1  10   4        954.10        926.62        32.01 o                         
   2  10   4        239.96        211.66        26.02 o                         
   3  10   4         13.60         21.91        17.79 o                         
   4  10   4        386.92        378.64        51.69 o                         
   5  10   4          1.33         22.73        45.20 o                         
  -4  11   4         90.71        100.77        27.68 o                         
  -3  11   4         78.02        105.87        22.28 o                         
  -2  11   4          4.04         39.07        17.76 o                         
  -1  11   4        479.03        536.39        36.19 o                         
   0  11   4         11.13          5.27        13.44 o                         
   1  11   4         71.68         49.42        20.90 o                         
   2  11   4         10.81         27.12        20.14 o                         
   3  11   4         12.00         15.45        33.05 o                         
   4  11   4        264.83        236.00        45.04 o                         
  -3  12   4         57.34         52.09        26.07 o                         
  -2  12   4         63.61         62.55        25.21 o                         
  -1  12   4        205.42        183.67        34.02 o                         
   0  12   4         61.36         65.05        20.69 o                         
   1  12   4          5.26        -19.00        18.90 o                         
   2  12   4        108.64         73.74        35.11 o                         
  -9   0   5        831.92        770.03        86.19 o                         
  -7   0   5        766.11        699.67        59.54 o                         
  -5   0   5        343.07        338.74        17.66 o                         
  -3   0   5         14.25         18.64         6.43 o                         
  -1   0   5       4265.35       3962.10        59.53 o                         
   1   0   5       1067.81        872.03        27.38 o                         
   3   0   5       3688.27       3393.39        90.77 o                         
   5   0   5        305.49        249.25        33.88 o                         
   7   0   5        146.84        340.09        91.33 o                         
  -9   1   5        107.90        115.86        30.90 o                         
  -8   1   5         20.72          4.24        16.70 o                         
  -7   1   5         77.94        104.46        19.51 o                         
  -6   1   5        692.50        591.88        16.05 o                         
  -5   1   5        972.62       1017.45        20.32 o                         
  -4   1   5        602.54        659.27        18.01 o                         
  -3   1   5        600.40        524.63        13.95 o                         
  -2   1   5       2474.96       2570.97        30.39 o                         
  -1   1   5       2831.87       3369.68        37.12 o                         
   0   1   5        403.39        376.03        11.98 o                         
   1   1   5       1990.85       2027.65        27.88 o                         
   2   1   5        687.33        615.34        13.68 o                         
   3   1   5          6.98          4.59         5.74 o                         
   4   1   5        309.15        302.09        14.84 o                         
   5   1   5        896.93        774.81        33.22 o                         
   6   1   5        695.33        621.17        33.88 o                         
   7   1   5         47.94         42.27        19.60 o                         
   8   1   5          0.40         82.11        32.14 o                         
  -9   2   5          6.49         25.65        20.03 o                         
  -8   2   5        377.49        595.12        57.60 o                         
  -7   2   5         73.70         84.84        12.87 o                         
  -6   2   5        747.41        776.61        21.74 o                         
  -5   2   5        130.11        135.76         8.98 o                         
  -4   2   5        467.48        480.65        18.90 o                         
  -3   2   5         28.38         42.18         5.89 o                         
  -2   2   5       3961.37       4143.51        46.84 o                         
  -1   2   5        685.64        658.49        13.20 o                         
   0   2   5        204.69        226.40         7.96 o                         
   1   2   5         44.87        166.47         8.84 o                         
   2   2   5       3695.59       3670.22        45.13 o                         
   3   2   5        614.45        592.98        18.11 o                         
   4   2   5       1822.78       1880.47        39.22 o                         
   5   2   5          0.06         -1.34         9.03 o                         
   6   2   5         18.19          9.55        15.18 o                         
   7   2   5        406.25        409.99        42.20 o                         
   8   2   5         73.21         70.51        31.31 o                         
  -8   3   5        217.10        227.88        32.53 o                         
  -7   3   5        117.96        102.65        16.14 o                         
  -6   3   5        252.91        259.82        16.18 o                         
  -5   3   5         13.35          7.07         6.14 o                         
  -4   3   5        743.67        699.53        16.24 o                         
  -3   3   5        340.79        427.61        22.41 o                         
  -2   3   5       7455.18       7223.89        69.78 o                         
  -1   3   5        348.83        449.69        10.87 o                         
   0   3   5        348.05        297.50        10.99 o                         
   1   3   5          3.31         27.65         5.35 o                         
   2   3   5        865.67        841.83        17.32 o                         
   3   3   5        633.49        660.79        16.09 o                         
   4   3   5        178.82        248.21        21.02 o                         
   5   3   5        279.67        275.42        22.67 o                         
   6   3   5        111.81        114.54        23.30 o                         
   7   3   5        554.00        666.65        54.68 o                         
   8   3   5         15.12         58.60        26.43 o                         
  -8   4   5          0.49         25.86        19.37 o                         
  -7   4   5        340.58        339.19        26.37 o                         
  -6   4   5        413.15        397.37        21.87 o                         
  -5   4   5        925.83        901.10        24.12 o                         
  -4   4   5       3429.15       3293.48        47.98 o                         
  -3   4   5        125.53        135.77         9.93 o                         
  -2   4   5         74.36        213.25        23.71 o                         
  -1   4   5       2192.28       2978.58        38.99 o                         
   0   4   5       6529.92       6684.85        76.53 o                         
   1   4   5       2012.30       1944.46        31.45 o                         
   2   4   5         65.00        260.15        47.29 o                         
   3   4   5       1010.51        881.75        20.68 o                         
   4   4   5          1.67         16.94         8.23 o                         
   5   4   5        421.59        396.27        28.07 o                         
   6   4   5        532.94        616.84        42.78 o                         
   7   4   5        266.61        281.69        38.23 o                         
   8   4   5        109.35        121.13        31.79 o                         
  -8   5   5        311.81        314.67        40.38 o                         
  -7   5   5        152.97        182.58        21.54 o                         
  -6   5   5        273.94        254.75        23.41 o                         
  -5   5   5         19.22         52.48        10.04 o                         
  -4   5   5        285.06        296.35        19.23 o                         
  -3   5   5       1768.56       1734.52        30.69 o                         
  -2   5   5        472.31        810.76        21.20 o                         
  -1   5   5       1912.64       1973.58        38.82 o                         
   0   5   5       1449.99       1492.53        29.15 o                         
   1   5   5        634.60        677.73        19.10 o                         
   2   5   5        233.67        456.60        23.20 o                         
   3   5   5        334.69        283.18        15.42 o                         
   4   5   5        497.17        502.48        28.50 o                         
   5   5   5         18.88         78.33        17.31 o                         
   6   5   5        628.92        627.26        44.57 o                         
   7   5   5         58.36         67.47        26.30 o                         
  -8   6   5         83.21        109.35        28.46 o                         
  -7   6   5        710.63        732.58        39.62 o                         
  -6   6   5          5.53         22.77        11.67 o                         
  -5   6   5          4.60         33.95        10.18 o                         
  -4   6   5         64.25         70.13        11.88 o                         
  -3   6   5        158.42        251.37        18.28 o                         
  -2   6   5         60.36        139.58        11.69 o                         
  -1   6   5         20.12         50.82         8.86 o                         
   0   6   5          4.90         14.00         4.56 o                         
   1   6   5         25.16         27.18         8.30 o                         
   2   6   5         32.28         71.14        10.09 o                         
   3   6   5        654.48        684.42        23.03 o                         
   4   6   5        997.89       1001.71        40.22 o                         
   5   6   5         24.00         84.33        19.09 o                         
   6   6   5         60.62         84.85        27.19 o                         
   7   6   5        101.76         90.40        30.27 o                         
  -7   7   5         37.20         42.36        17.52 o                         
  -6   7   5        141.45        154.30        21.68 o                         
  -5   7   5          5.00        106.77        14.22 o                         
  -4   7   5         74.20         99.53        13.62 o                         
  -3   7   5         17.99         63.84        11.48 o                         
  -2   7   5        303.02        317.36        18.31 o                         
  -1   7   5         47.31         33.39         8.74 o                         
   0   7   5         18.63         22.17         9.24 o                         
   1   7   5        700.82        662.88        20.17 o                         
   2   7   5         31.64         25.86        11.59 o                         
   3   7   5        199.65        238.75        20.95 o                         
   4   7   5          2.32          4.85        14.14 o                         
   5   7   5        331.24        373.19        38.93 o                         
   6   7   5        166.08        156.08        35.90 o                         
   7   7   5        190.58        180.86        40.26 o                         
  -7   8   5        124.13        111.38        24.69 o                         
  -6   8   5         29.97         25.99        15.42 o                         
  -5   8   5         15.66         32.62        13.62 o                         
  -4   8   5        400.53        402.68        25.18 o                         
  -3   8   5        212.16        662.73        76.12 o                         
  -2   8   5        156.62        201.79        16.49 o                         
  -1   8   5        342.58        513.03        21.66 o                         
   0   8   5        264.26        296.75        19.13 o                         
   1   8   5         32.05         44.94        10.45 o                         
   2   8   5          7.98        109.61        12.58 o                         
   3   8   5        218.92        207.28        22.28 o                         
   4   8   5          5.42         32.17        16.99 o                         
   5   8   5         38.49         84.04        23.24 o                         
   6   8   5        293.13        268.95        36.78 o                         
  -6   9   5         72.40        102.48        25.63 o                         
  -5   9   5         10.68         57.18        14.79 o                         
  -4   9   5        454.42        506.72        30.31 o                         
  -3   9   5        167.72        224.98        29.63 o                         
  -2   9   5         13.07          9.71        11.42 o                         
  -1   9   5        668.44        609.63        24.65 o                         
   0   9   5         89.47         83.59        13.71 o                         
   1   9   5        401.34        427.08        22.73 o                         
   2   9   5          6.15        180.69        21.75 o                         
   3   9   5         14.16         12.68        15.03 o                         
   4   9   5          2.96         67.33        21.98 o                         
   5   9   5         40.54        155.57        29.04 o                         
  -5  10   5         35.43         87.81        19.52 o                         
  -4  10   5        420.06        397.97        31.96 o                         
  -3  10   5         58.16         62.38        16.41 o                         
  -2  10   5        631.23        515.88        31.78 o                         
  -1  10   5         10.44        197.38        20.29 o                         
   0  10   5       1693.29       1566.98        41.12 o                         
   1  10   5        201.44        193.07        20.00 o                         
   2  10   5        157.97        137.76        23.07 o                         
   3  10   5         61.88         37.20        34.31 o                         
   4  10   5          1.25         30.84        22.23 o                         
   5  10   5         19.46         27.18        32.19 o                         
  -4  11   5        187.95        151.85        29.02 o                         
  -3  11   5         57.43         46.08        21.07 o                         
  -2  11   5       1106.81        991.56        53.71 o                         
  -1  11   5          3.60         33.02        17.28 o                         
   0  11   5         32.07         23.43        14.53 o                         
   1  11   5          0.21        -30.34        16.21 o                         
   2  11   5        291.28        196.10        29.34 o                         
   3  11   5          0.39         -5.77        48.49 o                         
   4  11   5          0.01         22.04        31.99 o                         
  -3  12   5        288.54        274.43        56.14 o                         
  -2  12   5          1.01         58.13        23.39 o                         
  -1  12   5        173.94        177.03        27.25 o                         
   0  12   5        131.65         84.71        21.75 o                         
   1  12   5         53.67         24.71        22.68 o                         
   2  12   5        433.42        404.02        48.92 o                         
  -8   0   6         12.76         11.45        25.59 o                         
  -6   0   6         60.86         53.89        11.46 o                         
  -4   0   6       2918.33       2767.41        51.45 o                         
  -2   0   6      11762.19      11650.26       156.05 o                         
   0   0   6      13771.77      13072.87       169.02 o                         
   2   0   6       6289.97       5870.57       115.29 o                         
   4   0   6        352.98        321.74        52.23 o                         
   6   0   6        184.39        205.14        37.63 o                         
   8   0   6        937.38        954.65       126.35 o                         
  -9   1   6        206.89        185.82        32.02 o                         
  -8   1   6         28.16         89.60        24.73 o                         
  -7   1   6         41.93         46.11        10.03 o                         
  -6   1   6        228.27        219.34        11.67 o                         
  -5   1   6        510.32        455.29        14.68 o                         
  -4   1   6       1326.29       1254.82        22.55 o                         
  -3   1   6          5.71          5.29         3.92 o                         
  -2   1   6       8332.95       8178.71        76.53 o                         
  -1   1   6       1705.52       1877.68        25.11 o                         
   0   1   6       2324.84       2146.77        27.50 o                         
   1   1   6        427.42        602.98        14.26 o                         
   2   1   6        175.73        391.50        23.92 o                         
   3   1   6       2348.02       2128.78        39.26 o                         
   4   1   6         39.15         45.25         8.84 o                         
   5   1   6        127.42        206.38        22.80 o                         
   6   1   6        350.43        374.66        41.55 o                         
   7   1   6        697.94        692.40        43.45 o                         
   8   1   6         11.61         75.70        31.40 o                         
  -8   2   6        194.10        332.04        37.14 o                         
  -7   2   6        454.20        451.33        23.64 o                         
  -6   2   6        661.51        578.98        19.04 o                         
  -5   2   6       1626.86       1513.46        27.05 o                         
  -4   2   6        287.92        317.82        13.25 o                         
  -3   2   6         52.47         36.60        12.27 o                         
  -2   2   6       1866.37       2187.90        31.15 o                         
  -1   2   6       1184.43       1028.47        20.09 o                         
   0   2   6          2.40          2.96         3.88 o                         
   1   2   6        149.77        187.81         7.69 o                         
   2   2   6        169.65        209.12         8.60 o                         
   3   2   6        282.35        366.91        16.59 o                         
   4   2   6        989.56        888.31        26.42 o                         
   5   2   6        181.58        214.53        21.43 o                         
   6   2   6         75.56         81.35        20.26 o                         
   7   2   6        128.37        131.50        28.74 o                         
   8   2   6        182.09        319.23        53.92 o                         
  -8   3   6        329.50        434.88        40.06 o                         
  -7   3   6        189.08        221.50        19.15 o                         
  -6   3   6        100.58         95.05        11.46 o                         
  -5   3   6        912.94        880.80        22.95 o                         
  -4   3   6        161.84        151.50        10.72 o                         
  -3   3   6       6467.69       6489.60        67.17 o                         
  -2   3   6       1288.52       1666.13        25.08 o                         
  -1   3   6        222.44        218.89         9.39 o                         
   0   3   6        733.30        774.21        16.05 o                         
   1   3   6        862.32        949.07        17.88 o                         
   2   3   6        395.27        827.35        21.87 o                         
   3   3   6         47.60         44.63         6.56 o                         
   4   3   6        127.65        138.22        13.71 o                         
   5   3   6        427.33        437.49        26.52 o                         
   6   3   6        180.50        190.92        28.04 o                         
   7   3   6        997.52        982.01        52.84 o                         
   8   3   6         19.59         -6.61        21.27 o                         
  -8   4   6        124.48        166.69        31.04 o                         
  -7   4   6        417.58        551.64        34.81 o                         
  -6   4   6        277.99        259.02        17.59 o                         
  -5   4   6        930.23        894.54        24.47 o                         
  -4   4   6         37.99         55.77         6.76 o                         
  -3   4   6        322.70        362.59        12.69 o                         
  -2   4   6        984.01       1068.45        19.29 o                         
  -1   4   6          0.39        335.21        15.77 o                         
   0   4   6          0.15          4.06         4.86 o                         
   1   4   6        324.40        628.44        17.31 o                         
   2   4   6        151.11        223.73        13.08 o                         
   3   4   6       3189.52       3037.67        44.52 o                         
   4   4   6        480.27        463.86        20.59 o                         
   5   4   6        416.99        394.23        37.38 o                         
   6   4   6         19.64         33.22        17.95 o                         
   7   4   6        374.80        458.37        63.79 o                         
  -8   5   6        446.86        479.71        50.04 o                         
  -7   5   6        218.16        246.15        24.95 o                         
  -6   5   6        100.02         91.68        13.08 o                         
  -5   5   6          2.05          5.77         7.90 o                         
  -4   5   6        603.26        546.29        19.55 o                         
  -3   5   6         92.31         78.23         8.03 o                         
  -2   5   6         55.35         50.72         8.06 o                         
  -1   5   6       1361.68       1467.29        29.27 o                         
   0   5   6        142.78        140.66        12.04 o                         
   1   5   6         84.85         82.89         9.75 o                         
   2   5   6        947.92       1149.77        25.68 o                         
   3   5   6        543.12        674.55        20.97 o                         
   4   5   6        405.02        379.26        27.68 o                         
   5   5   6       1496.73       1357.68        43.47 o                         
   6   5   6        239.48        306.54        38.08 o                         
   7   5   6         32.61         46.90        24.29 o                         
  -8   6   6        112.33         86.41        25.87 o                         
  -7   6   6        346.03        334.27        29.60 o                         
  -6   6   6         98.59        114.44        16.38 o                         
  -5   6   6          0.48         16.75         9.47 o                         
  -4   6   6       1248.65       1177.85        32.25 o                         
  -3   6   6        928.93        839.92        23.05 o                         
  -2   6   6          3.55         39.23         8.73 o                         
  -1   6   6         14.99         25.08         8.38 o                         
   0   6   6        155.05        150.46         9.38 o                         
   1   6   6       1862.86       1840.80        43.01 o                         
   2   6   6        138.68        234.26        19.88 o                         
   3   6   6        610.14        583.20        33.19 o                         
   4   6   6        439.67        558.16        41.27 o                         
   5   6   6        876.69       1115.47        44.83 o                         
   6   6   6        468.79        515.14        54.10 o                         
   7   6   6        100.41        107.29        33.40 o                         
  -7   7   6         13.67         26.79        15.46 o                         
  -6   7   6         79.91         90.50        18.36 o                         
  -5   7   6          9.23         24.73        11.04 o                         
  -4   7   6        296.50        317.93        22.24 o                         
  -3   7   6         17.52         17.04         9.67 o                         
  -2   7   6        706.52        678.06        22.34 o                         
  -1   7   6         32.64        181.34        16.14 o                         
   0   7   6       5131.21       5067.42        71.87 o                         
   1   7   6        264.94        299.27        20.80 o                         
   2   7   6        221.09        303.92        19.45 o                         
   3   7   6        134.35        128.48        17.16 o                         
   4   7   6        776.71        721.33        38.89 o                         
   5   7   6         10.01         16.15        17.26 o                         
   6   7   6         42.74         44.03        31.61 o                         
  -7   8   6         93.13         85.28        28.42 o                         
  -6   8   6         47.23         44.18        16.68 o                         
  -5   8   6          3.12         11.56        11.95 o                         
  -4   8   6          6.22         24.63        11.31 o                         
  -3   8   6        475.51        608.91        30.53 o                         
  -2   8   6        646.20        809.17        25.85 o                         
  -1   8   6         57.08         75.81        12.77 o                         
   0   8   6        118.18        159.38        17.24 o                         
   1   8   6       2033.58       1938.63        42.31 o                         
   2   8   6       2617.38       2454.44        47.76 o                         
   3   8   6        141.01        188.46        20.80 o                         
   4   8   6       1676.78       1564.06        56.09 o                         
   5   8   6        323.25        283.28        32.98 o                         
   6   8   6        251.26        248.21        42.72 o                         
  -6   9   6        108.82         60.54        22.41 o                         
  -5   9   6          0.58         33.43        14.85 o                         
  -4   9   6        457.53        412.89        29.45 o                         
  -3   9   6         88.98        103.28        16.79 o                         
  -2   9   6          1.97         23.47        11.78 o                         
  -1   9   6        623.29        639.17        25.38 o                         
   0   9   6        112.87         69.47        13.69 o                         
   1   9   6         55.17         52.07        12.44 o                         
   2   9   6       1961.45       1876.03        50.08 o                         
   3   9   6        244.25        299.43        26.73 o                         
   4   9   6        698.77        718.62        47.41 o                         
   5   9   6         16.77        102.39        29.34 o                         
  -5  10   6        213.59        256.02        39.94 o                         
  -4  10   6         45.94         48.52        17.51 o                         
  -3  10   6          1.16         26.75        16.29 o                         
  -2  10   6        220.38        189.33        23.17 o                         
  -1  10   6         19.03         19.57        12.69 o                         
   0  10   6          0.04         -4.11        11.30 o                         
   1  10   6         53.18         49.29        14.37 o                         
   2  10   6          1.05         13.35        17.35 o                         
   3  10   6        350.54        369.88        35.54 o                         
   4  10   6        264.95        232.53        33.16 o                         
  -4  11   6         68.74         36.88        21.55 o                         
  -3  11   6        187.38        211.60        30.53 o                         
  -2  11   6        184.57        214.55        26.84 o                         
  -1  11   6          6.40          9.47        16.56 o                         
   0  11   6         48.04         42.74        15.86 o                         
   1  11   6         36.23          0.68        19.51 o                         
   2  11   6         24.09        -27.97        28.37 o                         
   3  11   6         53.81        130.93        43.12 o                         
  -2  12   6        142.36        155.65        30.02 o                         
  -1  12   6         55.91         57.60        22.31 o                         
   0  12   6          6.45        -17.48        17.90 o                         
   1  12   6         32.51         54.66        25.65 o                         
   2  12   6          8.73         15.38        47.85 o                         
  -9   0   7        213.96        195.83        41.23 o                         
  -7   0   7         66.78        102.72        19.03 o                         
  -5   0   7        186.63        177.86        17.19 o                         
  -3   0   7        992.21        860.81        24.23 o                         
  -1   0   7         35.75         31.71         8.00 o                         
   1   0   7         31.58         17.91         6.91 o                         
   3   0   7       2417.75       2232.48        48.41 o                         
   5   0   7        756.61        765.74        50.54 o                         
   7   0   7        217.82        238.85        80.60 o                         
  -9   1   7          0.69         11.85        16.51 o                         
  -8   1   7        399.24        456.50        37.02 o                         
  -7   1   7        246.03        240.55        17.19 o                         
  -6   1   7        861.14        832.67        19.47 o                         
  -5   1   7        661.91        657.69        17.92 o                         
  -4   1   7        895.02        746.06        18.13 o                         
  -3   1   7         15.00         34.29         5.85 o                         
  -2   1   7        282.94        296.80        10.47 o                         
  -1   1   7       1869.05       1704.00        24.57 o                         
   0   1   7        210.60        192.33         9.73 o                         
   1   1   7        562.49        526.14        13.39 o                         
   3   1   7          1.69         19.20         9.04 o                         
   4   1   7       1105.32       1052.90        28.07 o                         
   5   1   7        130.85        175.64        23.27 o                         
   6   1   7         62.25         61.19        22.87 o                         
   7   1   7       1335.63       1199.14        65.20 o                         
   8   1   7         13.58         54.69        30.02 o                         
  -8   2   7          8.40        209.70        32.99 o                         
  -7   2   7         95.15         90.55        12.30 o                         
  -6   2   7       1877.95       1727.25        33.01 o                         
  -5   2   7         83.35        147.29        10.50 o                         
  -4   2   7       5115.17       5146.18        62.97 o                         
  -3   2   7       2318.25       2208.33        33.31 o                         
  -1   2   7        571.74        516.43        15.19 o                         
   0   2   7        140.33        125.58         7.04 o                         
   1   2   7       5444.71       5298.85        62.24 o                         
   3   2   7       1847.04       1773.42        34.38 o                         
   4   2   7        621.20        587.23        22.63 o                         
   5   2   7         23.81         50.85        14.26 o                         
   6   2   7        148.60        169.47        27.45 o                         
   7   2   7         66.43         50.46        22.82 o                         
   8   2   7         14.98         65.07        29.47 o                         
  -8   3   7        122.04        157.95        23.39 o                         
  -7   3   7         54.55         49.92        11.70 o                         
  -6   3   7         83.19         95.50        11.30 o                         
  -5   3   7        122.75        134.51        11.52 o                         
  -4   3   7         48.83         48.04         6.77 o                         
  -3   3   7        101.58         84.53         7.90 o                         
  -2   3   7          2.77         43.62         9.52 o                         
  -1   3   7          2.44        142.48         9.09 o                         
   0   3   7      12769.04      13059.99       123.93 o                         
   1   3   7        747.30       1913.48        28.56 o                         
   2   3   7       3934.35       3936.23        48.73 o                         
   3   3   7        252.41        262.65        19.80 o                         
   4   3   7        451.13        479.71        20.87 o                         
   5   3   7          0.08          7.74        13.74 o                         
   6   3   7        407.58        372.69        37.95 o                         
   7   3   7         94.96        120.61        29.00 o                         
   8   3   7          9.07          3.08        22.20 o                         
  -8   4   7         54.74         72.18        21.24 o                         
  -7   4   7         44.00         39.13        11.94 o                         
  -6   4   7         57.95         50.38         9.78 o                         
  -5   4   7        646.38        655.07        27.85 o                         
  -4   4   7         18.67         11.96         5.27 o                         
  -3   4   7        612.41        622.37        16.08 o                         
  -2   4   7       2248.49       2123.31        30.03 o                         
  -1   4   7       1961.25       1948.45        30.94 o                         
   0   4   7        116.50        126.35         9.69 o                         
   1   4   7        117.73        143.46        11.08 o                         
   2   4   7       6983.37       7080.82        83.45 o                         
   3   4   7       3368.71       3430.44        49.47 o                         
   4   4   7        885.38        856.71        30.47 o                         
   5   4   7        543.47        586.72        38.88 o                         
   6   4   7        405.21        475.10        44.35 o                         
   7   4   7        825.71        772.47        51.11 o                         
  -8   5   7          0.24         16.69        17.51 o                         
  -7   5   7         77.26         64.36        16.04 o                         
  -6   5   7         35.66         64.90        11.98 o                         
  -5   5   7         34.90         38.13         8.93 o                         
  -4   5   7         85.69         82.16         9.74 o                         
  -3   5   7        795.90        795.22        18.94 o                         
  -2   5   7       2304.16       2196.32        35.56 o                         
  -1   5   7        253.54        254.91        14.34 o                         
   0   5   7         36.68         47.83         9.00 o                         
   1   5   7       2305.73       2194.25        37.80 o                         
   2   5   7        768.49        796.63        21.99 o                         
   3   5   7        324.89        308.91        16.07 o                         
   4   5   7        274.58        256.63        25.42 o                         
   5   5   7        675.43        748.82        33.65 o                         
   6   5   7         19.49         20.78        19.69 o                         
   7   5   7         51.25         74.11        27.80 o                         
  -7   6   7        103.23        110.46        19.73 o                         
  -6   6   7       1449.67       1419.72        39.66 o                         
  -5   6   7        924.19        882.63        30.51 o                         
  -4   6   7        729.30        777.96        27.07 o                         
  -3   6   7         83.39        122.14        12.87 o                         
  -2   6   7        426.04        409.01        20.18 o                         
  -1   6   7        802.00        984.43        26.23 o                         
   0   6   7         38.63         56.49        10.45 o                         
   1   6   7        546.52        550.95        20.29 o                         
   2   6   7         58.68        132.04        12.26 o                         
   3   6   7          6.27         16.44         8.94 o                         
   4   6   7        401.53        428.27        32.77 o                         
   5   6   7        196.03        300.11        29.49 o                         
   6   6   7       1166.82       1146.62       112.65 o                         
   7   6   7         75.29         91.69        32.84 o                         
  -7   7   7        103.39        135.59        22.97 o                         
  -6   7   7        100.31        118.50        17.14 o                         
  -5   7   7         46.30         60.40        13.45 o                         
  -4   7   7         27.39         30.62        11.00 o                         
  -3   7   7       2104.89       1966.69        47.11 o                         
  -2   7   7         22.52         29.35        10.10 o                         
  -1   7   7        312.36        397.58        21.56 o                         
   0   7   7         63.00         76.81        12.54 o                         
   1   7   7        520.39        448.63        21.76 o                         
   2   7   7        580.67        534.05        22.14 o                         
   3   7   7        123.16        103.82        16.26 o                         
   4   7   7        308.27        307.90        30.89 o                         
   5   7   7         32.41         75.88        20.98 o                         
   6   7   7         92.42        101.19        30.09 o                         
  -7   8   7         68.11         86.34        23.14 o                         
  -6   8   7        436.32        428.76        37.82 o                         
  -5   8   7        273.30        279.96        27.04 o                         
  -4   8   7         53.53         74.57        14.99 o                         
  -3   8   7          1.96         10.04        10.37 o                         
  -2   8   7        685.74        639.52        23.96 o                         
  -1   8   7        965.24       1238.75        34.28 o                         
   0   8   7        376.02        421.43        24.90 o                         
   1   8   7        857.08       1144.72        33.13 o                         
   2   8   7          9.28         40.10        13.48 o                         
   3   8   7         15.65         33.44        14.25 o                         
   4   8   7        146.42        136.77        25.28 o                         
   5   8   7        301.27        319.39        36.42 o                         
   6   8   7        146.59        222.08        41.58 o                         
  -6   9   7         76.12         78.37        23.52 o                         
  -5   9   7          0.10         63.63        17.87 o                         
  -4   9   7        147.93        231.67        23.64 o                         
  -3   9   7        305.70        370.08        28.80 o                         
  -2   9   7       1969.24       1741.28        47.76 o                         
  -1   9   7         22.44         15.93        11.31 o                         
   0   9   7          7.26          6.98        10.36 o                         
   1   9   7          7.41         28.23        11.74 o                         
   2   9   7         70.78        132.86        19.22 o                         
   3   9   7        116.03        168.69        23.77 o                         
   4   9   7          7.24         -6.58        20.88 o                         
   5   9   7        223.85        317.91        43.73 o                         
  -5  10   7        304.00        320.93        42.02 o                         
  -4  10   7        409.30        376.59        32.51 o                         
  -3  10   7          0.02          5.71        14.63 o                         
  -2  10   7        356.73        288.68        27.28 o                         
  -1  10   7        138.73        114.85        21.13 o                         
   0  10   7        501.84        471.42        29.16 o                         
   1  10   7        102.98         73.68        15.83 o                         
   2  10   7        914.94        826.85        44.24 o                         
   3  10   7        364.14        425.74        41.82 o                         
   4  10   7         53.99         60.63        27.22 o                         
  -4  11   7         75.23         58.41        20.83 o                         
  -3  11   7          6.56        -19.42        14.25 o                         
  -2  11   7         11.62         21.86        18.52 o                         
  -1  11   7          1.29         15.72        16.78 o                         
   0  11   7        806.41        785.24        35.49 o                         
   1  11   7        128.65        181.52        29.29 o                         
   2  11   7        198.10        230.42        37.87 o                         
   3  11   7         74.93         61.01        43.04 o                         
  -2  12   7         96.58        108.31        27.67 o                         
  -1  12   7        405.81        373.79        35.05 o                         
   0  12   7         28.44         -7.32        19.52 o                         
   1  12   7        146.68        118.20        29.25 o                         
  -8   0   8        619.04        520.80        52.78 o                         
  -6   0   8        650.25        588.45        24.02 o                         
  -4   0   8         35.04         30.01         8.87 o                         
   0   0   8       4938.88       4799.52        75.41 o                         
   2   0   8        781.25        665.04        24.08 o                         
   4   0   8       1029.66        845.94        49.86 o                         
   6   0   8        109.00        103.35        32.80 o                         
   8   0   8        735.63        759.75       144.37 o                         
  -8   1   8        206.03        265.63        30.61 o                         
  -7   1   8        116.91        119.87        11.70 o                         
  -6   1   8        227.42        238.83        16.81 o                         
  -5   1   8       1279.68       1204.34        25.82 o                         
  -4   1   8        337.67        348.22        14.50 o                         
  -3   1   8        148.39        203.36        11.58 o                         
  -2   1   8       1867.63       1800.95        27.88 o                         
  -1   1   8        252.07        298.95        11.17 o                         
   0   1   8       3224.07       3192.67        39.35 o                         
   1   1   8        119.45        119.06         8.92 o                         
   2   1   8        244.46        199.00        11.77 o                         
   3   1   8         81.90         51.65         6.71 o                         
   4   1   8         16.57         20.46         8.22 o                         
   5   1   8       1637.40       1579.86        51.77 o                         
   6   1   8        616.52        584.73        37.37 o                         
   7   1   8        321.14        341.83        46.70 o                         
   8   1   8         21.89        126.49        36.05 o                         
  -8   2   8         20.15         32.11        17.28 o                         
  -7   2   8          2.62          7.14         7.31 o                         
  -6   2   8        426.27        412.38        18.90 o                         
  -5   2   8        358.51        352.93        18.87 o                         
  -4   2   8       5101.42       5076.07        59.59 o                         
  -3   2   8          1.99         10.77         4.44 o                         
  -2   2   8        200.29        236.43        13.73 o                         
  -1   2   8        490.87       1428.99        38.17 o                         
   0   2   8       4695.25       4771.75        53.43 o                         
   1   2   8       4025.79       4023.51        51.44 o                         
   2   2   8        347.58        547.80        13.91 o                         
   3   2   8        929.84        849.86        19.80 o                         
   4   2   8        275.19        274.60        20.16 o                         
   5   2   8          0.17         14.20        14.71 o                         
   6   2   8        323.77        359.16        38.92 o                         
   7   2   8        355.93        345.73        40.81 o                         
   8   2   8         18.69         74.35        35.74 o                         
  -8   3   8         13.74         20.37        13.36 o                         
  -7   3   8        722.13        718.32        25.19 o                         
  -6   3   8        182.54        201.96        14.67 o                         
  -5   3   8       1089.80       1095.26        34.89 o                         
  -4   3   8       1963.06       1902.73        31.25 o                         
  -3   3   8        509.71        482.01        14.31 o                         
  -2   3   8       2788.72       2816.14        36.02 o                         
  -1   3   8       7864.87       7718.57        81.59 o                         
   0   3   8          6.29          6.79         4.76 o                         
   1   3   8         45.60         22.29         5.19 o                         
   2   3   8        221.81        217.63        10.27 o                         
   3   3   8        178.54        203.51        11.44 o                         
   4   3   8          0.23         13.60         9.13 o                         
   5   3   8         14.05         66.63        17.57 o                         
   6   3   8         11.15         21.60        18.07 o                         
   7   3   8        113.06         97.50        27.19 o                         
  -8   4   8        448.38        466.88        40.19 o                         
  -7   4   8         39.65         41.55        11.01 o                         
  -6   4   8         65.83         63.15        10.05 o                         
  -5   4   8        419.83        398.42        19.29 o                         
  -4   4   8        569.46        473.33        15.96 o                         
  -3   4   8        366.03        391.41        13.87 o                         
  -2   4   8        100.88        131.99         9.41 o                         
  -1   4   8        241.68        280.31        11.36 o                         
   0   4   8        433.79        496.56        15.13 o                         
   1   4   8        857.50        820.83        19.07 o                         
   2   4   8        227.35        281.63        13.72 o                         
   3   4   8        452.55        427.40        16.03 o                         
   4   4   8          7.94         14.32        11.49 o                         
   5   4   8        305.05        364.56        35.95 o                         
   6   4   8        801.56        720.89        44.45 o                         
   7   4   8         60.42         83.86        27.07 o                         
  -8   5   8         43.61         89.20        19.88 o                         
  -7   5   8         60.48         65.19        15.42 o                         
  -6   5   8        538.06        562.09        25.64 o                         
  -5   5   8        201.32        197.58        15.15 o                         
  -4   5   8         92.55         99.98        10.98 o                         
  -3   5   8          9.59         10.93         6.13 o                         
  -2   5   8       2302.21       2370.48        37.69 o                         
  -1   5   8         82.15        402.42        15.18 o                         
   0   5   8        135.83        145.70        11.73 o                         
   1   5   8       4665.72       4547.05        62.06 o                         
   2   5   8        169.13        182.10        14.16 o                         
   3   5   8          1.48         17.16         7.85 o                         
   4   5   8        367.33        426.28        32.56 o                         
   5   5   8        749.26        811.71        36.08 o                         
   6   5   8          9.45         23.83        19.57 o                         
   7   5   8        509.66        530.31        53.17 o                         
  -7   6   8       1587.96       1490.50        50.39 o                         
  -6   6   8          6.15         15.50        10.96 o                         
  -5   6   8         92.84         95.84        14.35 o                         
  -4   6   8        125.08        131.99        14.95 o                         
  -3   6   8       1081.32       1039.69        28.32 o                         
  -2   6   8       1076.18       1031.32        27.57 o                         
  -1   6   8        493.18        541.07        20.56 o                         
   0   6   8          2.19          5.37         7.71 o                         
   1   6   8        116.67        115.68        13.34 o                         
   2   6   8        129.40        132.72        13.70 o                         
   3   6   8       2483.80       2245.63        48.47 o                         
   4   6   8        243.42        273.76        28.05 o                         
   5   6   8        423.21        365.10        33.20 o                         
   6   6   8        230.53        230.69        52.85 o                         
   7   6   8        211.13        201.88        41.45 o                         
  -7   7   8         24.16         20.42        17.19 o                         
  -6   7   8          1.75         26.81        12.72 o                         
  -5   7   8        378.29        399.71        27.89 o                         
  -4   7   8         43.78         18.27        10.87 o                         
  -3   7   8        114.29        114.08        16.27 o                         
  -2   7   8        464.04        450.58        22.46 o                         
  -1   7   8          1.15         77.74        13.09 o                         
   0   7   8       1422.65       1444.92        34.98 o                         
   1   7   8         79.13        642.38        24.31 o                         
   2   7   8       6201.58       5812.83        80.43 o                         
   3   7   8        219.93        179.61        19.41 o                         
   4   7   8        200.39        201.79        27.45 o                         
   5   7   8        168.99        157.61        26.43 o                         
   6   7   8        306.79        307.01        43.69 o                         
  -6   8   8        420.47        430.91        33.80 o                         
  -5   8   8          9.50         79.93        17.00 o                         
  -4   8   8        140.99        102.18        18.11 o                         
  -3   8   8          3.61         13.51        11.66 o                         
  -2   8   8        458.10        742.75        38.20 o                         
  -1   8   8       2186.64       2177.75        49.71 o                         
   0   8   8        860.02        778.70        28.53 o                         
   1   8   8       1230.86       1163.22        34.00 o                         
   2   8   8        334.21        295.28        23.82 o                         
   3   8   8        748.76        675.28        38.80 o                         
   4   8   8        376.60        370.79        35.54 o                         
   5   8   8        402.21        397.59        42.57 o                         
   6   8   8        109.41        108.28        34.46 o                         
  -6   9   8        525.51        468.56        40.94 o                         
  -5   9   8          0.01          7.54        14.30 o                         
  -4   9   8        257.25        299.93        27.32 o                         
  -3   9   8         94.68         67.88        16.95 o                         
  -2   9   8        692.71        960.99        46.02 o                         
  -1   9   8        104.64         80.07        15.49 o                         
   0   9   8        196.15        199.80        25.41 o                         
   1   9   8       2792.02       2554.94        56.64 o                         
   2   9   8         38.40        132.09        20.21 o                         
   3   9   8         28.70         16.03        20.68 o                         
   4   9   8        311.82        239.70        41.17 o                         
   5   9   8        212.81        191.30        40.66 o                         
  -5  10   8         80.27         75.21        21.52 o                         
  -4  10   8        362.43        384.90        43.01 o                         
  -3  10   8        200.41        225.94        27.15 o                         
  -2  10   8         23.47         36.30        16.15 o                         
  -1  10   8         78.41         68.29        16.72 o                         
   0  10   8          0.59         -1.56        11.71 o                         
   1  10   8        420.05        465.64        29.97 o                         
   2  10   8        187.79        152.00        29.88 o                         
   3  10   8        171.44        181.97        33.06 o                         
   4  10   8        173.45        251.69        45.23 o                         
  -4  11   8         70.14         35.30        20.92 o                         
  -3  11   8        300.18        312.07        33.40 o                         
  -2  11   8          9.81         14.38        17.72 o                         
  -1  11   8        451.20        466.47        39.05 o                         
   0  11   8          5.33          8.05        14.61 o                         
   1  11   8          9.70        -14.37        17.38 o                         
   2  11   8         45.95          4.71        22.13 o                         
   3  11   8          9.33          1.57        32.61 o                         
  -2  12   8         45.32         62.00        21.86 o                         
  -1  12   8         17.00         34.41        20.76 o                         
   0  12   8        213.17        172.67        34.55 o                         
   1  12   8        147.06        106.53        31.48 o                         
  -7   0   9        220.41        271.64        29.29 o                         
  -5   0   9          8.43         31.67         9.86 o                         
  -3   0   9        338.46        273.01        19.06 o                         
  -1   0   9        525.61        525.48        20.80 o                         
   1   0   9         26.15         14.40         8.03 o                         
   3   0   9       1122.14        948.22        49.94 o                         
   5   0   9       6271.37       6081.52       165.28 o                         
   7   0   9        967.47        839.59       108.93 o                         
  -8   1   9        190.22        234.08        30.09 o                         
  -7   1   9        313.06        314.04        19.72 o                         
  -6   1   9        189.67        189.56        14.15 o                         
  -5   1   9          1.05         40.99        10.05 o                         
  -4   1   9       1686.74       1630.66        28.92 o                         
  -3   1   9          1.00         21.49         5.23 o                         
  -2   1   9       1539.26       1515.64        26.08 o                         
  -1   1   9        507.48        366.04        12.40 o                         
   0   1   9       3224.39       3054.91        39.45 o                         
   1   1   9       4829.05       4938.20        57.49 o                         
   2   1   9        227.06        475.38        27.19 o                         
   3   1   9       1238.32       1263.14        25.87 o                         
   4   1   9        736.60        723.07        35.45 o                         
   5   1   9         52.33         48.42        17.91 o                         
   6   1   9         77.42         59.22        21.04 o                         
   7   1   9        228.72        242.66        42.59 o                         
  -8   2   9         34.73        133.43        24.39 o                         
  -7   2   9         26.64         35.50         8.54 o                         
  -6   2   9         92.74         95.12        11.29 o                         
  -5   2   9         12.13         10.80         6.41 o                         
  -4   2   9        137.02        176.83        11.64 o                         
  -3   2   9        352.53        372.75        13.09 o                         
  -2   2   9       4292.86       4275.87        53.46 o                         
  -1   2   9        688.70       1341.50        27.95 o                         
   0   2   9        334.41        382.56        14.85 o                         
   1   2   9       2285.73       2253.85        35.48 o                         
   2   2   9        698.79        576.88        17.24 o                         
   3   2   9        421.84        466.77        18.52 o                         
   4   2   9         67.29         74.58        13.31 o                         
   5   2   9        888.22        807.70        39.56 o                         
   6   2   9         22.37         23.06        19.03 o                         
   7   2   9         40.06         40.88        22.33 o                         
  -8   3   9        885.73        854.56        33.60 o                         
  -7   3   9       1114.10       1021.31        27.41 o                         
  -6   3   9        176.96        177.42        13.57 o                         
  -5   3   9         29.30         42.18         8.53 o                         
  -4   3   9        181.60        178.74        12.43 o                         
  -3   3   9        578.11        490.34        16.24 o                         
  -1   3   9          4.60          5.27         6.56 o                         
   0   3   9        122.43        147.45        10.57 o                         
   1   3   9       1016.50       1464.07        23.55 o                         
   2   3   9       2145.06       2281.22        35.73 o                         
   3   3   9        490.57        430.61        15.34 o                         
   4   3   9        150.08        172.49        16.73 o                         
   5   3   9         58.56         58.09        19.89 o                         
   6   3   9        280.39        319.51        36.43 o                         
   7   3   9         93.24         98.02        27.75 o                         
  -8   4   9        160.94        145.29        18.65 o                         
  -7   4   9        467.77        511.97        28.48 o                         
  -6   4   9        933.34        900.49        25.74 o                         
  -5   4   9          7.24         24.29         7.97 o                         
  -4   4   9        536.18        473.82        16.28 o                         
  -3   4   9       1974.03       2052.65        32.41 o                         
  -2   4   9        648.05       1578.69        45.38 o                         
  -1   4   9         14.10        136.68        10.22 o                         
   0   4   9       3457.30       3863.58        51.07 o                         
   1   4   9        279.33        472.94        15.09 o                         
   2   4   9         22.00         71.98         8.58 o                         
   3   4   9          2.08          6.85         6.35 o                         
   4   4   9       1524.02       1444.87        37.15 o                         
   5   4   9        915.84        876.95        44.94 o                         
   6   4   9        600.47        665.49        49.51 o                         
   7   4   9         31.93         25.96        25.43 o                         
  -8   5   9        295.60        322.78        31.71 o                         
  -7   5   9        327.61        367.57        26.64 o                         
  -6   5   9        237.68        245.58        18.73 o                         
  -5   5   9        876.91        793.71        27.37 o                         
  -4   5   9        521.16        526.42        20.16 o                         
  -3   5   9       1722.51       1635.19        29.20 o                         
  -2   5   9        134.11        182.27        11.06 o                         
  -1   5   9        719.80       1406.35        27.32 o                         
   0   5   9       4598.14       4645.24        58.80 o                         
   1   5   9          1.02         50.76         9.33 o                         
   2   5   9         13.87         15.65         7.41 o                         
   3   5   9        866.63        804.99        24.35 o                         
   4   5   9         54.00         23.81        14.66 o                         
   5   5   9         73.99         86.14        23.17 o                         
   6   5   9         37.75         47.64        24.10 o                         
   7   5   9        477.46        516.17        51.84 o                         
  -7   6   9         66.97         72.12        19.75 o                         
  -6   6   9        177.26        180.44        29.80 o                         
  -5   6   9        224.26        247.67        19.82 o                         
  -4   6   9       1568.68       1624.35        38.74 o                         
  -3   6   9        323.96        329.72        18.95 o                         
  -2   6   9       1028.94        969.90        25.07 o                         
  -1   6   9         10.03         27.00         8.96 o                         
   0   6   9        139.88        136.42        14.21 o                         
   1   6   9        297.34        340.00        19.11 o                         
   2   6   9         20.30         74.04        11.09 o                         
   3   6   9        360.65        520.49        29.12 o                         
   4   6   9       1154.82       1029.02        43.10 o                         
   5   6   9          0.42         22.92        17.78 o                         
   6   6   9          1.65         27.46        24.14 o                         
  -7   7   9         28.97         30.88        18.59 o                         
  -6   7   9        208.41        181.26        21.70 o                         
  -5   7   9        384.27        461.54        31.49 o                         
  -4   7   9          2.88         10.67        10.44 o                         
  -3   7   9        265.32        269.80        24.60 o                         
  -2   7   9          5.36         49.41        11.84 o                         
  -1   7   9       3930.62       3703.65        66.36 o                         
   0   7   9        258.82        290.28        21.49 o                         
   1   7   9          6.47         63.84        12.38 o                         
   2   7   9        518.26        509.53        23.00 o                         
   3   7   9        588.25        498.84        37.07 o                         
   4   7   9         11.80          1.77        15.51 o                         
   5   7   9          4.17         56.80        21.76 o                         
   6   7   9         85.70        117.61        33.99 o                         
  -6   8   9        211.83        207.26        24.73 o                         
  -5   8   9        230.53        254.55        25.70 o                         
  -4   8   9        635.81        648.30        32.83 o                         
  -3   8   9        944.49        851.46        35.56 o                         
  -2   8   9        202.81        234.86        22.20 o                         
  -1   8   9         73.65        267.37        22.61 o                         
   0   8   9        259.54        278.39        22.97 o                         
   1   8   9        458.85        470.31        26.68 o                         
   2   8   9          8.55         10.11        11.22 o                         
   3   8   9        350.69        337.28        34.58 o                         
   4   8   9         32.52         19.32        19.26 o                         
   5   8   9         67.36         66.50        25.35 o                         
  -6   9   9        215.59        166.81        30.88 o                         
  -5   9   9        819.63        787.63        58.37 o                         
  -4   9   9         99.01         87.33        18.59 o                         
  -3   9   9       2089.86       1979.59        64.47 o                         
  -2   9   9        223.46        265.15        25.53 o                         
  -1   9   9        210.93        621.13        33.02 o                         
   0   9   9        893.12        882.47        34.40 o                         
   1   9   9         74.63        154.29        19.26 o                         
   2   9   9         68.11         72.40        17.88 o                         
   3   9   9        334.40        362.62        42.86 o                         
   4   9   9         10.92         39.78        24.60 o                         
   5   9   9         40.55         54.64        36.09 o                         
  -5  10   9        203.52        197.79        30.45 o                         
  -4  10   9        254.81        265.75        28.77 o                         
  -3  10   9        607.50        658.84        61.13 o                         
  -2  10   9         29.67        119.77        26.50 o                         
  -1  10   9        350.71        368.92        28.28 o                         
   0  10   9         39.45         20.73        14.16 o                         
   1  10   9          9.04        231.88        22.41 o                         
   2  10   9        126.45         91.53        22.64 o                         
   3  10   9        224.99        185.04        40.84 o                         
   4  10   9        216.46        276.23        45.58 o                         
  -3  11   9         10.22        -16.37        16.87 o                         
  -2  11   9        294.98        307.33        34.26 o                         
  -1  11   9          1.13        -16.49        14.88 o                         
   0  11   9         14.30        -12.04        13.85 o                         
   1  11   9         41.98         64.61        23.86 o                         
   2  11   9         37.96         50.06        24.46 o                         
  -1  12   9         41.81         33.93        22.95 o                         
   0  12   9          1.44        -19.86        18.43 o                         
  -8   0  10        219.15        264.78        42.43 o                         
  -6   0  10       1028.22        921.99        34.38 o                         
  -4   0  10       3531.52       3490.48        70.80 o                         
  -2   0  10        193.51        277.39        29.66 o                         
   0   0  10        492.19        472.35        20.96 o                         
   2   0  10        748.14        894.96        31.42 o                         
   4   0  10       1060.93       1056.15        58.98 o                         
   6   0  10       1143.87       1085.89        70.43 o                         
  -8   1  10        231.69        267.55        32.11 o                         
  -7   1  10        700.27        694.85        24.33 o                         
  -6   1  10        310.98        326.96        20.16 o                         
  -5   1  10        795.52        733.49        21.08 o                         
  -4   1  10        543.45        546.34        17.13 o                         
  -3   1  10       1879.11       1629.68        29.72 o                         
  -2   1  10          2.13          5.17         5.31 o                         
  -1   1  10       3203.90       3785.87        47.14 o                         
   0   1  10          2.55          0.41         4.85 o                         
   1   1  10         20.12         93.22         8.90 o                         
   2   1  10        354.54        409.08        14.90 o                         
   3   1  10         23.49         25.63         7.11 o                         
   4   1  10        205.67        197.40        25.00 o                         
   5   1  10       1745.79       1618.45        59.62 o                         
   6   1  10         45.69         49.81        20.88 o                         
   7   1  10         44.10         40.68        51.64 o                         
  -8   2  10        107.48        109.03        19.39 o                         
  -7   2  10        130.97        114.67        12.63 o                         
  -6   2  10         14.79         12.99         8.28 o                         
  -5   2  10        926.91        863.15        22.96 o                         
  -4   2  10          2.25          4.52         5.26 o                         
  -3   2  10       2900.99       2970.23        43.10 o                         
  -2   2  10       1755.59       1758.01        29.23 o                         
  -1   2  10          0.02        358.01        32.79 o                         
   0   2  10        119.17        103.27         8.77 o                         
   1   2  10         35.33         40.25         7.67 o                         
   2   2  10       1972.16       1821.41        32.92 o                         
   3   2  10        699.09        658.84        16.63 o                         
   4   2  10        296.19        318.03        22.81 o                         
   5   2  10        179.38        223.96        28.49 o                         
   6   2  10        106.66        128.82        27.54 o                         
   7   2  10         47.89         89.27        27.24 o                         
  -8   3  10        213.77        193.96        18.17 o                         
  -7   3  10        262.69        255.13        20.75 o                         
  -6   3  10         40.49         46.11         9.39 o                         
  -5   3  10        104.33        126.26        11.47 o                         
  -4   3  10       1144.85       1148.20        24.78 o                         
  -3   3  10          2.95          1.90         5.05 o                         
  -2   3  10         52.44         76.32        10.62 o                         
  -1   3  10       2693.00       2884.52        45.38 o                         
   0   3  10        255.42        288.94        16.90 o                         
   1   3  10       3218.70       3084.21        38.89 o                         
   2   3  10        171.43        196.55        11.48 o                         
   3   3  10          9.66          0.94         5.67 o                         
   4   3  10        135.16        142.11        16.80 o                         
   5   3  10          6.75         36.70        16.81 o                         
   6   3  10         26.42         38.62        19.68 o                         
   7   3  10         36.17         37.58        23.49 o                         
  -8   4  10         49.58        105.38        16.31 o                         
  -7   4  10         67.13         96.18        12.48 o                         
  -6   4  10        607.34        596.31        22.38 o                         
  -5   4  10          0.05         31.10         8.62 o                         
  -4   4  10          9.23         13.08         7.00 o                         
  -3   4  10       1687.87       1769.33        30.33 o                         
  -2   4  10        459.26        447.43        13.77 o                         
  -1   4  10       1602.37       1479.55        28.69 o                         
   0   4  10        817.20        775.44        21.98 o                         
   1   4  10       1578.37       1517.84        27.82 o                         
   2   4  10          8.58         17.37         6.85 o                         
   3   4  10       1265.93       1199.87        28.04 o                         
   4   4  10        214.25        269.31        21.86 o                         
   5   4  10        382.63        415.11        39.90 o                         
   6   4  10         23.44         40.64        22.44 o                         
   7   4  10        104.97        106.38        48.71 o                         
  -8   5  10          0.37          7.37        15.42 o                         
  -7   5  10        140.16        112.03        18.65 o                         
  -6   5  10         83.25         93.56        13.90 o                         
  -5   5  10         40.27        143.41        14.98 o                         
  -4   5  10        294.07        291.96        19.38 o                         
  -3   5  10        569.65        611.83        20.61 o                         
  -2   5  10         95.95        119.35        10.63 o                         
  -1   5  10        394.24        405.87        21.02 o                         
   0   5  10        658.38        545.31        18.21 o                         
   1   5  10         58.57        338.01        24.98 o                         
   2   5  10         76.18         66.85        10.52 o                         
   3   5  10        508.32        523.30        24.93 o                         
   4   5  10         65.68         39.43        15.24 o                         
   5   5  10          2.58         14.94        18.21 o                         
   6   5  10        271.45        266.65        36.30 o                         
  -7   6  10         44.22         16.37        15.51 o                         
  -6   6  10        385.69        386.16        26.42 o                         
  -5   6  10       2202.93       2154.82        48.52 o                         
  -4   6  10        112.35        113.38        15.83 o                         
  -3   6  10         84.55         76.42        12.33 o                         
  -2   6  10          7.46         22.24         9.67 o                         
  -1   6  10        496.74        503.31        22.24 o                         
   0   6  10       1155.28       1079.12        32.23 o                         
   1   6  10        304.23        316.38        20.08 o                         
   2   6  10        138.60        162.71        15.57 o                         
   3   6  10         35.74         91.34        34.36 o                         
   4   6  10        155.01        147.75        22.94 o                         
   5   6  10        237.27        234.80        37.56 o                         
   6   6  10        140.97        146.57        34.33 o                         
  -7   7  10         85.48         72.06        21.49 o                         
  -6   7  10        218.41        201.31        23.46 o                         
  -5   7  10         33.28         24.43        13.01 o                         
  -4   7  10          7.75         24.20        13.45 o                         
  -3   7  10        355.62        269.44        26.05 o                         
  -1   7  10        341.62        372.17        25.72 o                         
   0   7  10       1347.02       1333.11        37.78 o                         
   1   7  10         70.29         99.72        15.10 o                         
   2   7  10          3.00         13.33        10.69 o                         
   3   7  10          5.14          5.43        15.10 o                         
   4   7  10        266.61        264.53        30.33 o                         
   5   7  10          8.58          4.96        33.23 o                         
   6   7  10          9.85          7.70        34.35 o                         
  -6   8  10         37.97         58.74        17.40 o                         
  -5   8  10         35.95         66.89        17.43 o                         
  -4   8  10          4.52         64.65        14.44 o                         
  -3   8  10        308.81        248.55        26.26 o                         
  -2   8  10         12.58         18.86        12.68 o                         
  -1   8  10        398.07        458.52        29.40 o                         
   0   8  10        328.03        388.72        27.19 o                         
   1   8  10        248.72        245.82        22.54 o                         
   2   8  10         44.40         52.82        14.19 o                         
   3   8  10        522.10        511.93        41.98 o                         
   4   8  10        223.18        238.01        36.21 o                         
   5   8  10        177.48        154.01        34.11 o                         
  -5   9  10         24.76         21.75        19.55 o                         
  -4   9  10        174.23        179.73        23.86 o                         
  -3   9  10          7.63         10.92        13.59 o                         
  -2   9  10        822.59        775.69        79.88 o                         
  -1   9  10        601.97        504.88        32.27 o                         
   0   9  10         94.74        127.63        19.51 o                         
   1   9  10          1.14         49.24        16.12 o                         
   2   9  10        756.75        698.36        37.74 o                         
   3   9  10        908.01        717.49        89.19 o                         
   4   9  10         41.76         71.44        29.81 o                         
  -4  10  10         11.99          1.90        16.57 o                         
  -3  10  10        271.31        318.46        30.01 o                         
  -2  10  10        251.48        217.56        26.34 o                         
  -1  10  10       1589.94       1472.56        43.94 o                         
   0  10  10         24.89         -0.83        15.07 o                         
   1  10  10         10.06         16.81        14.55 o                         
   2  10  10         14.83         27.67        20.28 o                         
   3  10  10        297.56        282.33        43.68 o                         
  -3  11  10         81.65         59.41        21.25 o                         
  -2  11  10         18.81         -1.78        24.69 o                         
  -1  11  10        726.55        700.17        51.57 o                         
   0  11  10         95.01         79.33        19.95 o                         
   1  11  10        477.59        334.08        36.01 o                         
   2  11  10        200.67        204.86        39.04 o                         
  -7   0  11       1109.41        934.73        48.61 o                         
  -5   0  11        193.69        169.43        19.83 o                         
  -3   0  11         37.38         80.08        13.74 o                         
  -1   0  11       1884.12       1610.55        40.14 o                         
   1   0  11       2091.23       2016.20        46.68 o                         
   3   0  11         74.62        100.83        16.72 o                         
   5   0  11         90.24        103.42        32.77 o                         
   7   0  11        161.77        189.34        79.37 o                         
  -8   1  11        321.79        417.21        32.22 o                         
  -7   1  11        155.74        150.80        15.18 o                         
  -6   1  11        793.45        720.95        22.97 o                         
  -5   1  11        389.46        416.26        20.55 o                         
  -4   1  11         28.93         43.09         8.35 o                         
  -3   1  11         21.36         24.18         7.17 o                         
  -2   1  11       2277.71       2287.70        35.85 o                         
  -1   1  11        248.93        322.07        14.52 o                         
   0   1  11        503.64        488.54        15.40 o                         
   1   1  11        495.62        366.11        20.30 o                         
   2   1  11       1692.56       1668.74        34.86 o                         
   3   1  11       2340.94       2194.65        39.41 o                         
   4   1  11         32.01         48.71        17.20 o                         
   5   1  11         81.32        161.84        25.38 o                         
   6   1  11        392.86        403.23        40.40 o                         
   7   1  11         50.60         64.29        31.68 o                         
  -8   2  11        118.02        173.93        20.26 o                         
  -7   2  11        166.63        178.15        14.85 o                         
  -6   2  11        463.29        465.32        23.88 o                         
  -5   2  11        719.45        613.39        20.01 o                         
  -4   2  11        504.34        456.41        17.64 o                         
  -3   2  11        283.41        267.56        14.36 o                         
  -2   2  11        123.00        137.44        10.68 o                         
  -1   2  11         13.25         30.24         7.73 o                         
   0   2  11        560.12        542.67        15.67 o                         
   1   2  11         78.22        114.29        10.04 o                         
   2   2  11          4.58         77.03        19.75 o                         
   3   2  11        106.10         87.26         8.88 o                         
   4   2  11        267.71        274.50        29.25 o                         
   5   2  11         42.97         82.05        20.15 o                         
   6   2  11        302.55        355.57        40.41 o                         
   7   2  11        238.68        269.62        62.31 o                         
  -8   3  11         30.61         42.73        12.06 o                         
  -7   3  11        366.62        329.54        19.69 o                         
  -6   3  11        876.57        825.42        24.92 o                         
  -5   3  11        444.67        392.09        20.35 o                         
  -4   3  11        567.26        532.25        17.61 o                         
  -3   3  11          5.33         12.61         6.29 o                         
  -2   3  11       1479.20       1520.64        32.73 o                         
  -1   3  11        623.40        956.01        25.47 o                         
   0   3  11        863.51        744.93        22.38 o                         
   1   3  11        347.33        385.01        13.23 o                         
   2   3  11          4.63         17.95         5.62 o                         
   3   3  11        368.69        377.35        23.21 o                         
   4   3  11        377.12        361.10        23.36 o                         
   5   3  11         74.59        106.99        20.76 o                         
   6   3  11         71.36         64.47        23.65 o                         
   7   3  11         23.57         29.12        24.01 o                         
  -8   4  11        399.62        429.48        34.49 o                         
  -7   4  11         84.16         91.16        13.71 o                         
  -6   4  11        151.61        149.45        14.92 o                         
  -5   4  11        670.93        644.81        22.63 o                         
  -4   4  11        448.06        383.79        16.13 o                         
  -3   4  11        174.16        180.85        11.07 o                         
  -2   4  11        753.79        649.43        20.64 o                         
  -1   4  11          2.47        230.46        18.58 o                         
   0   4  11        209.24        231.36        15.89 o                         
   1   4  11        156.95        168.22        11.95 o                         
   2   4  11          9.12         17.85         6.39 o                         
   3   4  11          0.07         15.03        10.01 o                         
   4   4  11          0.45         13.21        11.12 o                         
   5   4  11        253.25        274.59        33.77 o                         
   6   4  11         93.78         92.29        26.97 o                         
   7   4  11         32.65         54.49        27.70 o                         
  -7   5  11        426.54        473.00        38.44 o                         
  -6   5  11        410.11        342.11        23.40 o                         
  -5   5  11        378.73        415.88        26.48 o                         
  -4   5  11        359.98        326.48        23.44 o                         
  -3   5  11        592.45        493.27        23.25 o                         
  -2   5  11        208.11        244.33        16.19 o                         
  -1   5  11       2117.10       1877.48        38.52 o                         
   0   5  11         59.11         41.42         9.58 o                         
   1   5  11         69.38        332.51        15.92 o                         
   2   5  11        950.47        887.42        25.64 o                         
   3   5  11        186.64        180.26        19.39 o                         
   4   5  11         71.75        101.96        18.43 o                         
   5   5  11        167.96        179.57        33.96 o                         
   6   5  11        174.54        205.05        34.45 o                         
  -7   6  11        190.86        196.73        27.91 o                         
  -6   6  11        150.31        146.76        17.32 o                         
  -5   6  11       1054.67       1061.41        36.70 o                         
  -4   6  11          0.04         11.73         9.69 o                         
  -3   6  11        239.64        280.00        23.53 o                         
  -2   6  11        663.37        651.28        25.24 o                         
  -1   6  11         71.61        109.81        16.53 o                         
   0   6  11        386.28        361.49        21.91 o                         
   1   6  11         87.73        164.91        17.47 o                         
   2   6  11        555.22        496.93        24.63 o                         
   3   6  11        155.91        163.62        19.18 o                         
   4   6  11        356.63        312.32        29.97 o                         
   5   6  11        176.76        232.13        39.49 o                         
   6   6  11         30.34         30.73        25.44 o                         
  -7   7  11         26.70         40.22        19.45 o                         
  -6   7  11        192.25        198.72        23.39 o                         
  -5   7  11        139.31        132.31        19.23 o                         
  -4   7  11        192.35        188.93        23.22 o                         
  -3   7  11          1.72         21.47        13.38 o                         
  -2   7  11        391.03        427.51        27.91 o                         
  -1   7  11         44.43         53.66        14.44 o                         
   0   7  11        459.16        439.15        27.34 o                         
   1   7  11       3312.18       3128.92        61.13 o                         
   2   7  11         53.55         38.88        12.61 o                         
   3   7  11        289.73        351.36        33.61 o                         
   4   7  11         15.82          5.90        29.42 o                         
   5   7  11        246.23        348.12        57.00 o                         
  -6   8  11         76.83         89.89        24.56 o                         
  -5   8  11        221.12        251.21        32.60 o                         
  -4   8  11        127.33        102.71        18.34 o                         
  -3   8  11        295.63        342.24        30.86 o                         
  -2   8  11         98.24         95.34        17.37 o                         
  -1   8  11        315.97        323.15        26.19 o                         
   0   8  11         14.25          1.62        11.89 o                         
   1   8  11         12.82         36.25        13.46 o                         
   2   8  11         95.03         85.35        16.34 o                         
   3   8  11        209.46        190.43        29.29 o                         
   4   8  11         80.92        107.66        29.97 o                         
   5   8  11        118.01        156.74        43.94 o                         
  -5   9  11        562.12        581.97        39.96 o                         
  -4   9  11         11.22          3.23        13.75 o                         
  -3   9  11         43.95         67.93        18.20 o                         
  -2   9  11        173.58        201.41        26.65 o                         
  -1   9  11        440.46        472.26        32.79 o                         
   0   9  11        128.89        147.67        21.52 o                         
   1   9  11         74.62         73.11        16.50 o                         
   2   9  11         87.94         94.55        19.81 o                         
   3   9  11         17.96          9.35        23.20 o                         
   4   9  11         30.55         98.71        31.86 o                         
  -4  10  11        485.72        495.31        73.68 o                         
  -3  10  11        318.31        323.39        33.32 o                         
  -2  10  11        259.78        268.90        29.62 o                         
  -1  10  11         32.20          5.85        16.38 o                         
   0  10  11        376.77        396.98        31.88 o                         
   1  10  11          8.94         12.76        17.58 o                         
   2  10  11         52.14         84.58        26.58 o                         
   3  10  11         12.22         50.46        25.89 o                         
  -3  11  11         48.61         -9.09        26.54 o                         
  -2  11  11        232.04        215.39        33.15 o                         
  -1  11  11          4.20         40.67        26.90 o                         
   0  11  11        749.71        789.95        40.83 o                         
   1  11  11        222.65        209.49        44.60 o                         
   2  11  11         66.86         84.08        31.21 o                         
  -8   0  12         23.50         33.03        18.30 o                         
  -6   0  12          0.22          4.34        10.86 o                         
  -4   0  12        189.13        181.36        20.60 o                         
  -2   0  12       2152.85       1999.47        48.59 o                         
   0   0  12          4.14         -4.01         7.60 o                         
   2   0  12        541.43        412.94        23.33 o                         
   4   0  12        148.44        134.53        33.77 o                         
   6   0  12          3.81         -8.25        26.83 o                         
  -8   1  12        334.29        307.13        31.73 o                         
  -7   1  12        234.22        245.34        21.12 o                         
  -6   1  12        479.81        482.13        22.40 o                         
  -5   1  12        472.63        568.07        21.43 o                         
  -4   1  12        225.81        232.56        16.08 o                         
  -3   1  12        891.02        855.71        22.96 o                         
  -2   1  12        836.52        814.88        21.26 o                         
  -1   1  12         69.26         81.21         9.03 o                         
   0   1  12        957.03        889.45        21.17 o                         
   1   1  12       1208.79       1178.65        25.35 o                         
   2   1  12        216.96        217.94        14.66 o                         
   3   1  12        507.32        434.82        18.64 o                         
   4   1  12          8.32         37.08        16.78 o                         
   5   1  12       1421.81       1383.33        53.10 o                         
   6   1  12        265.03        292.93        39.46 o                         
   7   1  12         59.95         87.32        37.92 o                         
  -8   2  12          2.47         27.46        12.87 o                         
  -7   2  12        375.11        340.76        21.28 o                         
  -6   2  12        557.30        593.82        25.33 o                         
  -5   2  12        219.24        233.37        16.23 o                         
  -4   2  12          9.94          5.93         7.16 o                         
  -3   2  12       1639.53       1526.94        30.64 o                         
  -2   2  12         11.92         89.82        37.54 o                         
  -1   2  12        405.86        418.83        19.45 o                         
   0   2  12        411.42        385.58        21.71 o                         
   1   2  12        233.43        389.40        15.56 o                         
   2   2  12        200.29        200.20        14.47 o                         
   3   2  12         73.16         92.33        12.45 o                         
   4   2  12         68.80         68.95        19.54 o                         
   5   2  12        194.73        206.25        29.68 o                         
   6   2  12        209.13        249.47        35.35 o                         
   7   2  12         27.01         61.94        26.49 o                         
  -8   3  12        271.27        300.02        25.09 o                         
  -7   3  12       1757.88       1793.69        40.22 o                         
  -6   3  12         89.18         75.25        11.14 o                         
  -5   3  12       1006.96        935.71        25.32 o                         
  -4   3  12        793.87        687.17        20.29 o                         
  -3   3  12        567.68        538.15        18.31 o                         
  -2   3  12         56.47         61.56        11.22 o                         
  -1   3  12        354.50        417.33        20.77 o                         
   0   3  12         10.21         26.65         9.06 o                         
   1   3  12        211.42        203.87        12.54 o                         
   2   3  12          0.07         29.20         7.60 o                         
   3   3  12       1299.21       1177.58        33.26 o                         
   4   3  12         87.52         70.37        17.08 o                         
   5   3  12         86.03        107.00        24.71 o                         
   6   3  12          2.59         17.89        19.59 o                         
   7   3  12        602.46        677.35        54.78 o                         
  -8   4  12          1.01         18.01        14.02 o                         
  -7   4  12        437.66        457.08        28.41 o                         
  -6   4  12        118.87        112.92        15.31 o                         
  -5   4  12        751.70        734.35        27.01 o                         
  -4   4  12        124.61        159.32        14.32 o                         
  -3   4  12        252.73        271.81        17.53 o                         
  -2   4  12        283.42        262.50        17.28 o                         
  -1   4  12        369.80        362.44        19.05 o                         
   0   4  12        450.38        495.34        21.27 o                         
   1   4  12        968.55        883.42        22.06 o                         
   2   4  12         26.08         18.17         7.22 o                         
   3   4  12        152.11        152.74        16.70 o                         
   4   4  12        174.45        192.21        19.82 o                         
   5   4  12       1092.88       1073.93        51.23 o                         
   6   4  12         45.92         44.56        23.34 o                         
  -7   5  12        153.10        158.54        19.10 o                         
  -6   5  12        149.34        114.72        16.95 o                         
  -5   5  12        350.10        444.85        28.33 o                         
  -4   5  12          7.45          7.75         8.95 o                         
  -3   5  12         26.29         52.18        11.11 o                         
  -2   5  12        195.64        202.57        17.38 o                         
  -1   5  12       1921.23       1960.61        40.48 o                         
   0   5  12          7.94          4.39         8.30 o                         
   1   5  12       1366.39       1295.65        31.50 o                         
   2   5  12          5.63          8.81         8.90 o                         
   3   5  12        184.66        161.25        19.31 o                         
   4   5  12         15.92          3.01        13.03 o                         
   5   5  12         13.06          9.51        23.16 o                         
   6   5  12         23.49         23.93        23.23 o                         
  -7   6  12        114.33        123.05        20.15 o                         
  -6   6  12        175.20        158.41        17.41 o                         
  -5   6  12          2.48         36.38        12.97 o                         
  -4   6  12        398.88        429.59        35.17 o                         
  -3   6  12       1801.92       1645.63        39.70 o                         
  -2   6  12         14.76         16.18         9.74 o                         
  -1   6  12        768.88        709.47        26.01 o                         
   0   6  12        453.94        459.33        23.83 o                         
   1   6  12          0.58        154.73        16.62 o                         
   2   6  12         29.33        291.64        51.39 o                         
   3   6  12        628.05        608.75        35.06 o                         
   4   6  12         28.23         14.42        20.02 o                         
   5   6  12          2.66         18.72        26.10 o                         
   6   6  12         62.76         99.23        37.92 o                         
  -6   7  12         13.63         10.04        14.19 o                         
  -5   7  12        272.32        216.90        25.30 o                         
  -4   7  12         12.16          6.81        11.63 o                         
  -3   7  12          0.04         25.87        11.23 o                         
  -2   7  12          0.47         -0.63         9.74 o                         
  -1   7  12         40.02        555.05        32.60 o                         
   0   7  12       2914.95       2974.60        60.80 o                         
   1   7  12          6.41         42.56        13.75 o                         
   2   7  12        528.05        467.24        28.35 o                         
   3   7  12          4.08         35.39        19.98 o                         
   4   7  12          2.43         16.01        20.60 o                         
   5   7  12         37.47         75.36        54.53 o                         
  -6   8  12        121.68         86.27        28.67 o                         
  -5   8  12         12.60         50.09        16.76 o                         
  -4   8  12         11.43         24.75        17.08 o                         
  -3   8  12        161.23        189.34        24.59 o                         
  -2   8  12         14.34         18.13        13.38 o                         
  -1   8  12        131.10        119.89        19.70 o                         
   0   8  12        632.53        563.10        30.40 o                         
   1   8  12         51.62         67.86        15.62 o                         
   2   8  12          2.64          6.54        12.72 o                         
   3   8  12        105.80        154.91        29.08 o                         
   4   8  12        199.48        152.66        32.98 o                         
   5   8  12        116.53         93.02        99.29 o                         
  -5   9  12          3.43         14.22        16.47 o                         
  -4   9  12        281.61        244.56        27.68 o                         
  -3   9  12         64.57         80.79        20.84 o                         
  -2   9  12         37.84         84.14        20.70 o                         
  -1   9  12        197.61        161.25        22.75 o                         
   0   9  12         66.43         34.31        16.66 o                         
   1   9  12          0.30         10.78        15.40 o                         
   2   9  12         69.17         67.08        21.59 o                         
   3   9  12          5.15          4.69        21.59 o                         
   4   9  12        397.02        331.99        48.74 o                         
  -4  10  12        120.14         87.57        23.01 o                         
  -3  10  12         63.95         36.61        20.34 o                         
  -2  10  12          6.02        -15.36        17.88 o                         
  -1  10  12         29.25         22.13        17.36 o                         
   0  10  12         29.63         -0.92        15.49 o                         
   1  10  12        300.45        242.39        26.49 o                         
   2  10  12         43.70         70.10        26.56 o                         
   3  10  12         10.98         22.29        27.83 o                         
  -2  11  12         10.92         15.12        20.01 o                         
  -1  11  12          9.62          6.72        17.57 o                         
   0  11  12        120.85        117.99        22.91 o                         
   1  11  12        178.63        150.50        29.25 o                         
  -7   0  13         78.02         50.84        20.71 o                         
  -5   0  13        308.66       1262.83       106.86 o                         
  -3   0  13       1103.90       1063.63        37.64 o                         
  -1   0  13        239.08        338.58        24.18 o                         
   1   0  13       1005.64        893.28        32.34 o                         
   3   0  13        626.81        554.46        29.97 o                         
   5   0  13        530.05        556.53        64.57 o                         
   7   0  13        584.37        857.91       152.18 o                         
  -8   1  13        289.76        292.09        27.52 o                         
  -7   1  13        508.25        556.38        30.04 o                         
  -6   1  13       1441.47       1351.70        34.48 o                         
  -5   1  13        125.85        123.86        14.05 o                         
  -4   1  13        710.84        642.09        22.05 o                         
  -3   1  13        124.07        120.63        12.89 o                         
  -2   1  13        595.34        688.44        20.80 o                         
  -1   1  13        933.19        955.72        22.73 o                         
   0   1  13        188.06        199.88        13.12 o                         
   1   1  13        238.71        219.22        14.64 o                         
   2   1  13         18.74         23.76         8.17 o                         
   3   1  13        161.53        184.82        15.92 o                         
   4   1  13        434.78        436.85        38.16 o                         
   5   1  13         91.17        117.12        25.52 o                         
   6   1  13          1.70        -29.63        19.15 o                         
   7   1  13         14.51         24.72        36.73 o                         
  -8   2  13        487.00        469.90        35.43 o                         
  -7   2  13         20.84         21.35        11.12 o                         
  -6   2  13        138.51        153.80        17.18 o                         
  -5   2  13          4.37         38.97         8.93 o                         
  -4   2  13        729.64        666.55        22.50 o                         
  -3   2  13        192.22        179.46        14.19 o                         
  -2   2  13       1559.11       1441.62        33.53 o                         
  -1   2  13       1274.08       1112.01        28.99 o                         
   0   2  13         16.85         10.04         6.32 o                         
   1   2  13        175.41        229.26        14.37 o                         
   2   2  13          2.78         47.03         8.84 o                         
   3   2  13        288.97        304.48        23.75 o                         
   4   2  13         47.95         46.34        18.85 o                         
   5   2  13        123.96        163.25        27.68 o                         
   6   2  13         11.13          7.67        20.25 o                         
  -8   3  13          0.04         15.92        13.24 o                         
  -7   3  13         39.94         42.87        12.49 o                         
  -6   3  13         59.83         58.30        13.07 o                         
  -5   3  13          9.97         13.97         9.40 o                         
  -4   3  13        239.59        221.59        18.62 o                         
  -3   3  13         42.45         20.26         9.78 o                         
  -2   3  13        479.27        470.53        24.47 o                         
  -1   3  13         20.13         49.58        10.71 o                         
   0   3  13        882.55        815.40        25.50 o                         
   1   3  13        272.31        320.10        14.84 o                         
   2   3  13       1328.77       1379.49        26.65 o                         
   3   3  13        205.53        219.65        19.43 o                         
   4   3  13          0.13          9.67        12.53 o                         
   5   3  13         94.57        129.54        24.31 o                         
   6   3  13         24.10         41.29        22.38 o                         
  -7   4  13        107.35        134.05        16.87 o                         
  -6   4  13        115.47         91.71        13.92 o                         
  -5   4  13        174.83        189.21        18.71 o                         
  -4   4  13         11.78         25.04         9.26 o                         
  -3   4  13         58.93         66.51        10.72 o                         
  -2   4  13        371.63        363.57        20.61 o                         
  -1   4  13         83.09        211.40        15.53 o                         
   0   4  13       3094.21       3059.06        51.44 o                         
   1   4  13        503.34        558.75        21.25 o                         
   2   4  13          9.57          8.08         6.84 o                         
   3   4  13        482.54        456.65        26.28 o                         
   4   4  13       1844.84       1749.91        51.79 o                         
   5   4  13        106.62        127.20        29.42 o                         
   6   4  13        320.83        386.33        44.34 o                         
  -7   5  13         41.62         40.97        13.56 o                         
  -6   5  13         14.27         33.40        13.37 o                         
  -5   5  13        124.18        119.28        17.83 o                         
  -4   5  13         32.21         16.13        10.26 o                         
  -3   5  13        576.96        532.83        27.62 o                         
  -2   5  13        304.65        365.83        22.24 o                         
  -1   5  13         97.05        258.88        18.80 o                         
   0   5  13         20.57          6.88         8.94 o                         
   1   5  13       2356.67       2504.74        46.63 o                         
   2   5  13        638.83        685.75        26.48 o                         
   3   5  13          3.47         33.11        14.91 o                         
   4   5  13        697.87        719.12        41.52 o                         
   5   5  13        448.13        395.82        42.03 o                         
   6   5  13         34.46         17.64        23.94 o                         
  -7   6  13        155.98        154.56        20.41 o                         
  -6   6  13        183.51        178.12        23.51 o                         
  -5   6  13        188.55        169.97        20.85 o                         
  -4   6  13        206.16        218.82        21.96 o                         
  -3   6  13       2354.63       2202.33        47.23 o                         
  -2   6  13        443.88        426.68        25.15 o                         
  -1   6  13       1235.49       1109.28        32.70 o                         
   0   6  13        888.02        818.68        28.19 o                         
   1   6  13        146.40        173.13        18.64 o                         
   2   6  13        170.61        205.28        19.53 o                         
   3   6  13         14.41         40.73        16.06 o                         
   4   6  13          3.03         -8.83        29.31 o                         
   5   6  13          0.22         58.56        32.34 o                         
  -6   7  13         41.43         10.68        12.69 o                         
  -5   7  13        557.43        598.69        43.80 o                         
  -4   7  13        315.67        322.20        27.19 o                         
  -3   7  13        195.62        180.72        19.93 o                         
  -2   7  13        122.96         99.08        15.56 o                         
  -1   7  13        247.11        305.34        22.89 o                         
   0   7  13         24.30         36.15        13.26 o                         
   1   7  13        273.92        246.28        22.33 o                         
   2   7  13        152.28        129.10        17.34 o                         
   3   7  13        391.61        391.49        38.54 o                         
   4   7  13         10.65         47.45        24.51 o                         
   5   7  13        609.55        644.29        77.57 o                         
  -6   8  13         62.29         70.90        19.98 o                         
  -5   8  13        181.99        179.72        25.21 o                         
  -4   8  13        275.79        277.91        30.86 o                         
  -3   8  13        258.10        364.18        34.42 o                         
  -2   8  13          0.13        -19.17        12.11 o                         
  -1   8  13        289.21        328.67        27.49 o                         
   0   8  13          9.43         10.36        13.06 o                         
   1   8  13          1.59         -6.92        12.36 o                         
   2   8  13         18.39         43.07        18.52 o                         
   3   8  13          0.17         33.07        22.66 o                         
   4   8  13        117.74        145.27        33.46 o                         
  -5   9  13         21.17         11.39        17.32 o                         
  -4   9  13        437.29        354.60        31.71 o                         
  -3   9  13        150.65        163.10        26.94 o                         
  -2   9  13        209.19        229.04        36.87 o                         
  -1   9  13        129.89        107.49        23.46 o                         
   0   9  13        298.08        246.94        27.00 o                         
   1   9  13        422.92        437.96        31.02 o                         
   2   9  13          1.93         19.25        24.43 o                         
   3   9  13          8.42         76.28        30.32 o                         
  -4  10  13         74.19         48.17        20.50 o                         
  -3  10  13          1.77          2.85        17.08 o                         
  -2  10  13        571.78        550.02        54.32 o                         
  -1  10  13         40.08         64.50        20.37 o                         
   0  10  13        684.97        651.81        38.83 o                         
   1  10  13         24.44         19.45        17.50 o                         
   2  10  13          5.92         18.72        24.08 o                         
  -1  11  13         16.36         32.35        23.25 o                         
   0  11  13          0.37        -21.65        23.27 o                         
  -8   0  14         18.73         28.30        20.66 o                         
  -6   0  14          9.98         12.58        14.15 o                         
  -4   0  14       1021.83       1007.87        39.86 o                         
  -2   0  14        142.24        167.89        20.16 o                         
   0   0  14       1043.96        863.99        32.53 o                         
   2   0  14        193.44        196.55        21.72 o                         
   4   0  14         65.08         49.05        27.63 o                         
   6   0  14        187.78        200.78        48.63 o                         
  -8   1  14        103.02        116.03        20.99 o                         
  -7   1  14        441.54        469.45        29.47 o                         
  -6   1  14         70.93         56.33        12.55 o                         
  -5   1  14        270.74        313.25        21.77 o                         
  -4   1  14        245.29        239.44        17.87 o                         
  -3   1  14        289.71        359.78        21.67 o                         
  -2   1  14         81.56         80.92        11.38 o                         
  -1   1  14        157.78        157.91        12.86 o                         
   0   1  14         58.45         70.84        10.22 o                         
   1   1  14        172.36        208.79        14.90 o                         
   2   1  14         98.57         83.90        11.81 o                         
   3   1  14       4535.08       4187.46        82.95 o                         
   4   1  14        354.60        371.65        37.53 o                         
   5   1  14         72.03        100.98        24.75 o                         
   6   1  14         92.69         79.52        28.60 o                         
  -8   2  14        149.74        161.47        21.30 o                         
  -7   2  14         80.50         91.80        17.09 o                         
  -6   2  14          4.07         13.45        11.33 o                         
  -5   2  14         19.30         39.94        11.14 o                         
  -4   2  14        766.34        768.77        31.11 o                         
  -3   2  14        174.40        169.26        16.59 o                         
  -2   2  14        710.42        743.27        25.87 o                         
  -1   2  14        789.56        719.81        24.91 o                         
   0   2  14        435.84        416.77        18.79 o                         
   1   2  14        122.71        145.97        13.44 o                         
   2   2  14        127.30        123.85        13.85 o                         
   3   2  14       1031.19       1004.82        34.94 o                         
   4   2  14        301.38        330.09        34.43 o                         
   5   2  14        371.18        412.21        40.30 o                         
   6   2  14         98.08         97.19        28.16 o                         
  -8   3  14          1.75         12.52        14.21 o                         
  -7   3  14         31.93         17.79        11.83 o                         
  -6   3  14        708.25        695.90        30.09 o                         
  -5   3  14        842.82        829.99        29.45 o                         
  -4   3  14        348.24        359.95        23.71 o                         
  -3   3  14        622.53        573.51        24.12 o                         
  -2   3  14        753.92        688.99        32.33 o                         
  -1   3  14       1025.50        981.79        29.44 o                         
   0   3  14        285.74        318.67        20.87 o                         
   1   3  14        521.04        516.72        24.98 o                         
   2   3  14        396.75        431.68        16.83 o                         
   3   3  14         79.80         93.27        15.75 o                         
   4   3  14        216.72        237.25        26.33 o                         
   5   3  14        379.71        401.06        38.55 o                         
   6   3  14        365.73        408.11        44.37 o                         
  -7   4  14        208.22        221.70        22.96 o                         
  -6   4  14        156.33        120.92        22.19 o                         
  -5   4  14         89.02         81.52        14.69 o                         
  -4   4  14         61.08         60.78        12.07 o                         
  -3   4  14        780.49        678.89        25.40 o                         
  -2   4  14        155.36        147.79        15.16 o                         
  -1   4  14        500.04        549.19        21.83 o                         
   0   4  14         39.21         41.00        10.77 o                         
   1   4  14        122.19        113.06        13.45 o                         
   2   4  14         68.87         62.74        10.96 o                         
   3   4  14          2.47         21.59        13.87 o                         
   4   4  14        113.33         81.69        20.25 o                         
   5   4  14        204.77        246.99        34.07 o                         
   6   4  14        719.70        695.84        53.76 o                         
  -7   5  14        257.60        244.66        23.40 o                         
  -6   5  14        127.70        118.05        18.83 o                         
  -5   5  14          2.95         10.86        12.13 o                         
  -4   5  14       1260.20       1185.72        34.73 o                         
  -3   5  14        358.64        363.28        24.13 o                         
  -2   5  14         82.42         65.93        13.18 o                         
  -1   5  14       2170.25       2453.99        48.39 o                         
   0   5  14       2121.19       1986.66        42.42 o                         
   1   5  14        982.87       1000.72        29.46 o                         
   2   5  14        208.86        242.76        17.45 o                         
   3   5  14       1803.46       1789.90        56.49 o                         
   4   5  14         62.43         21.93        30.13 o                         
   5   5  14         46.89        150.84        42.26 o                         
  -7   6  14        112.10        121.55        18.82 o                         
  -6   6  14         12.44         10.70        13.37 o                         
  -5   6  14          0.13         23.09        12.76 o                         
  -4   6  14        199.71        203.50        22.18 o                         
  -3   6  14        283.20        320.10        23.34 o                         
  -2   6  14       3112.42       3028.17        57.15 o                         
  -1   6  14        207.85        163.85        23.08 o                         
   0   6  14        449.94        464.98        25.02 o                         
   1   6  14        609.69        599.25        25.06 o                         
   2   6  14        439.35        340.33        24.40 o                         
   3   6  14        110.66        139.06        22.21 o                         
   4   6  14        201.43        230.84        36.04 o                         
   5   6  14        505.42        536.16        73.62 o                         
  -6   7  14        316.83        331.22        32.61 o                         
  -5   7  14          4.10         19.90        14.88 o                         
  -4   7  14          0.02          3.64        11.99 o                         
  -3   7  14          0.53         17.73        12.37 o                         
  -2   7  14        100.05        118.47        16.40 o                         
  -1   7  14         25.16         52.38        13.36 o                         
   0   7  14        208.57        188.28        21.70 o                         
   1   7  14        138.41        244.80        22.59 o                         
   2   7  14        643.39        743.80        58.15 o                         
   3   7  14         30.01         54.05        22.90 o                         
   4   7  14        216.77        174.12        33.26 o                         
  -5   8  14          3.54          6.00        17.62 o                         
  -4   8  14        339.08        294.06        32.35 o                         
  -3   8  14         80.01         77.00        22.10 o                         
  -2   8  14        211.70        229.45        24.95 o                         
  -1   8  14          6.61         14.33        13.92 o                         
   0   8  14         33.43         36.07        14.80 o                         
   1   8  14        197.27        180.81        21.84 o                         
   2   8  14        190.25        179.87        27.45 o                         
   3   8  14          5.37         22.89        23.12 o                         
   4   8  14         19.11         11.79        45.89 o                         
  -4   9  14        658.62        632.70        65.56 o                         
  -3   9  14         40.48         17.05        26.98 o                         
  -2   9  14         93.19         81.18        22.91 o                         
  -1   9  14         18.67         57.33        18.66 o                         
   0   9  14        548.79        519.03        35.64 o                         
   1   9  14        389.63        317.58        29.70 o                         
   2   9  14         97.35        106.92        29.81 o                         
   3   9  14         26.17         47.12        30.21 o                         
  -3  10  14        588.69        553.33        49.87 o                         
  -2  10  14        180.27        107.43        33.07 o                         
  -1  10  14        202.70        174.06        25.44 o                         
   0  10  14        203.47        166.64        25.42 o                         
   1  10  14         16.65         -4.42        16.51 o                         
   2  10  14        103.04         92.72        32.40 o                         
  -7   0  15        146.30        202.05        32.47 o                         
  -5   0  15         13.30         10.57        13.14 o                         
  -3   0  15       2497.02       2291.07        60.18 o                         
  -1   0  15       8094.51       7603.54       125.17 o                         
   1   0  15        111.92         93.50        17.51 o                         
   3   0  15         16.45         33.03        26.35 o                         
   5   0  15         75.60        110.48        37.45 o                         
  -8   1  15        378.84        351.33        32.69 o                         
  -7   1  15        262.37        247.29        24.40 o                         
  -6   1  15          5.92         20.94        11.35 o                         
  -5   1  15        999.86        959.84        31.87 o                         
  -4   1  15       3064.87       2996.88        58.14 o                         
  -3   1  15        202.31        207.99        18.41 o                         
  -2   1  15        120.04        133.08        15.70 o                         
  -1   1  15        536.60        485.19        19.06 o                         
   0   1  15       1193.82       1134.59        27.12 o                         
   1   1  15       3086.94       2774.16        45.60 o                         
   2   1  15         61.00        129.78        18.72 o                         
   3   1  15       2066.61       1983.13        60.71 o                         
   4   1  15        393.19        399.99        37.81 o                         
   5   1  15         94.14        107.52        26.70 o                         
   6   1  15        177.49        186.76        39.83 o                         
  -7   2  15        119.05        139.82        20.68 o                         
  -6   2  15         35.53         27.00        13.10 o                         
  -5   2  15        753.41        737.01        28.73 o                         
  -4   2  15        447.58        515.86        28.84 o                         
  -3   2  15        760.43        637.19        25.55 o                         
  -2   2  15       1075.45        987.52        30.46 o                         
  -1   2  15         94.95        102.04        14.64 o                         
   0   2  15       2283.52       2233.10        44.34 o                         
   1   2  15        134.48        158.09        15.39 o                         
   2   2  15        209.27        208.24        17.44 o                         
   3   2  15         22.93         29.52        13.07 o                         
   4   2  15        158.81        202.16        29.21 o                         
   5   2  15        810.18        836.46        46.96 o                         
   6   2  15         25.33         39.42        24.26 o                         
  -7   3  15        213.15        210.10        24.05 o                         
  -6   3  15        112.85         84.73        17.10 o                         
  -5   3  15        509.64        492.10        33.95 o                         
  -4   3  15         94.71        101.17        15.29 o                         
  -3   3  15         13.00         38.55        11.63 o                         
  -2   3  15        379.92        522.35        27.22 o                         
  -1   3  15        196.99        230.15        18.49 o                         
   0   3  15         62.70         71.91        13.28 o                         
   1   3  15          8.23         71.47        13.48 o                         
   2   3  15       1443.00       1345.99        32.12 o                         
   3   3  15         82.15         59.70        16.63 o                         
   4   3  15        436.75        502.64        41.56 o                         
   5   3  15         62.63         74.34        23.43 o                         
   6   3  15         15.49         78.37        26.81 o                         
  -7   4  15         19.46         14.45        12.83 o                         
  -6   4  15         37.60         26.74        13.48 o                         
  -5   4  15        289.10        354.29        36.51 o                         
  -4   4  15        109.08        109.08        15.21 o                         
  -3   4  15         33.76         16.08        11.19 o                         
  -2   4  15         51.13         37.25        12.87 o                         
  -1   4  15        119.24        107.87        15.38 o                         
   0   4  15        309.01        382.51        23.30 o                         
   1   4  15         27.31        157.37        15.12 o                         
   2   4  15       2008.65       1897.13        43.54 o                         
   3   4  15        671.57        603.86        32.96 o                         
   4   4  15        110.60        112.58        28.91 o                         
   5   4  15         50.12         39.86        55.75 o                         
  -7   5  15         93.97        128.05        21.00 o                         
  -6   5  15        181.51        174.13        23.51 o                         
  -5   5  15         31.73         75.79        15.90 o                         
  -4   5  15        215.04        179.55        18.44 o                         
  -3   5  15          3.52         12.18        10.58 o                         
  -2   5  15       1060.02       1022.35        32.45 o                         
  -1   5  15        435.53        523.09        26.71 o                         
   0   5  15          9.25         12.32         9.71 o                         
   1   5  15         50.56         71.01        12.87 o                         
   2   5  15         61.26         71.05        12.73 o                         
   3   5  15        826.18        834.15        37.93 o                         
   4   5  15        364.19        441.19        81.66 o                         
   5   5  15         76.29         80.12        37.59 o                         
  -6   6  15         84.23         86.44        19.06 o                         
  -5   6  15        280.60        247.69        33.70 o                         
  -4   6  15        307.14        307.58        31.91 o                         
  -3   6  15          0.44         24.07        11.53 o                         
  -2   6  15         32.97         52.19        13.17 o                         
  -1   6  15        255.70        340.47        23.12 o                         
   0   6  15        157.47        132.26        16.45 o                         
   1   6  15        203.13        226.36        23.52 o                         
   2   6  15         49.97         55.54        18.11 o                         
   3   6  15        110.26        131.26        22.04 o                         
   4   6  15          7.09         52.58        32.66 o                         
   5   6  15         15.10         47.99        43.54 o                         
  -6   7  15         75.74         62.17        19.17 o                         
  -5   7  15        655.54        681.69        45.77 o                         
  -4   7  15          3.06         -7.67        18.29 o                         
  -3   7  15        513.19        527.99        32.16 o                         
  -2   7  15        198.21        213.11        20.96 o                         
  -1   7  15       1131.77       1141.37        35.80 o                         
   0   7  15          6.57          1.65        12.62 o                         
   1   7  15        537.99        611.97        31.90 o                         
   2   7  15          1.49         22.79        17.64 o                         
   3   7  15         63.77         70.70        24.78 o                         
   4   7  15         26.51         38.53        94.34 o                         
  -5   8  15         36.67         36.05        19.05 o                         
  -4   8  15          0.91          1.40        17.28 o                         
  -3   8  15        455.57        486.70        64.00 o                         
  -2   8  15        364.10        368.31        30.98 o                         
  -1   8  15          2.83         17.90        15.72 o                         
   0   8  15          0.20         -9.71        13.69 o                         
   1   8  15         30.66         14.55        14.39 o                         
   2   8  15        207.48        212.80        28.83 o                         
   3   8  15         37.90         54.78        24.26 o                         
  -4   9  15         35.42         16.00        22.01 o                         
  -3   9  15        125.17         78.41        35.77 o                         
  -2   9  15        297.13        280.26        42.26 o                         
  -1   9  15          2.80         29.85        17.97 o                         
   0   9  15        116.79         99.54        24.35 o                         
   1   9  15         11.17          4.71        15.15 o                         
   2   9  15         33.21         25.69        24.67 o                         
  -2  10  15         78.08         72.04        29.68 o                         
  -1  10  15         44.68          3.48        18.43 o                         
   0  10  15          0.25        -10.39        16.60 o                         
   1  10  15          2.85         48.49        19.07 o                         
  -6   0  16        170.38        141.17        27.24 o                         
  -4   0  16        125.86        117.71        22.24 o                         
  -2   0  16         12.96         16.21        14.23 o                         
   0   0  16        803.22        740.87        32.53 o                         
   2   0  16        439.87        430.96        28.36 o                         
   4   0  16         24.48         35.07        28.10 o                         
   6   0  16         96.23         98.95        44.04 o                         
  -7   1  16         95.25         83.06        18.39 o                         
  -6   1  16       1220.31       1224.58        37.86 o                         
  -5   1  16       1515.94       1606.25        42.09 o                         
  -4   1  16          4.84          6.05        10.23 o                         
  -3   1  16         29.65         13.05        10.51 o                         
  -2   1  16        208.20        209.63        19.38 o                         
  -1   1  16        150.87        594.68        24.45 o                         
   0   1  16         77.02         72.68        12.60 o                         
   1   1  16        828.03        832.69        25.23 o                         
   2   1  16         71.43         84.66        13.28 o                         
   3   1  16        294.39        288.96        31.31 o                         
   4   1  16         96.38        123.13        25.43 o                         
   5   1  16       1281.43       1214.33        56.20 o                         
   6   1  16         45.66         66.52        32.53 o                         
  -7   2  16          8.19         15.09        14.31 o                         
  -6   2  16        147.74        130.62        19.29 o                         
  -5   2  16          1.09         20.17        11.29 o                         
  -4   2  16          1.94         -3.04         9.96 o                         
  -3   2  16        497.44        487.63        28.06 o                         
  -2   2  16        195.11        155.59        17.68 o                         
  -1   2  16        317.97        342.42        23.15 o                         
   0   2  16        701.04        689.43        26.34 o                         
   1   2  16       1554.12       1816.62        40.91 o                         
   2   2  16         15.21          9.07        10.40 o                         
   3   2  16       1104.22       1049.41        38.94 o                         
   4   2  16        309.50        337.38        35.89 o                         
   5   2  16         17.70         51.58        23.65 o                         
   6   2  16         28.02         31.68        24.27 o                         
  -7   3  16         17.18         32.02        15.56 o                         
  -6   3  16        432.88        443.00        38.52 o                         
  -5   3  16         89.62         84.80        15.67 o                         
  -4   3  16        359.28        356.21        25.01 o                         
  -3   3  16       1058.90        983.08        32.80 o                         
  -2   3  16        649.12        614.11        26.92 o                         
  -1   3  16        486.89        450.58        26.65 o                         
   0   3  16        635.16        612.13        26.24 o                         
   1   3  16       1804.09       1690.46        42.51 o                         
   2   3  16        573.80        565.84        26.69 o                         
   3   3  16        561.45        616.21        34.21 o                         
   4   3  16        817.34        793.64        76.57 o                         
   5   3  16         81.12        169.76        56.13 o                         
  -7   4  16        214.48        210.22        25.17 o                         
  -6   4  16         31.57         29.17        14.16 o                         
  -5   4  16         58.04         91.99        15.88 o                         
  -4   4  16         20.50         38.27        10.93 o                         
  -3   4  16         51.56         52.30        13.95 o                         
  -2   4  16        216.34        215.95        21.19 o                         
  -1   4  16       1147.82       1097.29        34.16 o                         
   0   4  16          4.17         -0.83         9.35 o                         
   1   4  16        523.78        538.14        25.42 o                         
   2   4  16        437.53        401.32        24.15 o                         
   3   4  16         17.49         55.34        17.50 o                         
   4   4  16        165.89        152.42        37.09 o                         
   5   4  16          7.91         65.29        37.19 o                         
  -6   5  16         57.00         47.16        15.32 o                         
  -5   5  16         12.97         -2.31        12.14 o                         
  -4   5  16        110.51         84.34        15.08 o                         
  -3   5  16        437.14        383.00        25.30 o                         
  -2   5  16       1554.09       1507.48        39.76 o                         
  -1   5  16        326.97        371.24        24.43 o                         
   0   5  16          1.83          0.71         9.74 o                         
   1   5  16        269.49        374.14        23.12 o                         
   2   5  16        680.11        629.27        37.87 o                         
   3   5  16        156.08        174.24        31.24 o                         
   4   5  16         57.27         66.08        36.56 o                         
   5   5  16        687.93        561.00       116.03 o                         
  -6   6  16        101.52         97.51        21.93 o                         
  -5   6  16        158.40        177.75        22.79 o                         
  -4   6  16         53.78         56.29        15.59 o                         
  -3   6  16        240.41        264.68        22.94 o                         
  -2   6  16         42.90         61.07        14.31 o                         
  -1   6  16        190.77        184.43        19.55 o                         
   0   6  16       1695.66       1555.58        40.40 o                         
   1   6  16         18.57         16.88        11.53 o                         
   2   6  16        235.90        223.86        27.33 o                         
   3   6  16        143.30        173.60        25.63 o                         
   4   6  16        248.35        255.60        63.98 o                         
  -5   7  16          0.00         -5.86        14.26 o                         
  -4   7  16        763.57        767.29        40.04 o                         
  -3   7  16        160.15        147.45        20.23 o                         
  -2   7  16        341.34        368.51        26.58 o                         
  -1   7  16          1.48         99.90        15.87 o                         
   0   7  16        165.10        121.36        18.02 o                         
   1   7  16        132.95        230.02        23.13 o                         
   2   7  16         66.80        174.85        24.45 o                         
   3   7  16          3.56         20.75        21.04 o                         
   4   7  16        337.67        414.35        63.97 o                         
  -5   8  16          5.26         -7.63        21.19 o                         
  -4   8  16        137.22        129.54        24.19 o                         
  -3   8  16         65.40         60.27        19.09 o                         
  -2   8  16        142.63         96.97        22.43 o                         
  -1   8  16          1.07         -3.09        14.31 o                         
   0   8  16        101.96        177.43        23.69 o                         
   1   8  16         26.24         28.43        16.34 o                         
   2   8  16          0.33         57.19        21.42 o                         
   3   8  16          1.31         47.98        25.50 o                         
  -3   9  16         78.81         70.59        31.89 o                         
  -2   9  16        315.71        324.24        38.51 o                         
  -1   9  16          9.54         18.19        17.59 o                         
   0   9  16         57.98         63.24        19.97 o                         
   1   9  16         36.33         39.04        17.10 o                         
   2   9  16        674.80        604.80        65.24 o                         
  -1  10  16        730.65        632.93        46.84 o                         
  -7   0  17         85.50         43.15        28.20 o                         
  -5   0  17          3.70         28.29        24.74 o                         
  -3   0  17        251.93        256.06        32.24 o                         
  -1   0  17       1553.75       1353.28        55.24 o                         
   1   0  17       5049.86       4642.51        93.16 o                         
   3   0  17        146.28        131.68        35.05 o                         
   5   0  17        292.05        357.86        56.57 o                         
  -7   1  17        311.38        281.52        29.73 o                         
  -6   1  17        575.80        613.77        35.19 o                         
  -5   1  17        620.40        697.40        35.12 o                         
  -4   1  17        347.65        390.53        27.92 o                         
  -3   1  17       1509.97       1642.42        41.72 o                         
  -2   1  17       1227.64       1216.79        35.12 o                         
  -1   1  17        716.11        774.48        28.24 o                         
   0   1  17          1.11          1.64         9.95 o                         
   1   1  17         16.08         40.85        11.71 o                         
   2   1  17        887.68        828.08        29.39 o                         
   3   1  17        918.21        887.68        43.57 o                         
   4   1  17         39.01         71.17        23.07 o                         
   5   1  17        214.53        231.70        35.40 o                         
  -7   2  17       1020.93        975.40        41.36 o                         
  -6   2  17         59.96         67.29        18.49 o                         
  -5   2  17        221.00        229.92        22.11 o                         
  -4   2  17         80.38         83.75        16.03 o                         
  -3   2  17       2163.76       1936.97        47.31 o                         
  -2   2  17         57.13         42.72        13.69 o                         
  -1   2  17       2677.83       2739.64        54.59 o                         
   0   2  17        846.84        878.97        29.92 o                         
   1   2  17        258.06        288.42        21.56 o                         
   2   2  17        129.15        119.29        15.61 o                         
   3   2  17         94.67        130.86        29.16 o                         
   4   2  17        129.93        108.78        29.26 o                         
   5   2  17          1.89         13.35        23.55 o                         
  -7   3  17         41.73         54.50        15.90 o                         
  -6   3  17          8.54         25.50        15.42 o                         
  -5   3  17        531.90        536.82        31.89 o                         
  -4   3  17        320.61        346.73        25.27 o                         
  -3   3  17        275.95        248.19        22.07 o                         
  -2   3  17        105.99        210.44        19.95 o                         
  -1   3  17         19.33        229.59        19.54 o                         
   0   3  17         11.50          2.39        10.79 o                         
   1   3  17        791.06        817.63        30.97 o                         
   2   3  17         71.80         80.08        15.09 o                         
   3   3  17        410.04        467.36        39.66 o                         
   4   3  17        325.88        407.44        45.92 o                         
   5   3  17        191.30        205.70        50.66 o                         
  -7   4  17         19.58         19.19        13.98 o                         
  -6   4  17        262.45        306.42        28.34 o                         
  -5   4  17        136.28        112.54        19.31 o                         
  -4   4  17         34.05         43.91        14.91 o                         
  -3   4  17          9.13         19.87        13.68 o                         
  -2   4  17        552.48        718.60        29.97 o                         
  -1   4  17         20.94         67.08        14.83 o                         
   0   4  17        185.06        162.02        17.11 o                         
   1   4  17        384.42        353.21        23.81 o                         
   2   4  17         71.21         54.47        17.17 o                         
   3   4  17         81.64        102.44        20.45 o                         
   4   4  17        264.95        276.45        58.87 o                         
   5   4  17        651.21        710.80       148.13 o                         
  -6   5  17         13.36         17.62        15.42 o                         
  -5   5  17         43.12         57.45        16.99 o                         
  -4   5  17          2.00          1.50        10.99 o                         
  -3   5  17          0.27         44.07        11.92 o                         
  -2   5  17        265.29        237.21        21.23 o                         
  -1   5  17        432.49        458.24        27.46 o                         
   0   5  17         28.57         41.07        12.53 o                         
   1   5  17          4.70          3.23        10.04 o                         
   2   5  17         74.46         74.83        19.88 o                         
   3   5  17        115.84        106.68        20.99 o                         
   4   5  17        165.31        163.12        48.41 o                         
  -6   6  17        160.58        164.34        36.46 o                         
  -5   6  17        344.35        409.24        33.95 o                         
  -4   6  17          5.07          9.99        13.87 o                         
  -3   6  17        203.92        207.90        21.51 o                         
  -2   6  17          0.08          4.70        11.50 o                         
  -1   6  17         53.29         45.97        13.89 o                         
   0   6  17         61.88        129.96        17.10 o                         
   1   6  17        198.22        244.16        20.95 o                         
   2   6  17        205.05        218.07        28.33 o                         
   3   6  17         77.94        120.31        22.67 o                         
   4   6  17         28.43         64.48        51.48 o                         
  -5   7  17          3.05         33.84        17.04 o                         
  -4   7  17          8.87         23.76        15.44 o                         
  -3   7  17          2.06         -7.72        12.76 o                         
  -2   7  17         12.47         26.59        13.91 o                         
  -1   7  17        838.01        911.89        37.85 o                         
   0   7  17         26.29         18.40        12.31 o                         
   1   7  17        125.20        120.27        19.49 o                         
   2   7  17         41.81         53.32        21.01 o                         
   3   7  17        572.35        594.73        74.26 o                         
  -4   8  17         44.06         26.38        16.71 o                         
  -3   8  17        170.14        113.68        31.65 o                         
  -2   8  17         53.30         63.88        17.44 o                         
  -1   8  17        344.46        344.27        31.05 o                         
   0   8  17        395.38        364.10        30.81 o                         
   1   8  17        183.05        187.92        24.32 o                         
   2   8  17        407.54        370.27        36.05 o                         
  -3   9  17          6.67          6.54        21.64 o                         
  -2   9  17         41.65         20.61        24.75 o                         
  -1   9  17         29.99         53.83        20.44 o                         
   0   9  17          8.61         14.10        17.79 o                         
   1   9  17         21.68         45.96        25.26 o                         
  -6   0  18         76.31         60.70        24.16 o                         
  -4   0  18        170.21        160.25        29.51 o                         
  -2   0  18        484.14        505.76        44.12 o                         
   0   0  18        257.03        218.60        30.29 o                         
   2   0  18         93.88         99.26        19.67 o                         
   4   0  18         42.56         40.10        30.27 o                         
  -7   1  18        260.18        242.96        29.12 o                         
  -6   1  18          0.41         17.51        13.92 o                         
  -5   1  18        204.46        226.88        25.40 o                         
  -4   1  18        358.19        297.02        25.54 o                         
  -3   1  18        617.01        611.25        29.39 o                         
  -2   1  18         23.20         26.75        12.38 o                         
  -1   1  18        242.77        243.72        21.18 o                         
   0   1  18        455.79        434.40        25.15 o                         
   1   1  18        342.32        325.77        23.62 o                         
   2   1  18        322.52        361.81        24.61 o                         
   3   1  18         24.45         68.04        25.13 o                         
   4   1  18         23.29         15.84        24.11 o                         
   5   1  18         50.77         37.49        27.83 o                         
  -7   2  18        189.37        179.95        25.83 o                         
  -6   2  18          3.36         15.10        16.53 o                         
  -5   2  18          7.67         29.88        13.56 o                         
  -4   2  18          0.97         -1.32        11.35 o                         
  -3   2  18         68.32         48.32        14.16 o                         
  -2   2  18          8.72          3.66        10.60 o                         
  -1   2  18         24.80         79.39        14.40 o                         
   0   2  18          3.79         11.92        11.17 o                         
   1   2  18        364.27        404.19        25.07 o                         
   2   2  18          0.30         44.64        12.73 o                         
   3   2  18        164.98        148.54        31.29 o                         
   4   2  18          6.23          5.99        36.34 o                         
   5   2  18         48.57         77.88        32.80 o                         
  -7   3  18       1014.59        999.03        44.16 o                         
  -6   3  18          3.18          4.94        15.20 o                         
  -5   3  18        353.26        437.28        36.26 o                         
  -4   3  18        771.40        750.30        31.92 o                         
  -3   3  18        166.77        163.29        20.04 o                         
  -2   3  18        240.57        261.89        22.86 o                         
  -1   3  18        391.77        482.94        28.29 o                         
   0   3  18        231.82        217.58        20.67 o                         
   1   3  18       1175.22       1289.39        38.92 o                         
   2   3  18        538.42        502.41        39.99 o                         
   3   3  18        302.84        283.67        39.87 o                         
   4   3  18        442.94        439.94        49.92 o                         
   5   3  18        454.23        506.84       119.19 o                         
  -6   4  18        107.20         56.20        16.83 o                         
  -5   4  18        675.31        726.28        45.44 o                         
  -4   4  18         25.65         27.43        16.37 o                         
  -3   4  18        575.08        603.64        34.24 o                         
  -2   4  18          3.97         19.68        13.52 o                         
  -1   4  18          1.86         60.11        14.79 o                         
   0   4  18        115.98        110.75        15.87 o                         
   1   4  18        383.07        383.46        24.18 o                         
   2   4  18         11.86         24.09        15.90 o                         
   3   4  18        592.60        611.01        62.71 o                         
   4   4  18        225.41        207.09        66.96 o                         
  -6   5  18        259.81        284.98        39.06 o                         
  -5   5  18       1042.21        960.66        40.38 o                         
  -4   5  18          5.41         10.86        12.46 o                         
  -3   5  18       1938.81       1899.88        47.78 o                         
  -2   5  18          1.00         43.73        12.26 o                         
  -1   5  18         13.03          9.18        11.37 o                         
   0   5  18        315.86        344.59        24.37 o                         
   1   5  18        309.61        344.42        40.00 o                         
   2   5  18        102.38        125.33        23.34 o                         
   3   5  18         73.78         81.78        20.40 o                         
   4   5  18        266.29        341.06       115.18 o                         
  -5   6  18        259.00        327.43        29.80 o                         
  -4   6  18          1.11        -14.67        12.58 o                         
  -3   6  18         33.02         39.02        14.83 o                         
  -2   6  18         89.47        107.89        17.82 o                         
  -1   6  18        244.60        259.67        22.72 o                         
   0   6  18        417.81        460.73        28.41 o                         
   1   6  18        184.82        209.13        20.26 o                         
   2   6  18        168.20        168.02        26.96 o                         
   3   6  18          6.59         58.49        20.26 o                         
  -5   7  18          0.40         -4.79        17.54 o                         
  -4   7  18        547.87        594.80        49.45 o                         
  -3   7  18          5.92         -2.74        18.74 o                         
  -2   7  18       1608.85       1588.89        46.35 o                         
  -1   7  18         90.13         90.48        17.74 o                         
   0   7  18        156.58        174.79        20.44 o                         
   1   7  18         34.73         79.45        18.43 o                         
   2   7  18        483.47        496.03        40.34 o                         
   3   7  18         28.57         83.94        25.85 o                         
  -4   8  18         17.48         -4.50        19.69 o                         
  -3   8  18         57.72         22.01        17.29 o                         
  -2   8  18        323.17        269.47        26.47 o                         
  -1   8  18        141.15        162.34        25.55 o                         
   0   8  18        842.15        713.10        43.42 o                         
   1   8  18        308.02        331.36        38.68 o                         
   2   8  18        141.02        130.00        26.89 o                         
  -2   9  18         83.23        163.33        45.37 o                         
  -1   9  18        149.25        155.79        25.90 o                         
   0   9  18        101.64         49.78        27.55 o                         
  -7   0  19        499.26        501.13        65.49 o                         
  -5   0  19        218.66        281.29        40.72 o                         
  -3   0  19         20.45          5.39        16.96 o                         
  -1   0  19         61.23         77.64        21.83 o                         
   1   0  19        837.93        744.11        43.27 o                         
   3   0  19        946.99        920.63        93.88 o                         
   5   0  19          1.64         30.02        46.31 o                         
  -7   1  19          4.32         14.77        19.46 o                         
  -6   1  19        713.53        781.25        42.04 o                         
  -5   1  19        132.77        125.03        20.39 o                         
  -4   1  19         28.19         26.56        13.40 o                         
  -3   1  19        950.06        916.48        36.28 o                         
  -2   1  19         22.93         66.50        14.62 o                         
  -1   1  19        649.06        637.42        30.83 o                         
   0   1  19         82.87         93.54        17.01 o                         
   1   1  19        241.80        253.43        21.69 o                         
   2   1  19          2.43         20.24        12.66 o                         
   3   1  19        149.83        153.63        32.55 o                         
   4   1  19        209.24        205.63        37.67 o                         
  -6   2  19         23.36         21.54        16.21 o                         
  -5   2  19       1052.28       1096.27        41.18 o                         
  -4   2  19          6.70          0.72        12.61 o                         
  -3   2  19        897.94        908.62        36.38 o                         
  -2   2  19        220.89        198.32        22.20 o                         
  -1   2  19        733.03        676.46        30.65 o                         
   0   2  19        134.17        152.98        18.09 o                         
   1   2  19       1025.35       1029.15        33.61 o                         
   2   2  19        311.97        337.13        36.98 o                         
   3   2  19          3.64         15.23        23.35 o                         
   4   2  19          1.58         14.46        25.35 o                         
  -6   3  19         97.90         97.83        22.55 o                         
  -5   3  19         93.15        108.71        23.65 o                         
  -4   3  19         24.81         32.50        14.71 o                         
  -3   3  19       1004.77        897.22        34.72 o                         
  -2   3  19          1.81         -9.19        10.96 o                         
  -1   3  19        679.16        779.90        31.69 o                         
   0   3  19        126.53        115.40        16.76 o                         
   1   3  19        394.25        434.09        28.44 o                         
   2   3  19        313.37        322.90        32.44 o                         
   3   3  19         65.28        138.67        30.95 o                         
   4   3  19         76.85         71.13        27.24 o                         
  -6   4  19        107.07         87.91        18.87 o                         
  -5   4  19         73.39         55.78        22.26 o                         
  -4   4  19         54.43         40.90        18.95 o                         
  -3   4  19          2.43         -0.82        13.40 o                         
  -2   4  19        114.93        129.23        25.10 o                         
  -1   4  19         51.76        108.45        17.32 o                         
   0   4  19        350.51        371.33        28.33 o                         
   1   4  19         30.19         53.28        12.57 o                         
   2   4  19        215.07        226.27        29.70 o                         
   3   4  19        333.77        321.62        48.42 o                         
   4   4  19          5.52         84.10        40.44 o                         
  -5   5  19         17.51         35.01        17.48 o                         
  -4   5  19        554.78        541.87        32.61 o                         
  -3   5  19        435.89        441.07        29.74 o                         
  -2   5  19         28.42         16.37        12.90 o                         
  -1   5  19        198.81        278.07        23.20 o                         
   0   5  19        131.94        107.79        18.40 o                         
   1   5  19        420.86        557.94        27.72 o                         
   2   5  19          0.13         44.95        18.07 o                         
   3   5  19        153.19        167.21        37.26 o                         
  -5   6  19        132.46        110.20        32.55 o                         
  -4   6  19        398.65        387.22        32.89 o                         
  -3   6  19         81.07         64.17        16.63 o                         
  -2   6  19          7.03         31.00        14.60 o                         
  -1   6  19        312.29        344.06        26.83 o                         
   0   6  19         47.80         48.54        14.20 o                         
   1   6  19         22.93         27.83        13.65 o                         
   2   6  19         37.57         76.35        21.83 o                         
   3   6  19         32.36         71.05        37.19 o                         
  -4   7  19         29.47         39.44        18.46 o                         
  -3   7  19         57.67         67.10        17.74 o                         
  -2   7  19          0.43          8.35        13.75 o                         
  -1   7  19        235.45        227.82        25.99 o                         
   0   7  19          5.73         12.46        14.05 o                         
   1   7  19        124.26        150.54        26.82 o                         
   2   7  19         15.70         43.91        20.75 o                         
  -3   8  19          0.11         -2.91        19.64 o                         
  -2   8  19          3.75         52.21        17.55 o                         
  -1   8  19         44.69         87.88        19.18 o                         
   0   8  19        346.24        303.17        29.50 o                         
   1   8  19         29.34         52.73        23.15 o                         
  -6   0  20        254.95        251.28        38.63 o                         
  -4   0  20        134.21        161.92        43.94 o                         
  -2   0  20        121.76        117.61        26.49 o                         
   0   0  20        181.68        167.39        28.87 o                         
   2   0  20        806.91        723.83        85.14 o                         
   4   0  20        509.26        387.15        82.37 o                         
  -6   1  20        103.98         98.62        20.88 o                         
  -5   1  20          1.99         77.10        16.07 o                         
  -4   1  20        146.49        129.50        47.40 o                         
  -3   1  20        155.90        185.25        22.77 o                         
  -2   1  20        314.83        341.44        33.82 o                         
  -1   1  20        176.40        189.38        21.05 o                         
   0   1  20          1.68          8.49        13.45 o                         
   1   1  20          6.67         68.64        15.28 o                         
   2   1  20          7.19         25.28        17.37 o                         
   3   1  20        246.95        140.22        39.92 o                         
   4   1  20        197.36        139.83        42.31 o                         
  -6   2  20          3.65         10.08        17.00 o                         
  -5   2  20          5.16          8.49        14.11 o                         
  -4   2  20          4.90          8.02        12.96 o                         
  -3   2  20        255.13        239.50        25.12 o                         
  -2   2  20        711.98        699.89        34.09 o                         
  -1   2  20        398.29        426.20        30.77 o                         
   0   2  20        978.72        855.21        34.73 o                         
   1   2  20        947.24        933.27        36.89 o                         
   2   2  20          5.68         25.44        15.88 o                         
   3   2  20          2.86         24.54        31.04 o                         
   4   2  20         28.11         56.48        28.03 o                         
  -6   3  20          2.92         32.94        24.09 o                         
  -5   3  20       1526.15       1416.31        50.82 o                         
  -4   3  20         36.91         80.39        24.44 o                         
  -3   3  20        362.43        372.88        33.27 o                         
  -2   3  20         89.45         89.41        17.36 o                         
  -1   3  20        352.81        365.45        26.07 o                         
   0   3  20          7.66         34.73        13.64 o                         
   1   3  20         10.34         24.52        13.52 o                         
   2   3  20          6.13         50.32        17.21 o                         
   3   3  20         29.83         59.50        27.60 o                         
   4   3  20          0.32         43.83        25.80 o                         
  -5   4  20        608.60        615.52        63.61 o                         
  -4   4  20          1.79          8.66        19.54 o                         
  -3   4  20          7.63         18.90        14.46 o                         
  -2   4  20        249.91        214.96        24.10 o                         
  -1   4  20        229.61        273.51        26.56 o                         
   0   4  20        210.51        217.53        25.92 o                         
   1   4  20         10.29         13.87        15.53 o                         
   2   4  20         16.76         52.19        18.13 o                         
   3   4  20          0.29         40.64        25.86 o                         
  -5   5  20         99.88         80.46        20.05 o                         
  -4   5  20        532.29        596.05        34.29 o                         
  -3   5  20          1.37          9.95        17.15 o                         
  -2   5  20        156.48        199.40        21.91 o                         
  -1   5  20       1325.19       1283.78        40.44 o                         
   0   5  20         16.98         22.41        12.49 o                         
   1   5  20          5.43         24.85        18.85 o                         
   2   5  20          0.01         62.33        19.40 o                         
   3   5  20        297.91        315.94        70.11 o                         
  -4   6  20        208.83        190.77        31.00 o                         
  -3   6  20        157.71        136.13        20.75 o                         
  -2   6  20         38.04         54.71        16.32 o                         
  -1   6  20         22.77         43.23        15.03 o                         
   0   6  20        702.54        709.41        34.69 o                         
   1   6  20        262.20        303.49        36.82 o                         
   2   6  20        287.61        336.97        35.54 o                         
  -3   7  20          9.28         40.25        17.74 o                         
  -2   7  20        320.29        327.99        35.32 o                         
  -1   7  20         17.00         37.01        15.83 o                         
   0   7  20        225.29        192.49        22.79 o                         
   1   7  20          8.14         47.93        21.91 o                         
  -1   8  20         92.85         92.24        20.44 o                         
  -5   0  21        437.65        503.21        69.51 o                         
  -3   0  21        169.98        188.83        37.01 o                         
  -1   0  21        726.83        667.62        52.62 o                         
   1   0  21        156.32        225.50        41.52 o                         
   3   0  21         89.46         42.82        48.80 o                         
  -6   1  21        352.42        367.61        35.98 o                         
  -5   1  21         21.94         38.89        16.77 o                         
  -4   1  21        137.91        140.21        25.14 o                         
  -3   1  21        427.14        501.82        41.84 o                         
  -2   1  21        516.46        498.85        43.48 o                         
  -1   1  21        716.49        652.85        34.67 o                         
   0   1  21          0.28          5.68        12.89 o                         
   1   1  21        328.46        301.33        25.88 o                         
   2   1  21        232.97        202.73        38.89 o                         
   3   1  21        143.00        114.44        40.12 o                         
  -6   2  21         58.40         57.41        24.22 o                         
  -5   2  21         16.62         30.29        19.85 o                         
  -4   2  21        183.17        152.32        23.42 o                         
  -3   2  21          2.87         20.77        14.31 o                         
  -2   2  21         10.64         43.37        15.69 o                         
  -1   2  21         74.21        161.61        20.71 o                         
   0   2  21        896.39        851.61        35.68 o                         
   1   2  21        119.14         88.25        18.51 o                         
   2   2  21         79.84         74.42        23.83 o                         
   3   2  21        660.39        553.66        67.30 o                         
  -5   3  21         61.78         91.79        19.79 o                         
  -4   3  21        436.74        436.84        35.51 o                         
  -3   3  21         20.43         22.90        14.41 o                         
  -2   3  21        539.21        525.78        34.73 o                         
  -1   3  21         64.97         68.53        19.58 o                         
   0   3  21        492.81        533.40        34.71 o                         
   1   3  21          0.47        159.28        20.06 o                         
   2   3  21         25.08         44.36        17.84 o                         
   3   3  21         30.46         64.48        27.07 o                         
  -5   4  21         57.78        102.31        21.00 o                         
  -4   4  21         71.80         36.59        17.50 o                         
  -3   4  21          2.81         20.11        15.86 o                         
  -2   4  21        255.80        234.76        25.91 o                         
  -1   4  21          5.85         11.72        14.31 o                         
   0   4  21         73.95         65.33        17.40 o                         
   1   4  21         48.71         57.94        15.18 o                         
   2   4  21         78.86        116.02        21.92 o                         
   3   4  21        308.32        375.23        48.79 o                         
  -4   5  21         65.49         61.63        17.19 o                         
  -3   5  21          3.32          6.75        18.49 o                         
  -2   5  21        249.08        221.68        23.45 o                         
  -1   5  21         79.40         51.55        15.44 o                         
   0   5  21          5.85         19.67        13.64 o                         
   1   5  21        249.21        291.54        43.46 o                         
   2   5  21         55.79         63.23        24.45 o                         
  -4   6  21         39.63         47.49        21.30 o                         
  -3   6  21          6.75          5.82        15.11 o                         
  -2   6  21        110.21        105.66        19.76 o                         
  -1   6  21        137.63        206.82        22.50 o                         
   0   6  21        309.01        305.56        25.35 o                         
   1   6  21        260.66        264.78        37.55 o                         
  -2   7  21         41.71         72.64        18.39 o                         
  -1   7  21        152.97        220.65        28.12 o                         
   0   7  21         16.48         27.28        16.58 o                         
  -4   0  22          8.68         23.70        30.90 o                         
  -2   0  22        428.51        438.99        80.01 o                         
   0   0  22        206.49        218.46        33.18 o                         
   2   0  22          0.49         12.41        37.71 o                         
  -5   1  22         81.74         73.91        33.29 o                         
  -4   1  22        352.53        358.69        36.99 o                         
  -3   1  22         71.40         59.44        23.05 o                         
  -2   1  22         30.00         37.43        16.25 o                         
  -1   1  22        109.45        168.38        22.46 o                         
   0   1  22        124.12        107.16        19.57 o                         
   1   1  22         20.61         42.59        15.25 o                         
   2   1  22         68.67         61.47        26.71 o                         
   3   1  22          4.32          6.58        53.54 o                         
  -5   2  22        675.18        755.49        63.21 o                         
  -4   2  22        159.24        119.38        25.34 o                         
  -3   2  22        116.99        107.09        23.65 o                         
  -2   2  22        539.84        572.03        53.13 o                         
  -1   2  22          1.24          9.91        14.25 o                         
   0   2  22        106.20        131.57        21.22 o                         
   1   2  22         57.32         93.73        19.88 o                         
   2   2  22        792.48        709.39        79.39 o                         
   3   2  22        515.65        468.01        93.00 o                         
  -5   3  22         23.87         49.46        17.73 o                         
  -4   3  22          3.86         21.27        22.00 o                         
  -3   3  22        847.76        796.43        44.19 o                         
  -2   3  22        363.87        313.78        39.17 o                         
  -1   3  22       1536.99       1439.97        47.23 o                         
   0   3  22         99.14         99.97        18.90 o                         
   1   3  22         31.54         51.15        17.71 o                         
   2   3  22        108.70         86.68        33.71 o                         
  -4   4  22        336.71        388.98        35.00 o                         
  -3   4  22        219.16        253.67        33.37 o                         
  -2   4  22        175.80        191.91        29.15 o                         
  -1   4  22        202.19        201.48        26.81 o                         
   0   4  22          0.58         11.86        12.59 o                         
   1   4  22        993.10       1058.32        78.23 o                         
   2   4  22        165.88        247.98        32.64 o                         
  -4   5  22          6.10         31.64        22.96 o                         
  -3   5  22         50.61         95.40        19.60 o                         
  -2   5  22        438.56        453.73        31.19 o                         
  -1   5  22         15.83         61.26        15.60 o                         
   0   5  22        359.21        365.98        27.50 o                         
   1   5  22         76.56        118.75        24.75 o                         
  -3   6  22         70.59         86.32        19.54 o                         
  -2   6  22         59.29         53.74        17.61 o                         
  -1   6  22         29.44         80.26        17.95 o                         
   0   6  22         56.65         93.09        18.68 o                         
  -5   0  23          3.78          2.43        60.22 o                         
  -3   0  23        120.79        127.94        33.27 o                         
  -1   0  23        294.88        355.80        43.04 o                         
   1   0  23        887.63        942.22        91.11 o                         
  -5   1  23         42.84         30.98        22.68 o                         
  -4   1  23        304.20        289.85        30.11 o                         
  -3   1  23         72.35        129.19        28.77 o                         
  -2   1  23         98.70        101.09        22.40 o                         
  -1   1  23         52.59         97.08        19.97 o                         
   0   1  23        413.82        361.75        34.97 o                         
   1   1  23         95.27        105.43        18.97 o                         
   2   1  23         53.67         85.38        32.02 o                         
  -4   2  23         20.01         31.31        24.34 o                         
  -3   2  23          0.92         19.28        22.70 o                         
  -2   2  23         97.32         83.36        19.35 o                         
  -1   2  23        255.31        299.91        27.96 o                         
   0   2  23         70.08         85.33        19.74 o                         
   1   2  23         10.22         46.42        18.73 o                         
   2   2  23        309.43        241.94        40.54 o                         
  -4   3  23         32.09         53.53        24.11 o                         
  -3   3  23        165.53        167.97        29.61 o                         
  -2   3  23         79.17         92.76        24.99 o                         
  -1   3  23        166.15        227.68        25.91 o                         
   0   3  23         64.40         97.43        20.09 o                         
   1   3  23          1.72         15.59        19.14 o                         
   2   3  23         15.99         31.71        28.25 o                         
  -4   4  23        600.57        579.23        42.82 o                         
  -3   4  23          0.74         17.26        19.08 o                         
  -2   4  23        104.23        100.46        22.38 o                         
  -1   4  23          8.76        159.06        28.38 o                         
   0   4  23        329.01        356.94        32.17 o                         
   1   4  23         84.12        108.37        26.19 o                         
  -3   5  23        224.87        281.93        37.92 o                         
  -2   5  23        121.09        117.79        20.99 o                         
  -1   5  23          3.45         20.73        15.05 o                         
   0   5  23          7.61         44.37        15.60 o                         
  -4   0  24        275.77        292.18        76.10 o                         
  -2   0  24          1.95         20.68        23.82 o                         
   0   0  24        900.98        825.33        58.53 o                         
  -4   1  24          8.72          4.26        21.54 o                         
  -3   1  24         23.13         30.46        16.63 o                         
  -2   1  24        137.57        175.98        24.45 o                         
  -1   1  24         40.71         52.49        18.36 o                         
   0   1  24        187.40        255.50        26.57 o                         
   1   1  24        106.17        201.04        27.91 o                         
  -4   2  24        114.69        124.84        27.25 o                         
  -3   2  24        121.56        165.68        27.69 o                         
  -2   2  24         16.55         92.67        19.70 o                         
  -1   2  24         35.30         51.26        17.93 o                         
   0   2  24         78.40         64.70        18.76 o                         
   1   2  24          1.81         53.10        21.81 o                         
  -3   3  24         19.76         14.39        22.66 o                         
  -2   3  24         40.26         67.31        20.72 o                         
  -1   3  24         43.31         75.09        19.35 o                         
   0   3  24        244.16        220.37        26.10 o                         
   1   3  24        856.83        910.45        59.86 o                         
  -2   4  24         21.87         33.58        19.49 o                         
  -1   4  24        141.69        165.04        38.27 o                         
   0   4  24         37.14         39.71        15.74 o                         
  -3   0  25         31.91         10.69        52.86 o                         
  -1   0  25         82.59         63.11        29.01 o                         
  -3   1  25        305.48        315.30        36.10 o                         
  -2   1  25         11.54         24.43        18.85 o                         
  -1   1  25        679.49        810.98        66.66 o                         
   0   1  25         43.81         37.16        17.68 o                         
  -2   2  25        107.58        174.47        28.54 o                         
  -1   2  25         16.65         28.52        17.64 o                         
                                                                                
